# Supplementary material for: Resonance-stabilized partial proton transfer in hydrogen bonds of incommensurate phenazine–chloranilic acid
Source: Acta Crystallogr B Struct Sci Cryst Eng Mater. 2015 Mar 31;71(Pt 2):228–34. doi: 10.1107/S2052520615004084 (PMC4383393; doi:10.1107/S2052520615004084)
Supplement: Supplementary file 1 [file b-71-00228-sup1.cif]

##############################################################################
#                                                                            #
# This CIF contains the data in a paper accepted for publication in          #
# Acta Crystallographica Section B. It conforms to the requirements of       #
# Notes for Authors for Acta Crystallographica Section B, and has been       #
# peer reviewed under the auspices of the IUCr Commission on Journals.       #
#                                                                            #
# Full details of the Crystallographic Information File format               #
# are given in the paper "The Crystallographic Information File (CIF):       #
# a New Standard Archive File for Crystallography" by S. R. Hall, F. H.      #
# Allen and I. D. Brown [Acta Cryst. (1991), A47, 655-685].                  #
#                                                                            #
# The current version of the core CIF dictionary is obtainable from          #
# ftp://ftp.iucr.org/pub/cif_core.dic.                                       #
#                                                                            #
# Software is freely available for graphical display of the structure(s)     #
# in this CIF. For information consult the CIF software page                 #
# http://www.iucr.org/resources/cif/software.                                #
#                                                                            #
# This file may be used for bona fide research purposes within the           #
# scientific community so long as proper attribution is given to the journal # 
# article from which it was obtained.                                        #
#                                                                            #
##############################################################################

data_global
#=======================================================================

_audit_creation_method                   'Jana2006 Version : 15/03/2013'


# 1. PROCESSING SUMMARY (IUCr Office Use Only)

_journal_date_recd_electronic     2014-10-14
_journal_date_to_coeditor                ?
_journal_date_from_coeditor       2015-02-26
_journal_date_accepted            2015-02-26
_journal_date_printers_first      2015-02-27
_journal_date_printers_final             ?
_journal_date_proofs_out          2015-03-10
_journal_date_proofs_in           2015-03-24
_journal_coeditor_name                   ?
_journal_coeditor_code            DK5030
_journal_paper_doi    10.1107/S2052520615004084
_journal_coeditor_notes
; ?
;
_journal_techeditor_code          B150408
_iucr_compatibility_tag          ACTA95
_journal_paper_category          FA
_journal_techeditor_notes
; ?
;
_journal_coden_ASTM               ASBSDK
_journal_name_full                'Acta Crystallographica, Section B'
_journal_year                     2015
_journal_volume                   71
_journal_issue                    02
_journal_page_first               228
_journal_page_last                234
_journal_suppl_publ_number               ?
_journal_suppl_publ_pages                ?

#=======================================================================

# 2. SUBMISSION DETAILS

_publ_contact_author_name                'Sander van Smaalen'
_publ_contact_author_address
; Laboratory of Crystallography, 
University of Bayreuth, 
Bayreuth, Germany
;
_publ_contact_author_email               smash@uni-bayreuth.de
_publ_contact_author_fax                 +49-921-553770
_publ_contact_author_phone               ?

_publ_requested_journal             'Acta Crystallographica Section B'
_publ_requested_category                 ?

_publ_contact_letter
; ?
;

#=======================================================================

# 3. TITLE AND AUTHOR LIST

_publ_section_title
; Resonance-stabilized partial proton transfer in 
hydrogen bonds of incommensurate Phenazine--chloranilic acid
;
_publ_section_title_footnote
; ?
;
loop_
 _publ_author_name
 _publ_author_footnote
 _publ_author_address

;Leila Noohinejad     # name
;
; ?      # footnote
;
; Laboratory of Crystallography, 
University of Bayreuth, 
95440 Bayreuth, Germany
;
;Swastik Mondal     # name
;
; ?      # footnote
;
; Laboratory of Crystallography, 
University of Bayreuth, 
95440 Bayreuth, Germany, 
and  Max-Planck Institut fur Kohlenforschung, 
Kaiser-Wilhelm-Platz 1,
45470 Muelheim an der Ruhr, Germany     # address
;

;Sk Imran Ali     # name
;
; ?      # footnote
;
; Laboratory of Crystallography, 
University of Bayreuth, 
95440 Bayreuth, Germany    # address
;
;Somnath Dey     # name
;
; ?      # footnote
;
; Laboratory of Crystallography, 
University of Bayreuth, 
95440 Bayreuth, Germany    # address
;

;Sander van Smaalen     # name
;
; ?      # footnote
;
; Laboratory of Crystallography, 
University of Bayreuth, 
95440 Bayreuth, Germany    # address
;
;Andreas Schoeleber     # name
;
; ?      # footnote
;
;Laboratory of Crystallography, 
University of Bayreuth, 
95440 Bayreuth, Germany   # address
;
#=======================================================================

# 4. TEXT


_publ_section_references
;
Petricek, V., Dusek, M. & Palatinus L. (2006). Jana2006.
Structure Determination Software Programs.
Institute of Physics, Praha, Czech Republic.

Palatinus L. & Chapuis G. (2007). J. Appl. Cryst. 40, 786-790.

# enable this reference if Diamond ver. 2 was used for visualization
#Brandenburg, K. (1999). DIAMOND. Version. 2.1c.
#Crystal Impact GbR, Bonn, Germany.

# enable this reference if Diamond ver. 3 was used for visualization
#Brandenburg, K. & Putz, H. (2005). DIAMOND Version 3.
#Crystal Impact GbR, Postfach 1251, D-53002 Bonn, Germany.

# enable this reference if SIR97 was used for solving of the structure
#Altomare, A., Burla, M. C., Camalli, M., Cascarano, G., Giacovazzo, C.,
#Guagliardi, A., Moliterni, A. G. G., Polidori, G., Spagna, R. (1997).
#SIR97. A Package for Crystal Structure Solution by Direct Methods
#and Refinement, Bari, Rome, Italy.

# use this reference if SIR2002 was used for solving of the structure
#Burla, M.C., Camalli, M., Carrozzini, B., Cascarano, G., Giacovazzo, C.,
#Polidori, G., Spagna, R.
#SIR2002: the program, J. Appl. Cryst, (2003). 36, 1103

# enable this reference if bond valences were calculated
#Brown, I. D. (1996). J. Appl. Cryst. 29, 479-480.

# enable this reference if Xshape wase used for crystal shape refinement
#Stoe & Cie (1998). X-SHAPE. Stoe & Cie, Darmstadt, Germany.


# enable this reference if Flack coefficient was refined
#Flack, H. D. (1983). Acta Cryst. A39, 876-881.
;


#=======================================================================
data_I
_database_code_depnum_ccdc_archive 'CCDC 1051555'
#=======================================================================

# 5. CHEMICAL DATA

_chemical_name_systematic
; ?
;
_chemical_name_common                    ?
_chemical_formula_moiety                 'C12 H8 N2, C6 H2 Cl2 O4'
_chemical_formula_structural             ?
_chemical_formula_analytical             ?
_chemical_formula_iupac                  ?
_chemical_formula_sum                    'C18 H10 Cl2 N2 O4'
_chemical_formula_weight                 389.2
_chemical_melting_point                  ?
_chemical_compound_source                ?
_chemical_absolute_configuration         ?

#=======================================================================

# 6. CRYSTAL DATA

_symmetry_cell_setting                   monoclinic
_space_group_ssg_name                    'P21(1/2\b1/2)0'

loop_
 _space_group_symop_ssg_id
 _space_group_symop_ssg_operation_algebraic
 1   x1,x2,x3,x4
 2   -x1,x2+1/2,-x3,-x1-x3+x4

_cell_length_a                           12.3720(2)
_cell_length_b                           3.7649(5)
_cell_length_c                           16.831(2)
_cell_angle_alpha                        90
_cell_angle_beta                         107.789(7)
_cell_angle_gamma                        90
_cell_volume                             746.52(14)

loop_
 _jana_cell_twin_matrix_id
 _jana_cell_twin_volume_fraction
 _jana_cell_twin_matrix_1_1
 _jana_cell_twin_matrix_1_2
 _jana_cell_twin_matrix_1_3
 _jana_cell_twin_matrix_2_1
 _jana_cell_twin_matrix_2_2
 _jana_cell_twin_matrix_2_3
 _jana_cell_twin_matrix_3_1
 _jana_cell_twin_matrix_3_2
 _jana_cell_twin_matrix_3_3
1 0.5
1 0 0
0 1 0
0 0 1
2 0.5
-1 0 0
0 -1 0
0 0 -1

_cell_modulation_dimension               1
loop_
 _cell_wave_vector_seq_id
 _cell_wave_vector_x
 _cell_wave_vector_y
 _cell_wave_vector_z
 1  0.500000  0.513900  0.500000
_cell_formula_units_Z                    2

_cell_measurement_reflns_used            ?
_cell_measurement_theta_min              ?
_cell_measurement_theta_max              ?
_cell_measurement_temperature            139
_cell_special_details
; ?
;

_exptl_crystal_density_diffrn            1.7309
_exptl_crystal_density_meas              ?
_exptl_crystal_density_method            ?
_exptl_crystal_F_000                     396

_exptl_absorpt_coefficient_mu            0.243
_exptl_crystal_description               platelet
_exptl_crystal_size_max                  0.22
_exptl_crystal_size_mid                  0.125
_exptl_crystal_size_min                  0.05
_exptl_crystal_size_rad                  ?
_exptl_crystal_colour                    'dark brown'
_exptl_absorpt_correction_type          'empirical'
_exptl_absorpt_process_details           'SADABS;Sheldrick,2008'
_exptl_absorpt_correction_T_min          0.7769
_exptl_absorpt_correction_T_max          0.9910

#=======================================================================

# 7. EXPERIMENTAL DATA

_exptl_special_details                   ?

_diffrn_ambient_temperature              139
_diffrn_source                           ?
_diffrn_source_power                     ?
_diffrn_source_voltage                   ?
_diffrn_source_current                   ?
_diffrn_radiation_type                  synchrotron
_diffrn_radiation_source                 ?
_diffrn_radiation_wavelength             0.56
_diffrn_radiation_monochromator          graphite
_diffrn_measurement_device               'Huber four-cycle Kappa diffractometer'
_diffrn_measurement_device_type          'Marresearch, marCCD 165'
_diffrn_detector                         ?
_diffrn_detector_area_resol_mean         ?
_diffrn_measurement_method               '\w and \f scans' 
_diffrn_measurement_specimen_support     ?

_diffrn_reflns_number                    25001
_diffrn_reflns_theta_min                 1.92
_diffrn_reflns_theta_max                 33.33
_diffrn_reflns_theta_full                13.21
_diffrn_measured_fraction_theta_max      0.48
_diffrn_measured_fraction_theta_full     0.96
_diffrn_reflns_av_R_equivalents          0.0194
_diffrn_reflns_av_sigmaI/netI            0.0368
_diffrn_reflns_limit_h_min               -10
_diffrn_reflns_limit_h_max               16
_diffrn_reflns_limit_k_min               -7
_diffrn_reflns_limit_k_max               7
_diffrn_reflns_limit_l_min               -33
_diffrn_reflns_limit_l_max               32
_diffrn_reflns_limit_index_m_1_min       -1
_diffrn_reflns_limit_index_m_1_max       1
_diffrn_reflns_reduction_process         ?

_diffrn_standards_number                 ?
_diffrn_standards_interval_count         ?
_diffrn_standards_interval_time          ?
_diffrn_standards_decay_%                ?
loop_
_diffrn_standard_refln_index_h
_diffrn_standard_refln_index_k
_diffrn_standard_refln_index_l
  ? ? ?

_diffrn_radiation_probe                  x-ray

#=======================================================================

# 8. REFINEMENT DATA

_refine_special_details
; ?
;

_reflns_number_total                     15433
_reflns_number_gt                        8092
_reflns_threshold_expression             'I>3\s(I)'

_refine_ls_structure_factor_coef         F
_refine_ls_R_factor_gt                   0.0449
_refine_ls_wR_factor_gt                  0.0677
_refine_ls_R_factor_all                  0.0720
_refine_ls_wR_factor_ref                 0.0713
_refine_ls_goodness_of_fit_ref           2.08
_refine_ls_goodness_of_fit_gt            2.78
_refine_ls_restrained_S_gt               ?
_refine_ls_restrained_S_all              ?
_refine_ls_number_reflns                 15433
_refine_ls_number_parameters             719
_refine_ls_number_restraints             0
_refine_ls_number_constraints            0
_refine_ls_weighting_scheme              sigma
_refine_ls_weighting_details             'w=1/(\s^2^(F)+0.0001F^2^)'
_refine_ls_hydrogen_treatment            'mixed'
_refine_ls_shift/su_max                  0.0006
_refine_ls_shift/su_mean                 0.0001
_refine_diff_density_max                 0.17
_refine_diff_density_min                 -0.02
_refine_ls_extinction_method             'none'
_refine_ls_extinction_coef               ?
_refine_ls_abs_structure_details
;  6649 of Friedel pairs used in the refinement
;
_refine_ls_abs_structure_Flack            0.5
_refine_ls_abs_structure_Rogers          ?

loop_
 _atom_type_symbol
 _atom_type_scat_dispersion_real
 _atom_type_scat_dispersion_imag
 _atom_type_scat_source
 C   0.0015  0.0010
 'International Tables Vol C tables 4.2.6.8 and 6.1.1.1'
 H   0.0000  0.0000
 'International Tables Vol C tables 4.2.6.8 and 6.1.1.1'
 Cl  0.1014  0.0996
 'International Tables Vol C tables 4.2.6.8 and 6.1.1.1'
 N   0.0033  0.0020
 'International Tables Vol C tables 4.2.6.8 and 6.1.1.1'
 O   0.0061  0.0037
 'International Tables Vol C tables 4.2.6.8 and 6.1.1.1'

_computing_data_collection               'Eval15'
_computing_cell_refinement               'Eval15'
_computing_data_reduction                'Eval15'
_computing_structure_solution           ?
_computing_structure_refinement          'Jana2006'
_computing_molecular_graphics            'DIAMOND Version 3'
_computing_publication_material          'Jana2006'


#=======================================================================

# 9. ATOMIC COORDINATES AND DISPLACEMENT PARAMETERS

loop_
 _atom_site_label
 _atom_site_type_symbol
 _atom_site_fract_x
 _atom_site_fract_y
 _atom_site_fract_z
 _atom_site_adp_type
 _atom_site_U_iso_or_equiv
 _atom_site_symmetry_multiplicity
 _atom_site_occupancy
 _atom_site_calc_flag
 _atom_site_refinement_flags
 _atom_site_disorder_assembly
 _atom_site_disorder_group
  Cl2 Cl 0.39426(2) 0.759355 0.425664(9) Uani 0.01637(8) 2 1 d . . .
  Cl1 Cl 0.10334(2) 1.36699(6) 0.076472(9) Uani 0.01630(8) 2 1 d . . .
  O1 O 0.01710(6) 1.0198(3) 0.20084(4) Uani 0.0187(2) 2 1 d . . .
  O2 O 0.47869(6) 1.1115(3) 0.30175(3) Uani 0.0182(2) 2 1 d . . .
  O3 O 0.14288(6) 0.7382(3) 0.34754(4) Uani 0.0199(2) 2 1 d . . .
  O4 O 0.35598(6) 1.3761(3) 0.15557(3) Uani 0.0189(2) 2 1 d . . .
  N1 N 0.85572(7) 0.6962(3) 0.24458(4) Uani 0.0134(2) 2 1 d . . .
  N2 N 0.64611(7) 0.4400(3) 0.25095(4) Uani 0.0135(2) 2 1 d . . .
  C1 C 0.30168(9) 1.2333(3) 0.19627(4) Uani 0.0138(3) 2 1 d . . .
  C2 C 0.18097(9) 1.2022(3) 0.17186(4) Uani 0.0135(3) 2 1 d . . .
  C3 C 0.12546(9) 1.0428(3) 0.22157(4) Uani 0.0140(3) 2 1 d . . .
  C4 C 0.19362(9) 0.8866(3) 0.30527(4) Uani 0.0135(3) 2 1 d . . .
  C5 C 0.31591(8) 0.9219(3) 0.33025(4) Uani 0.0125(3) 2 1 d . . .
  C6 C 0.36782(8) 1.0814(3) 0.27986(4) Uani 0.0124(3) 2 1 d . . .
  C7 C 0.81178(9) 0.5094(3) 0.10230(4) Uani 0.0152(3) 2 1 d . . .
  C8 C 0.73694(9) 0.3530(3) 0.03492(4) Uani 0.0167(3) 2 1 d . . .
  C9 C 0.63221(9) 0.2204(3) 0.03867(4) Uani 0.0162(3) 2 1 d . . .
  C10 C 0.60119(9) 0.2457(3) 0.10984(4) Uani 0.0154(3) 2 1 d . . .
  C11 C 0.67723(9) 0.4113(3) 0.18154(4) Uani 0.0136(3) 2 1 d . . .
  C12 C 0.78295(8) 0.5441(3) 0.17721(4) Uani 0.0123(3) 2 1 d . . .
  C13 C 0.69135(9) 0.6285(3) 0.39302(4) Uani 0.0155(3) 2 1 d . . .
  C14 C 0.76521(9) 0.7854(3) 0.46057(4) Uani 0.0172(3) 2 1 d . . .
  C15 C 0.87021(9) 0.9210(3) 0.45697(5) Uani 0.0162(3) 2 1 d . . .
  C16 C 0.90122(9) 0.8951(3) 0.38591(5) Uani 0.0145(3) 2 1 d . . .
  C17 C 0.82595(9) 0.7284(3) 0.31464(4) Uani 0.0129(3) 2 1 d . . .
  C18 C 0.71946(9) 0.5983(3) 0.31757(4) Uani 0.0132(3) 2 1 d . . .
  H7 H 0.883405 0.595476 0.099163 Uiso 0.0183 2 1 d . . .
  H8 H 0.755844 0.332715 -0.016126 Uiso 0.0201 2 1 d . . .
  H9 H 0.581407 0.109597 -0.009819 Uiso 0.0194 2 1 d . . .
  H10 H 0.529556 0.153698 0.111502 Uiso 0.0185 2 1 d . . .
  H13 H 0.620244 0.538221 0.396235 Uiso 0.0186 2 1 d . . .
  H14 H 0.745931 0.804454 0.511489 Uiso 0.0207 2 1 d . . .
  H15 H 0.920655 1.033441 0.505363 Uiso 0.0194 2 1 d . . .
  H16 H 0.972721 0.988108 0.384193 Uiso 0.0174 2 1 d . . .
  H1o1 H -0.0461(11) 0.765(4) 0.2321(8) Uiso 0.0281 2 1 d . . .
  H1o2 H 0.5251(11) 1.158(4) 0.2704(8) Uiso 0.0273 2 1 d . . .

loop_
 _atom_site_aniso_label
 _atom_site_aniso_type_symbol
 _atom_site_aniso_U_11
 _atom_site_aniso_U_22
 _atom_site_aniso_U_33
 _atom_site_aniso_U_12
 _atom_site_aniso_U_13
 _atom_site_aniso_U_23
 Cl2 Cl 0.01737(18) 0.01914(12) 0.01152(7) -0.00017(11) 0.00280(9) 0.00293(6)
 Cl1 Cl 0.01772(18) 0.01883(12) 0.01129(7) 0.00005(11) 0.00285(9) 0.00285(6)
 O1 O 0.0117(4) 0.0259(4) 0.0183(2) -0.0023(4) 0.0042(3) 0.0039(3)
 O2 O 0.0132(4) 0.0252(4) 0.0169(2) -0.0030(4) 0.0056(3) 0.0055(3)
 O3 O 0.0167(4) 0.0272(4) 0.0177(2) -0.0030(5) 0.0081(3) 0.0054(3)
 O4 O 0.0160(4) 0.0254(4) 0.0165(2) -0.0021(5) 0.0067(3) 0.0054(3)
 N1 N 0.0132(5) 0.0140(3) 0.0123(2) 0.0001(4) 0.0029(3) 0.0007(2)
 N2 N 0.0133(5) 0.0142(3) 0.0127(2) -0.0009(4) 0.0037(3) 0.0005(2)
 C1 C 0.0165(6) 0.0137(4) 0.0114(2) -0.0004(5) 0.0044(3) 0.0002(3)
 C2 C 0.0144(6) 0.0152(4) 0.0107(2) -0.0016(4) 0.0035(3) 0.0005(2)
 C3 C 0.0145(6) 0.0152(4) 0.0122(2) -0.0001(5) 0.0039(3) 0.0000(3)
 C4 C 0.0143(6) 0.0150(4) 0.0120(2) -0.0011(5) 0.0050(3) -0.0004(3)
 C5 C 0.0125(6) 0.0137(4) 0.0110(2) -0.0009(4) 0.0029(3) 0.0007(2)
 C6 C 0.0110(6) 0.0137(4) 0.0118(2) -0.0009(4) 0.0028(3) 0.0002(2)
 C7 C 0.0159(6) 0.0159(4) 0.0142(3) -0.0004(5) 0.0051(3) -0.0009(3)
 C8 C 0.0187(6) 0.0179(4) 0.0139(2) 0.0045(5) 0.0055(3) 0.0000(3)
 C9 C 0.0166(6) 0.0165(4) 0.0138(3) 0.0015(5) 0.0022(3) -0.0020(3)
 C10 C 0.0148(6) 0.0164(4) 0.0137(2) -0.0047(5) 0.0023(3) -0.0020(3)
 C11 C 0.0161(6) 0.0119(4) 0.0118(2) 0.0000(4) 0.0028(3) 0.0008(2)
 C12 C 0.0112(5) 0.0127(4) 0.0130(2) 0.0023(4) 0.0038(3) 0.0018(2)
 C13 C 0.0159(6) 0.0180(4) 0.0135(2) 0.0018(5) 0.0060(3) 0.0012(3)
 C14 C 0.0200(6) 0.0177(4) 0.0143(3) 0.0006(5) 0.0057(3) -0.0027(3)
 C15 C 0.0160(6) 0.0168(4) 0.0143(3) 0.0002(5) 0.0024(3) -0.0028(3)
 C16 C 0.0126(6) 0.0144(4) 0.0144(2) 0.0010(5) 0.0009(3) -0.0006(3)
 C17 C 0.0144(6) 0.0124(4) 0.0124(2) 0.0018(4) 0.0050(3) 0.0009(2)
 C18 C 0.0151(6) 0.0117(4) 0.0117(2) -0.0009(4) 0.0023(3) 0.0007(2)


loop_
 _atom_site_Fourier_wave_vector_seq_id
 _jana_atom_site_Fourier_wave_vector_q1_coeff
    1    1

loop_
 _atom_site_displace_Fourier_atom_site_label
 _atom_site_displace_Fourier_axis
 _atom_site_displace_Fourier_wave_vector_seq_id
 _atom_site_displace_Fourier_param_cos
 _atom_site_displace_Fourier_param_sin
 Cl2   x  1    -0.00015(3)       0.00022(3)
 Cl2   y  1    -0.00287(8)       0
 Cl2   z  1     0.00033(2)       0.00038(2)
 Cl1   x  1    -0.00159(7)      -0.00190(6)
 Cl1   y  1    -0.00006(8)      -0.00111(8)
 Cl1   z  1     0.00060(2)       0.00026(3)
 O1    x  1    -0.00071(9)       0.00026(9)
 O1    y  1    -0.0085(3)        0.0012(3)
 O1    z  1     0.00182(6)      -0.00019(8)
 O2    x  1     0.00109(13)     -0.00286(9)
 O2    y  1    -0.0034(3)        0.0042(3)
 O2    z  1     0.00043(6)      -0.00040(6)
 O3    x  1    -0.00003(8)       0.00034(8)
 O3    y  1    -0.0106(3)        0.0033(4)
 O3    z  1     0.00115(6)      -0.00015(7)
 O4    x  1     0.00056(10)     -0.00141(8)
 O4    y  1    -0.0030(2)        0.0023(3)
 O4    z  1    -0.00027(7)       0.00101(6)
 N1    x  1     0.00024(10)      0.00090(10)
 N1    y  1     0.0008(3)        0.0009(3)
 N1    z  1    -0.00031(9)       0.00174(7)
 N2    x  1    -0.00173(9)      -0.00022(11)
 N2    y  1     0.0000(3)        0.0004(3)
 N2    z  1     0.00115(7)       0.00055(8)
 C1    x  1    -0.00029(17)     -0.00353(12)
 C1    y  1    -0.0009(3)        0.0011(3)
 C1    z  1     0.00009(9)       0.00025(8)
 C2    x  1    -0.00077(13)     -0.00154(12)
 C2    y  1    -0.0005(3)        0.0003(3)
 C2    z  1     0.00059(8)       0.00019(8)
 C3    x  1    -0.00335(13)     -0.00084(16)
 C3    y  1    -0.0035(3)       -0.0005(3)
 C3    z  1     0.00072(8)       0.00024(9)
 C4    x  1    -0.00102(14)      0.00018(12)
 C4    y  1    -0.0046(3)       -0.0008(4)
 C4    z  1     0.00105(9)       0.00047(9)
 C5    x  1    -0.00138(12)     -0.00113(13)
 C5    y  1    -0.0026(3)       -0.0010(3)
 C5    z  1     0.00054(8)       0.00054(8)
 C6    x  1    -0.00044(15)     -0.00270(12)
 C6    y  1    -0.0014(3)        0.0011(3)
 C6    z  1     0.00019(8)       0.00016(8)
 C7    x  1    -0.00057(12)      0.00026(12)
 C7    y  1     0.0007(3)       -0.0039(3)
 C7    z  1     0.00187(10)      0.00150(10)
 C8    x  1     0.00023(12)      0.00068(12)
 C8    y  1    -0.0016(3)       -0.0044(3)
 C8    z  1     0.00156(8)      -0.00023(10)
 C9    x  1     0.00056(12)      0.00064(12)
 C9    y  1    -0.0020(3)       -0.0015(3)
 C9    z  1     0.00083(9)      -0.00110(9)
 C10   x  1    -0.00124(12)     -0.00007(12)
 C10   y  1    -0.0002(3)       -0.0012(3)
 C10   z  1     0.00052(9)      -0.00111(8)
 C11   x  1    -0.00115(12)     -0.00050(14)
 C11   y  1     0.0004(3)       -0.0007(3)
 C11   z  1     0.00137(8)       0.00021(10)
 C12   x  1    -0.00037(12)     -0.00073(12)
 C12   y  1     0.0010(3)       -0.0003(3)
 C12   z  1     0.00166(10)      0.00160(10)
 C13   x  1     0.00011(12)     -0.00118(12)
 C13   y  1     0.0003(3)        0.0010(3)
 C13   z  1    -0.00015(9)       0.00127(8)
 C14   x  1     0.00120(12)     -0.00117(12)
 C14   y  1     0.0015(3)       -0.0019(3)
 C14   z  1    -0.00129(9)       0.00080(9)
 C15   x  1     0.00073(13)      0.00000(12)
 C15   y  1     0.0035(3)       -0.0010(3)
 C15   z  1    -0.00157(9)       0.00005(10)
 C16   x  1     0.00190(14)     -0.00008(13)
 C16   y  1     0.0040(3)       -0.0013(3)
 C16   z  1    -0.00135(9)       0.00033(9)
 C17   x  1     0.00098(12)     -0.00106(13)
 C17   y  1     0.0009(3)       -0.0008(3)
 C17   z  1    -0.00021(9)       0.00074(9)
 C18   x  1    -0.00038(13)     -0.00169(12)
 C18   y  1     0.0005(3)        0.0008(3)
 C18   z  1     0.00019(9)       0.00092(8)
 H7    x  1    -0.0006           0.0005
 H7    y  1     0.0026          -0.0056
 H7    z  1     0.001            0.0028
 H8    x  1     0.0008           0.0007
 H8    y  1    -0.0021          -0.0066
 H8    z  1     0.0017          -0.0004
 H9    x  1     0.0013          -0.0001
 H9    y  1    -0.0036           0.0003
 H9    z  1    -0.0001          -0.0013
 H10   x  1    -0.0017           0.0006
 H10   y  1     0.0017          -0.0008
 H10   z  1    -0.0006          -0.001
 H13   x  1    -0.0006          -0.0012
 H13   y  1     0.0014           0.0014
 H13   z  1     0.0003           0.0011
 H14   x  1     0.0014          -0.0013
 H14   y  1     0.0024          -0.0019
 H14   z  1    -0.0014           0.0004
 H15   x  1     0.0002           0.0001
 H15   y  1     0.0052           0.0019
 H15   z  1    -0.0014          -0.0008
 H16   x  1     0.0015           0.0009
 H16   y  1     0.005            0.0011
 H16   z  1    -0.0015          -0.0003
 H1o1  x  1    -0.0064(12)       0.0151(12)
 H1o1  y  1    -0.003(4)         0.014(3)
 H1o1  z  1     0.0020(8)        0.0010(9)
 H1o2  x  1     0.0000(12)      -0.0006(12)
 H1o2  y  1    -0.003(3)         0.004(3)
 H1o2  z  1    -0.0017(9)       -0.0006(9)


loop_
 _atom_site_U_Fourier_atom_site_label
 _atom_site_U_Fourier_tens_elem
 _atom_site_U_Fourier_wave_vector_seq_id
 _atom_site_U_Fourier_param_cos
 _atom_site_U_Fourier_param_sin
 Cl2   U11  1     0.0021(2)      0.0032(2)
 Cl2   U22  1    -0.00196(17)   -0.00022(16)
 Cl2   U33  1    -0.00069(18)    0.00007(18)
 Cl2   U12  1     0.00006(14)    0.00000(15)
 Cl2   U13  1    -0.00065(16)    0.00024(17)
 Cl2   U23  1     0.00021(11)    0.00049(11)
 Cl1   U11  1    -0.0007(2)      0.0017(2)
 Cl1   U22  1    -0.00023(16)   -0.00089(15)
 Cl1   U33  1    -0.00047(18)   -0.00044(17)
 Cl1   U12  1    -0.00050(17)   -0.00150(17)
 Cl1   U13  1    -0.00097(17)   -0.00058(16)
 Cl1   U23  1     0.00067(11)    0.00029(12)
 O1    U11  1     0.0037(7)      0.0026(7)
 O1    U22  1    -0.0035(6)      0.0004(5)
 O1    U33  1     0.0001(6)     -0.0007(6)
 O1    U12  1    -0.0010(4)      0.0002(4)
 O1    U13  1     0.0010(5)      0.0012(5)
 O1    U23  1     0.0020(4)      0.0001(4)
 O2    U11  1     0.0009(7)      0.0001(7)
 O2    U22  1    -0.0024(5)      0.0037(5)
 O2    U33  1    -0.0004(6)      0.0002(6)
 O2    U12  1     0.0002(4)     -0.0028(5)
 O2    U13  1    -0.0002(5)     -0.0007(5)
 O2    U23  1     0.0008(4)     -0.0008(4)
 O3    U11  1     0.0055(7)     -0.0025(7)
 O3    U22  1    -0.0061(6)      0.0019(6)
 O3    U33  1    -0.0011(6)      0.0002(6)
 O3    U12  1     0.0007(5)      0.0008(4)
 O3    U13  1     0.0001(5)      0.0008(5)
 O3    U23  1     0.0029(4)      0.0003(4)
 O4    U11  1     0.0013(7)      0.0002(7)
 O4    U22  1    -0.0011(6)      0.0019(5)
 O4    U33  1    -0.0002(6)     -0.0009(6)
 O4    U12  1     0.0012(4)     -0.0007(5)
 O4    U13  1     0.0018(5)      0.0003(5)
 O4    U23  1    -0.0007(4)      0.0012(4)
 N1    U11  1    -0.0024(8)     -0.0004(8)
 N1    U22  1     0.0013(5)      0.0000(5)
 N1    U33  1    -0.0001(6)     -0.0016(6)
 N1    U12  1    -0.0012(5)     -0.0002(5)
 N1    U13  1    -0.0016(6)     -0.0029(6)
 N1    U23  1    -0.0014(4)      0.0022(4)
 N2    U11  1    -0.0007(7)      0.0020(8)
 N2    U22  1     0.0005(5)     -0.0005(5)
 N2    U33  1    -0.0001(6)      0.0005(6)
 N2    U12  1    -0.0015(5)     -0.0003(5)
 N2    U13  1    -0.0019(5)      0.0002(6)
 N2    U23  1     0.0016(4)      0.0005(4)
 C1    U11  1    -0.0030(10)     0.0107(10)
 C1    U22  1    -0.0001(6)      0.0011(6)
 C1    U33  1     0.0004(7)     -0.0032(7)
 C1    U12  1     0.0006(6)     -0.0030(6)
 C1    U13  1    -0.0010(7)     -0.0016(7)
 C1    U23  1    -0.0003(4)      0.0006(4)
 C2    U11  1    -0.0025(9)     -0.0024(10)
 C2    U22  1    -0.0001(6)      0.0019(6)
 C2    U33  1    -0.0004(7)     -0.0020(7)
 C2    U12  1     0.0004(6)     -0.0020(6)
 C2    U13  1    -0.0013(7)     -0.0024(7)
 C2    U23  1     0.0009(4)     -0.0002(4)
 C3    U11  1     0.0026(10)     0.0014(10)
 C3    U22  1    -0.0031(6)      0.0000(6)
 C3    U33  1    -0.0002(7)     -0.0009(8)
 C3    U12  1    -0.0029(6)     -0.0020(6)
 C3    U13  1     0.0004(7)     -0.0001(7)
 C3    U23  1     0.0010(4)      0.0005(5)
 C4    U11  1     0.0042(10)     0.0006(9)
 C4    U22  1    -0.0029(7)      0.0001(6)
 C4    U33  1    -0.0015(8)      0.0012(7)
 C4    U12  1    -0.0015(6)      0.0022(6)
 C4    U13  1    -0.0016(7)      0.0020(7)
 C4    U23  1     0.0003(4)     -0.0003(5)
 C5    U11  1    -0.0004(9)     -0.0053(9)
 C5    U22  1    -0.0005(6)     -0.0006(6)
 C5    U33  1    -0.0015(7)      0.0021(7)
 C5    U12  1    -0.0010(6)      0.0016(6)
 C5    U13  1    -0.0005(6)      0.0004(7)
 C5    U23  1    -0.0003(4)      0.0030(4)
 C6    U11  1     0.0059(10)     0.0030(9)
 C6    U22  1    -0.0002(6)      0.0002(6)
 C6    U33  1    -0.0011(7)      0.0003(7)
 C6    U12  1     0.0007(5)     -0.0023(6)
 C6    U13  1    -0.0005(7)     -0.0003(7)
 C6    U23  1     0.0008(4)      0.0008(4)
 C7    U11  1     0.0021(9)      0.0032(10)
 C7    U22  1    -0.0011(6)     -0.0017(6)
 C7    U33  1     0.0007(7)     -0.0005(7)
 C7    U12  1     0.0016(6)      0.0001(6)
 C7    U13  1    -0.0005(7)     -0.0012(7)
 C7    U23  1     0.0020(5)      0.0022(5)
 C8    U11  1     0.0002(10)     0.0037(11)
 C8    U22  1    -0.0024(6)     -0.0040(7)
 C8    U33  1     0.0020(7)      0.0009(8)
 C8    U12  1    -0.0012(6)     -0.0013(6)
 C8    U13  1     0.0009(7)      0.0009(7)
 C8    U23  1     0.0030(5)     -0.0001(5)
 C9    U11  1     0.0142(10)     0.0048(10)
 C9    U22  1    -0.0009(6)      0.0002(6)
 C9    U33  1    -0.0038(8)     -0.0014(8)
 C9    U12  1     0.0013(6)     -0.0003(6)
 C9    U13  1     0.0024(7)      0.0009(7)
 C9    U23  1     0.0006(5)     -0.0007(5)
 C10   U11  1    -0.0011(10)    -0.0042(9)
 C10   U22  1     0.0003(6)      0.0009(6)
 C10   U33  1    -0.0004(8)     -0.0004(7)
 C10   U12  1     0.0012(6)     -0.0022(6)
 C10   U13  1    -0.0034(7)     -0.0014(7)
 C10   U23  1     0.0024(5)     -0.0020(5)
 C11   U11  1    -0.0014(9)      0.0037(11)
 C11   U22  1     0.0000(6)     -0.0007(6)
 C11   U33  1    -0.0008(7)      0.0003(8)
 C11   U12  1    -0.0008(6)     -0.0011(5)
 C11   U13  1     0.0000(6)     -0.0007(7)
 C11   U23  1     0.0021(4)     -0.0005(4)
 C12   U11  1     0.0015(9)      0.0023(9)
 C12   U22  1     0.0004(6)     -0.0002(6)
 C12   U33  1     0.0007(7)     -0.0006(7)
 C12   U12  1    -0.0022(5)     -0.0002(5)
 C12   U13  1    -0.0005(7)      0.0001(6)
 C12   U23  1     0.0014(4)      0.0018(4)
 C13   U11  1    -0.0003(9)      0.0045(10)
 C13   U22  1     0.0007(7)      0.0005(6)
 C13   U33  1     0.0000(7)     -0.0020(7)
 C13   U12  1    -0.0013(6)      0.0004(6)
 C13   U13  1    -0.0003(7)     -0.0011(7)
 C13   U23  1     0.0002(5)      0.0016(5)
 C14   U11  1    -0.0012(10)    -0.0021(10)
 C14   U22  1    -0.0008(6)     -0.0015(7)
 C14   U33  1     0.0024(8)     -0.0002(8)
 C14   U12  1    -0.0023(6)     -0.0022(6)
 C14   U13  1     0.0019(7)     -0.0019(7)
 C14   U23  1    -0.0014(5)      0.0012(5)
 C15   U11  1     0.0044(11)    -0.0004(9)
 C15   U22  1     0.0025(6)      0.0002(6)
 C15   U33  1    -0.0004(8)     -0.0020(7)
 C15   U12  1     0.0021(6)      0.0017(6)
 C15   U13  1     0.0010(7)     -0.0018(7)
 C15   U23  1    -0.0010(5)     -0.0007(5)
 C16   U11  1    -0.0013(11)     0.0023(8)
 C16   U22  1     0.0014(6)     -0.0013(6)
 C16   U33  1     0.0017(8)      0.0000(7)
 C16   U12  1     0.0011(5)     -0.0005(6)
 C16   U13  1     0.0009(7)     -0.0007(6)
 C16   U23  1    -0.0012(4)      0.0001(5)
 C17   U11  1    -0.0060(9)      0.0049(9)
 C17   U22  1     0.0003(6)     -0.0011(6)
 C17   U33  1     0.0011(7)     -0.0005(7)
 C17   U12  1     0.0032(5)     -0.0002(6)
 C17   U13  1    -0.0014(7)      0.0007(7)
 C17   U23  1     0.0001(4)      0.0012(4)
 C18   U11  1    -0.0001(9)      0.0015(9)
 C18   U22  1     0.0010(6)     -0.0001(6)
 C18   U33  1    -0.0009(7)     -0.0012(7)
 C18   U12  1    -0.0012(6)     -0.0013(5)
 C18   U13  1     0.0000(6)     -0.0005(7)
 C18   U23  1     0.0005(4)      0.0021(4)


#=======================================================================

# 10. MOLECULAR GEOMETRY


loop_
 _geom_bond_atom_site_label_1
 _geom_bond_atom_site_label_2
 _geom_bond_site_ssg_symmetry_1
 _geom_bond_site_ssg_symmetry_2
 _geom_bond_distance_av
 _geom_bond_distance_min
 _geom_bond_distance_max
 _geom_bond_publ_flag
  Cl2 C5 . . 1.7153(15) 1.7131(15) 1.7178(15) ?
  Cl1 C2 . . 1.7155(15) 1.7119(15) 1.7190(15) ?
  O1 C2 . . 2.329(3) 2.320(3) 2.339(3) ?
  O1 C3 . . 1.281(2) 1.251(2) 1.311(2) ?
  O1 C4 . . 2.401(2) 2.391(2) 2.411(2) ?
  O1 H1o1 . . 1.44(2) 1.32(2) 1.57(2) ?
  O2 C1 . . 2.405(2) 2.400(2) 2.410(2) ?
  O2 C5 . . 2.321(3) 2.316(3) 2.325(3) ?
  O2 C6 . . 1.312(3) 1.310(2) 1.314(2) ?
  O2 H1o2 . . 0.91(2) 0.88(2) 0.94(2) ?
  O3 C3 . . 2.362(2) 2.350(2) 2.374(2) ?
  O3 C4 . . 1.219(2) 1.215(2) 1.223(2) ?
  O3 C5 . . 2.351(3) 2.344(3) 2.358(3) ?
  O3 H1o1 . . 2.546(17) 2.399(17) 2.697(17) ?
  O4 C1 . . 1.221(2) 1.208(2) 1.234(2) ?
  O4 C2 . . 2.357(3) 2.352(3) 2.362(3) ?
  O4 C6 . . 2.333(2) 2.327(2) 2.338(2) ?
  O4 H1o2 . . 2.513(17) 2.492(17) 2.535(17) ?
  N1 C7 . . 2.394(2) 2.386(2) 2.402(2) ?
  N1 C11 . . 2.392(2) 2.370(2) 2.413(2) ?
  N1 C12 . . 1.342(2) 1.339(2) 1.345(2) ?
  N1 C16 . . 2.392(2) 2.382(2) 2.401(2) ?
  N1 C17 . . 1.344(2) 1.342(2) 1.347(2) ?
  N1 C18 . . 2.398(3) 2.382(3) 2.415(3) ?
  N1 H1o1 . 1_6555 1.32(2) 1.11(2) 1.53(2) ?
  N2 C10 . . 2.383(2) 2.376(2) 2.391(2) ?
  N2 C11 . . 1.342(2) 1.338(2) 1.345(2) ?
  N2 C12 . . 2.418(3) 2.414(3) 2.421(3) ?
  N2 C13 . . 2.391(2) 2.390(2) 2.392(2) ?
  N2 C17 . . 2.413(2) 2.403(2) 2.423(2) ?
  N2 C18 . . 1.3470(19) 1.342(2) 1.352(2) ?
  N2 H1o2 . 1_5455 1.94(2) 1.92(2) 1.97(2) ?
  C1 C2 . . 1.428(3) 1.406(3) 1.449(3) ?
  C1 C3 . . 2.453(3) 2.444(3) 2.462(3) ?
  C1 C5 . . 2.500(2) 2.491(2) 2.509(2) ?
  C1 C6 . . 1.508(2) 1.505(2) 1.510(2) ?
  C2 C3 . . 1.372(3) 1.349(3) 1.396(3) ?
  C2 C4 . . 2.503(2) 2.487(2) 2.519(2) ?
  C2 C6 . . 2.508(2) 2.494(2) 2.521(2) ?
  C3 C4 . . 1.522(2) 1.507(2) 1.537(2) ?
  C3 H1o1 . . 2.42(2) 2.26(2) 2.58(2) ?
  C4 C5 . . 1.447(3) 1.438(3) 1.456(3) ?
  C4 C6 . . 2.435(3) 2.427(3) 2.443(3) ?
  C5 C6 . . 1.351(3) 1.346(3) 1.356(3) ?
  C6 H1o2 . . 2.02(2) 1.99(2) 2.05(2) ?
  C7 C8 . . 1.360(2) 1.355(2) 1.364(2) ?
  C7 C9 . . 2.411(3) 2.406(3) 2.416(3) ?
  C7 C11 . . 2.458(3) 2.450(3) 2.466(3) ?
  C7 C12 . . 1.417(3) 1.415(3) 1.420(3) ?
  C7 H7 . . 1.0(13) 1.0(13) 1.0(13) ?
  C7 H8 . . 2.0(15) 2.0(15) 2.0(15) ?
  C7 H1o1 . 1_6555 2.543(17) 2.450(17) 2.640(17) ?
  C8 C9 . . 1.408(3) 1.403(3) 1.413(3) ?
  C8 C10 . . 2.422(3) 2.414(3) 2.431(3) ?
  C8 C12 . . 2.397(2) 2.383(2) 2.410(2) ?
  C8 H7 . . 2.0(10) 2.0(10) 2.0(10) ?
  C8 H8 . . 1.0(18) 1.0(18) 1.0(18) ?
  C8 H9 . . 2.1(10) 2.0(10) 2.1(10) ?
  C9 C10 . . 1.368(3) 1.364(3) 1.373(3) ?
  C9 C11 . . 2.407(2) 2.406(2) 2.408(2) ?
  C9 H8 . . 2.1(16) 2.1(16) 2.1(16) ?
  C9 H9 . . 1.0(12) 1.0(12) 1.0(12) ?
  C9 H10 . . 2.0(17) 2.0(17) 2.0(17) ?
  C10 C11 . . 1.427(2) 1.420(2) 1.434(2) ?
  C10 C12 . . 2.459(3) 2.451(3) 2.467(3) ?
  C10 H9 . . 2.0(16) 2.0(16) 2.0(16) ?
  C10 H10 . . 1.0(13) 1.0(13) 1.0(13) ?
  C11 C12 . . 1.423(3) 1.420(3) 1.426(3) ?
  C11 C18 . . 2.298(2) 2.292(2) 2.304(2) ?
  C11 H10 . . 2.1(10) 2.1(10) 2.1(10) ?
  C12 C17 . . 2.316(2) 2.291(2) 2.341(2) ?
  C12 H7 . . 2.1(17) 2.1(17) 2.1(17) ?
  C12 H1o1 . 1_6555 2.197(19) 2.009(18) 2.391(19) ?
  C13 C14 . . 1.357(2) 1.351(2) 1.363(2) ?
  C13 C15 . . 2.411(3) 2.406(3) 2.415(3) ?
  C13 C17 . . 2.449(3) 2.446(3) 2.452(3) ?
  C13 C18 . . 1.420(3) 1.417(3) 1.423(3) ?
  C13 H13 . . 1.0(13) 1.0(13) 1.0(13) ?
  C13 H14 . . 2.0(15) 2.0(15) 2.0(15) ?
  C14 C15 . . 1.414(3) 1.405(3) 1.424(3) ?
  C14 C16 . . 2.423(3) 2.421(3) 2.426(3) ?
  C14 C18 . . 2.403(2) 2.398(2) 2.409(2) ?
  C14 H13 . . 2.0(10) 2.0(10) 2.0(10) ?
  C14 H14 . . 1.0(18) 1.0(18) 1.0(18) ?
  C14 H15 . . 2.1(10) 2.1(10) 2.1(10) ?
  C15 C16 . . 1.367(3) 1.361(3) 1.372(3) ?
  C15 C17 . . 2.401(2) 2.391(2) 2.410(2) ?
  C15 H14 . . 2.1(16) 2.1(16) 2.1(16) ?
  C15 H15 . . 1.0(12) 1.0(12) 1.0(12) ?
  C15 H16 . . 2.0(17) 2.0(17) 2.0(17) ?
  C16 C17 . . 1.420(2) 1.417(2) 1.424(2) ?
  C16 C18 . . 2.459(3) 2.451(3) 2.468(3) ?
  C16 H15 . . 2.0(16) 2.0(16) 2.0(16) ?
  C16 H16 . . 1.0(13) 1.0(13) 1.0(13) ?
  C17 C18 . . 1.421(3) 1.417(3) 1.424(3) ?
  C17 H16 . . 2.1(10) 2.1(10) 2.1(10) ?
  C17 H1o1 . 1_6555 2.41(2) 2.21(2) 2.61(2) ?
  C18 H13 . . 2.1(17) 2.1(17) 2.1(17) ?
  H7 H8 . . 2.316 2.3116 2.3206 ?
  H7 H1o1 . 1_6555 2.2(15) 2.2(15) 2.3(15) ?
  H8 H9 . . 2.3483 2.3375 2.3591 ?
  H9 H10 . . 2.3259 2.3213 2.3308 ?
  H13 H14 . . 2.3115 2.3035 2.3196 ?
  H13 H1o2 . 1_5455 2.5(12) 2.5(12) 2.6(12) ?
  H14 H15 . . 2.3585 2.3424 2.3748 ?
  H15 H16 . . 2.3252 2.3154 2.335 ?

loop_
 _geom_angle_atom_site_label_1
 _geom_angle_atom_site_label_2
 _geom_angle_atom_site_label_3
 _geom_angle_site_ssg_symmetry_1
 _geom_angle_site_ssg_symmetry_2
 _geom_angle_site_ssg_symmetry_3
 _geom_angle_av
 _geom_angle_min
 _geom_angle_max
 _geom_angle_publ_flag
  C2 O1 C3 . . . 29.71(9) 29.63(9) 29.79(9) ?
  C2 O1 C4 . . . 63.86(7) 63.39(7) 64.34(7) ?
  C2 O1 H1o1 . . . 151.4(8) 145.0(8) 157.4(7) ?
  C3 O1 C4 . . . 34.16(9) 33.67(9) 34.68(9) ?
  C3 O1 H1o1 . . . 125.7(7) 118.9(8) 132.2(6) ?
  C4 O1 H1o1 . . . 93.6(7) 87.6(7) 99.2(6) ?
  C1 O2 C5 . . . 63.84(7) 63.57(7) 64.12(7) ?
  C1 O2 C6 . . . 34.00(9) 33.74(9) 34.26(9) ?
  C1 O2 H1o2 . . . 97.4(11) 94.7(11) 100.1(11) ?
  C5 O2 C6 . . . 29.85(9) 29.81(9) 29.88(9) ?
  C5 O2 H1o2 . . . 157.2(11) 154.8(11) 159.6(11) ?
  C6 O2 H1o2 . . . 130.2(11) 127.4(11) 133.1(11) ?
  C3 O3 C4 . . . 34.44(9) 34.09(9) 34.80(9) ?
  C3 O3 C5 . . . 65.34(7) 65.00(7) 65.66(7) ?
  C3 O3 H1o1 . . . 58.9(5) 56.9(5) 60.8(5) ?
  C4 O3 C5 . . . 30.89(9) 30.74(9) 31.05(9) ?
  C4 O3 H1o1 . . . 92.9(5) 90.5(5) 95.3(5) ?
  C5 O3 H1o1 . . . 123.5(5) 120.9(5) 125.8(5) ?
  C1 O4 C2 . . . 29.54(9) 28.60(8) 30.48(8) ?
  C1 O4 C6 . . . 35.11(9) 34.48(9) 35.74(9) ?
  C1 O4 H1o2 . . . 84.1(5) 82.6(5) 85.5(5) ?
  C2 O4 C6 . . . 64.65(7) 64.33(7) 64.96(7) ?
  C2 O4 H1o2 . . . 113.5(5) 112.8(5) 114.1(5) ?
  C6 O4 H1o2 . . . 49.1(5) 48.2(5) 50.1(5) ?
  C7 N1 C11 . . . 61.82(7) 61.44(7) 62.19(7) ?
  C7 N1 C12 . . . 30.73(11) 30.19(11) 31.28(11) ?
  C7 N1 C16 . . . 178.51(9) 177.48(10) 179.40(8) ?
  C7 N1 C17 . . . 149.90(12) 148.23(12) 151.54(13) ?
  C7 N1 C18 . . . 119.15(8) 118.13(8) 120.16(8) ?
  C7 N1 H1o1 . . 1_6555 80.6(8) 78.4(9) 82.6(8) ?
  C11 N1 C12 . . . 31.09(11) 30.20(10) 31.98(11) ?
  C11 N1 C16 . . . 119.12(10) 118.10(9) 120.13(9) ?
  C11 N1 C17 . . . 88.09(11) 86.76(11) 89.40(11) ?
  C11 N1 C18 . . . 57.34(7) 56.67(6) 58.00(7) ?
  C11 N1 H1o1 . . 1_6555 141.9(8) 140.0(9) 143.7(8) ?
  C12 N1 C16 . . . 150.19(15) 148.29(14) 152.08(15) ?
  C12 N1 C17 . . . 119.17(16) 116.96(16) 121.35(16) ?
  C12 N1 C18 . . . 88.42(12) 86.87(12) 89.96(12) ?
  C12 N1 H1o1 . . 1_6555 111.2(8) 108.8(9) 113.3(8) ?
  C16 N1 C17 . . . 31.04(9) 30.71(9) 31.37(9) ?
  C16 N1 C18 . . . 61.79(7) 61.43(7) 62.13(7) ?
  C16 N1 H1o1 . . 1_6555 98.5(8) 96.4(9) 100.5(8) ?
  C17 N1 C18 . . . 30.75(9) 30.08(9) 31.41(9) ?
  C17 N1 H1o1 . . 1_6555 129.3(8) 126.9(9) 131.6(8) ?
  C18 N1 H1o1 . . 1_6555 159.5(8) 157.5(8) 161.3(8) ?
  C10 N2 C11 . . . 31.66(9) 31.59(9) 31.73(9) ?
  C10 N2 C12 . . . 61.62(7) 61.45(7) 61.79(7) ?
  C10 N2 C13 . . . 179.22(9) 178.94(9) 179.44(8) ?
  C10 N2 C17 . . . 118.92(9) 118.24(9) 119.59(9) ?
  C10 N2 C18 . . . 149.11(14) 148.37(14) 149.85(14) ?
  C10 N2 H1o2 . . 1_5455 92.5(6) 91.0(6) 93.9(6) ?
  C11 N2 C12 . . . 29.96(9) 29.73(9) 30.19(9) ?
  C11 N2 C13 . . . 148.55(12) 147.85(12) 149.25(12) ?
  C11 N2 C17 . . . 87.26(11) 86.63(11) 87.89(11) ?
  C11 N2 C18 . . . 117.45(16) 116.74(16) 118.18(16) ?
  C11 N2 H1o2 . . 1_5455 122.9(6) 121.4(6) 124.4(6) ?
  C12 N2 C13 . . . 118.60(8) 117.91(8) 119.28(8) ?
  C12 N2 C17 . . . 57.30(7) 56.62(7) 57.98(7) ?
  C12 N2 C18 . . . 87.50(12) 86.80(12) 88.20(12) ?
  C12 N2 H1o2 . . 1_5455 150.6(6) 149.3(6) 151.9(6) ?
  C13 N2 C17 . . . 61.30(7) 61.10(7) 61.49(7) ?
  C13 N2 C18 . . . 31.10(10) 31.08(10) 31.13(10) ?
  C13 N2 H1o2 . . 1_5455 87.2(6) 85.8(6) 88.6(6) ?
  C17 N2 C18 . . . 30.20(10) 30.00(10) 30.40(10) ?
  C17 N2 H1o2 . . 1_5455 145.5(5) 144.3(5) 146.8(5) ?
  C18 N2 H1o2 . . 1_5455 117.4(6) 116.0(6) 118.7(6) ?
  O2 C1 O4 . . . 88.01(12) 86.51(10) 89.51(11) ?
  O2 C1 C2 . . . 146.45(13) 145.95(13) 146.97(13) ?
  O2 C1 C3 . . . 118.25(8) 118.05(8) 118.45(8) ?
  O2 C1 C5 . . . 56.44(7) 56.39(6) 56.50(6) ?
  O2 C1 C6 . . . 29.12(9) 28.99(9) 29.25(9) ?
  O4 C1 C2 . . . 125.53(14) 124.49(13) 126.58(14) ?
  O4 C1 C3 . . . 153.73(12) 152.44(12) 155.03(11) ?
  O4 C1 C5 . . . 144.45(13) 142.98(12) 145.91(12) ?
  O4 C1 C6 . . . 117.13(17) 115.75(15) 118.50(15) ?
  C2 C1 C3 . . . 28.21(9) 27.90(8) 28.52(9) ?
  C2 C1 C5 . . . 90.01(12) 89.52(12) 90.50(12) ?
  C2 C1 C6 . . . 117.33(16) 116.93(16) 117.75(16) ?
  C3 C1 C5 . . . 61.80(7) 61.62(7) 61.98(7) ?
  C3 C1 C6 . . . 89.13(12) 89.03(12) 89.23(12) ?
  C5 C1 C6 . . . 27.33(9) 27.24(9) 27.41(9) ?
  Cl1 C2 O1 . . . 91.62(9) 91.12(8) 92.13(8) ?
  Cl1 C2 O4 . . . 93.57(9) 93.15(9) 93.99(9) ?
  Cl1 C2 C1 . . . 118.48(14) 118.17(14) 118.80(14) ?
  Cl1 C2 C3 . . . 119.18(14) 118.25(14) 120.13(14) ?
  Cl1 C2 C4 . . . 151.05(12) 150.68(12) 151.43(12) ?
  Cl1 C2 C6 . . . 150.76(12) 150.30(12) 151.22(12) ?
  O1 C2 O4 . . . 174.70(8) 173.87(8) 175.52(8) ?
  O1 C2 C1 . . . 149.89(12) 149.10(12) 150.67(12) ?
  O1 C2 C3 . . . 27.57(9) 26.31(9) 28.84(9) ?
  O1 C2 C4 . . . 59.47(7) 58.86(7) 60.08(7) ?
  O1 C2 C6 . . . 117.62(8) 116.76(8) 118.47(8) ?
  O4 C2 C1 . . . 24.93(8) 24.81(8) 25.05(8) ?
  O4 C2 C3 . . . 147.25(12) 146.67(12) 147.82(12) ?
  O4 C2 C4 . . . 115.37(8) 115.00(8) 115.72(8) ?
  O4 C2 C6 . . . 57.21(6) 57.10(6) 57.32(7) ?
  C1 C2 C3 . . . 122.33(14) 121.64(14) 123.02(14) ?
  C1 C2 C4 . . . 90.44(10) 90.07(10) 90.80(10) ?
  C1 C2 C6 . . . 32.28(8) 32.07(9) 32.49(9) ?
  C3 C2 C4 . . . 31.90(9) 31.24(9) 32.54(8) ?
  C3 C2 C6 . . . 90.05(11) 89.55(10) 90.54(10) ?
  C4 C2 C6 . . . 58.16(7) 57.86(7) 58.45(7) ?
  O1 C3 O3 . . . 90.71(12) 90.57(12) 90.86(13) ?
  O1 C3 C1 . . . 152.17(12) 151.65(12) 152.72(12) ?
  O1 C3 C2 . . . 122.72(14) 121.42(14) 124.04(14) ?
  O1 C3 C4 . . . 117.63(17) 117.46(16) 117.79(17) ?
  O1 C3 H1o1 . . . 28.7(4) 26.8(4) 30.7(5) ?
  O3 C3 C1 . . . 117.12(8) 116.52(8) 117.72(8) ?
  O3 C3 C2 . . . 146.56(13) 145.14(13) 147.99(13) ?
  O3 C3 C4 . . . 26.94(9) 26.87(9) 27.00(9) ?
  O3 C3 H1o1 . . . 64.3(4) 62.5(4) 65.9(4) ?
  C1 C3 C2 . . . 29.46(9) 28.64(8) 30.29(9) ?
  C1 C3 C4 . . . 90.19(12) 89.54(11) 90.84(12) ?
  C1 C3 H1o1 . . . 169.9(5) 169.0(5) 170.9(5) ?
  C2 C3 C4 . . . 119.65(17) 118.19(16) 121.11(16) ?
  C2 C3 H1o1 . . . 147.9(4) 147.4(4) 148.4(5) ?
  C4 C3 H1o1 . . . 90.9(4) 89.0(5) 92.7(4) ?
  O1 C4 O3 . . . 90.42(11) 90.13(12) 90.72(12) ?
  O1 C4 C2 . . . 56.67(6) 56.45(6) 56.88(6) ?
  O1 C4 C3 . . . 28.21(10) 27.58(10) 28.85(10) ?
  O1 C4 C5 . . . 146.08(13) 145.99(13) 146.17(13) ?
  O1 C4 C6 . . . 117.68(9) 117.37(8) 117.98(8) ?
  O3 C4 C2 . . . 147.05(13) 146.56(13) 147.54(13) ?
  O3 C4 C3 . . . 118.62(16) 118.20(16) 119.04(17) ?
  O3 C4 C5 . . . 123.49(14) 123.13(14) 123.85(14) ?
  O3 C4 C6 . . . 151.89(12) 151.63(12) 152.16(12) ?
  C2 C4 C3 . . . 28.46(10) 27.65(10) 29.26(10) ?
  C2 C4 C5 . . . 89.44(12) 89.29(12) 89.60(12) ?
  C2 C4 C6 . . . 61.02(7) 60.56(7) 61.47(7) ?
  C3 C4 C5 . . . 117.89(16) 117.23(16) 118.54(16) ?
  C3 C4 C6 . . . 89.47(12) 89.12(12) 89.82(12) ?
  C5 C4 C6 . . . 28.43(8) 28.11(8) 28.74(8) ?
  Cl2 C5 O2 . . . 91.46(8) 91.33(8) 91.59(8) ?
  Cl2 C5 O3 . . . 93.13(9) 92.86(8) 93.39(8) ?
  Cl2 C5 C1 . . . 151.16(11) 150.77(11) 151.54(11) ?
  Cl2 C5 C4 . . . 118.73(14) 118.20(13) 119.26(14) ?
  Cl2 C5 C6 . . . 120.36(13) 120.11(13) 120.60(13) ?
  O2 C5 O3 . . . 175.30(8) 175.01(8) 175.58(8) ?
  O2 C5 C1 . . . 59.71(7) 59.39(6) 60.03(7) ?
  O2 C5 C4 . . . 149.81(12) 149.34(12) 150.28(12) ?
  O2 C5 C6 . . . 28.90(8) 28.75(8) 29.05(8) ?
  O3 C5 C1 . . . 115.71(8) 115.58(8) 115.85(8) ?
  O3 C5 C4 . . . 25.62(8) 25.34(8) 25.90(8) ?
  O3 C5 C6 . . . 146.51(12) 146.37(12) 146.65(12) ?
  C1 C5 C4 . . . 90.10(10) 89.95(10) 90.26(10) ?
  C1 C5 C6 . . . 30.81(9) 30.63(8) 30.99(8) ?
  C4 C5 C6 . . . 120.91(14) 120.58(14) 121.25(14) ?
  O2 C6 O4 . . . 89.12(11) 87.99(11) 90.24(11) ?
  O2 C6 C1 . . . 116.88(16) 116.49(16) 117.27(16) ?
  O2 C6 C2 . . . 147.27(13) 146.44(13) 148.09(13) ?
  O2 C6 C4 . . . 151.91(12) 151.75(12) 152.07(12) ?
  O2 C6 C5 . . . 121.25(14) 121.11(14) 121.40(14) ?
  O2 C6 H1o2 . . . 20.1(5) 18.9(5) 21.2(5) ?
  O4 C6 C1 . . . 27.76(9) 27.02(9) 28.52(9) ?
  O4 C6 C2 . . . 58.14(6) 57.84(6) 58.45(6) ?
  O4 C6 C4 . . . 118.96(8) 117.98(8) 119.97(8) ?
  O4 C6 C5 . . . 149.62(13) 148.61(13) 150.64(13) ?
  O4 C6 H1o2 . . . 70.1(5) 69.2(5) 71.0(5) ?
  C1 C6 C2 . . . 30.38(10) 29.93(9) 30.83(9) ?
  C1 C6 C4 . . . 91.20(12) 90.96(11) 91.45(11) ?
  C1 C6 C5 . . . 121.86(17) 121.60(16) 122.13(16) ?
  C1 C6 H1o2 . . . 97.7(5) 96.6(5) 98.7(5) ?
  C2 C6 C4 . . . 60.82(7) 60.13(7) 61.52(7) ?
  C2 C6 C5 . . . 91.48(12) 90.77(12) 92.20(12) ?
  C2 C6 H1o2 . . . 127.8(5) 126.9(5) 128.8(5) ?
  C4 C6 C5 . . . 30.66(9) 30.64(9) 30.68(9) ?
  C4 C6 H1o2 . . . 169.1(6) 168.2(6) 169.9(6) ?
  C5 C6 H1o2 . . . 140.1(5) 138.9(5) 141.2(6) ?
  N1 C7 C8 . . . 148.24(16) 147.13(16) 149.37(16) ?
  N1 C7 C9 . . . 118.28(10) 117.41(10) 119.15(10) ?
  N1 C7 C11 . . . 59.05(7) 58.29(7) 59.82(7) ?
  N1 C7 C12 . . . 28.94(8) 28.41(8) 29.47(8) ?
  N1 C7 H7 . . . 91.41 90.58 92.23 ?
  N1 C7 H8 . . . 172.78 171.83 173.72 ?
  N1 C7 H1o1 . . 1_6555 30.8(5) 26.4(5) 35.0(5) ?
  C8 C7 C9 . . . 29.97(11) 29.71(11) 30.22(11) ?
  C8 C7 C11 . . . 89.19(13) 88.83(13) 89.54(13) ?
  C8 C7 C12 . . . 119.31(17) 118.70(17) 119.91(17) ?
  C8 C7 H7 . . . 120.35 120.05 120.65 ?
  C8 C7 H8 . . . 24.55 24.39 24.71 ?
  C8 C7 H1o1 . . 1_6555 175.0(5) 172.5(5) 176.9(4) ?
  C9 C7 C11 . . . 59.23(7) 59.12(7) 59.33(7) ?
  C9 C7 C12 . . . 89.34(12) 88.98(12) 89.71(12) ?
  C9 C7 H7 . . . 150.3 150.23 150.38 ?
  C9 C7 H8 . . . 54.52 54.42 54.61 ?
  C9 C7 H1o1 . . 1_6555 148.7(5) 143.5(5) 153.8(5) ?
  C11 C7 C12 . . . 30.12(9) 29.86(9) 30.38(9) ?
  C11 C7 H7 . . . 150.46 150.38 150.53 ?
  C11 C7 H8 . . . 113.74 113.54 113.93 ?
  C11 C7 H1o1 . . 1_6555 89.6(5) 84.5(5) 94.7(5) ?
  C12 C7 H7 . . . 120.35 120.04 120.65 ?
  C12 C7 H8 . . . 143.85 143.41 144.29 ?
  C12 C7 H1o1 . . 1_6555 59.6(5) 54.7(5) 64.4(5) ?
  H7 C7 H8 . . . 95.8 95.65 95.95 ?
  H7 C7 H1o1 . . 1_6555 60.85 55.7 66.07 ?
  H8 C7 H1o1 . . 1_6555 156.43 151.23 161.7 ?
  C7 C8 C9 . . . 121.19(18) 120.64(17) 121.74(17) ?
  C7 C8 C10 . . . 92.40(13) 91.86(13) 92.95(13) ?
  C7 C8 C12 . . . 31.05(11) 30.70(11) 31.38(11) ?
  C7 C8 H7 . . . 24.19 24.12 24.25 ?
  C7 C8 H8 . . . 119.4 119.13 119.68 ?
  C7 C8 H9 . . . 145.24 144.66 145.82 ?
  C9 C8 C10 . . . 28.79(9) 28.53(9) 29.05(9) ?
  C9 C8 C12 . . . 90.15(12) 89.91(12) 90.39(12) ?
  C9 C8 H7 . . . 145.37 144.87 145.87 ?
  C9 C8 H8 . . . 119.4 119.13 119.68 ?
  C9 C8 H9 . . . 24.05 23.87 24.23 ?
  C10 C8 C12 . . . 61.36(7) 61.14(7) 61.58(7) ?
  C10 C8 H7 . . . 116.59 116.1 117.07 ?
  C10 C8 H8 . . . 148.19 147.87 148.52 ?
  C10 C8 H9 . . . 52.84 52.74 52.94 ?
  C12 C8 H7 . . . 55.23 54.95 55.51 ?
  C12 C8 H8 . . . 150.44 150.32 150.56 ?
  C12 C8 H9 . . . 114.2 113.96 114.44 ?
  H7 C8 H8 . . . 95.22 95 95.44 ?
  H7 C8 H9 . . . 169.4 168.86 169.94 ?
  H8 C8 H9 . . . 95.36 95.02 95.69 ?
  C7 C9 C8 . . . 28.84(9) 28.54(9) 29.15(9) ?
  C7 C9 C10 . . . 92.66(11) 91.96(11) 93.37(11) ?
  C7 C9 C11 . . . 61.37(8) 61.09(8) 61.64(8) ?
  C7 C9 H8 . . . 52.83 52.63 53.03 ?
  C7 C9 H9 . . . 148.09 147.68 148.5 ?
  C7 C9 H10 . . . 116.65 116.14 117.17 ?
  C8 C9 C10 . . . 121.50(14) 120.78(15) 122.22(15) ?
  C8 C9 C11 . . . 90.20(11) 89.88(11) 90.54(11) ?
  C8 C9 H8 . . . 23.99 23.86 24.12 ?
  C8 C9 H9 . . . 119.25 118.89 119.61 ?
  C8 C9 H10 . . . 145.49 144.96 146.03 ?
  C10 C9 C11 . . . 31.30(9) 30.86(9) 31.74(9) ?
  C10 C9 H8 . . . 145.49 144.73 146.26 ?
  C10 C9 H9 . . . 119.25 118.89 119.61 ?
  C10 C9 H10 . . . 23.99 23.79 24.19 ?
  C11 C9 H8 . . . 114.19 113.86 114.53 ?
  C11 C9 H9 . . . 150.54 150.4 150.69 ?
  C11 C9 H10 . . . 55.29 55.05 55.53 ?
  H8 C9 H9 . . . 95.26 94.84 95.67 ?
  H8 C9 H10 . . . 169.48 168.92 170.04 ?
  H9 C9 H10 . . . 95.26 95.08 95.43 ?
  N2 C10 C8 . . . 118.69(9) 118.10(9) 119.27(9) ?
  N2 C10 C9 . . . 148.39(13) 147.35(13) 149.42(14) ?
  N2 C10 C11 . . . 29.57(10) 29.31(10) 29.83(10) ?
  N2 C10 C12 . . . 59.89(7) 59.59(7) 60.18(7) ?
  N2 C10 H9 . . . 172.87 171.94 173.76 ?
  N2 C10 H10 . . . 91.02 90.38 91.67 ?
  C8 C10 C9 . . . 29.71(9) 29.24(9) 30.17(9) ?
  C8 C10 C11 . . . 89.12(13) 88.77(13) 89.47(13) ?
  C8 C10 C12 . . . 58.81(7) 58.39(7) 59.22(7) ?
  C8 C10 H9 . . . 54.21 53.84 54.58 ?
  C8 C10 H10 . . . 150.29 150.17 150.41 ?
  C9 C10 C11 . . . 118.83(17) 118.04(17) 119.61(17) ?
  C9 C10 C12 . . . 88.51(12) 87.70(12) 89.32(12) ?
  C9 C10 H9 . . . 24.51 24.41 24.59 ?
  C9 C10 H10 . . . 120.59 120.2 120.98 ?
  C11 C10 C12 . . . 30.32(10) 30.19(10) 30.44(10) ?
  C11 C10 H9 . . . 143.33 142.63 144.03 ?
  C11 C10 H10 . . . 120.59 120.2 120.98 ?
  C12 C10 H9 . . . 113.02 112.29 113.75 ?
  C12 C10 H10 . . . 150.9 150.47 151.32 ?
  H9 C10 H10 . . . 96.08 95.78 96.39 ?
  N1 C11 N2 . . . 92.82(10) 92.30(10) 93.34(10) ?
  N1 C11 C7 . . . 59.13(7) 58.69(7) 59.56(7) ?
  N1 C11 C9 . . . 118.54(10) 118.04(10) 119.03(10) ?
  N1 C11 C10 . . . 148.41(15) 147.95(15) 148.87(15) ?
  N1 C11 C12 . . . 29.14(9) 28.41(9) 29.87(9) ?
  N1 C11 C18 . . . 61.48(7) 61.25(7) 61.71(7) ?
  N1 C11 H10 . . . 171.73 171.29 172.18 ?
  N2 C11 C7 . . . 151.94(12) 151.52(13) 152.35(13) ?
  N2 C11 C9 . . . 148.64(13) 148.01(14) 149.28(14) ?
  N2 C11 C10 . . . 118.77(17) 118.47(18) 119.07(18) ?
  N2 C11 C12 . . . 121.95(14) 121.56(14) 122.34(14) ?
  N2 C11 C18 . . . 31.34(8) 30.99(8) 31.69(8) ?
  N2 C11 H10 . . . 95.43 94.93 95.95 ?
  C7 C11 C9 . . . 59.41(7) 59.19(7) 59.63(7) ?
  C7 C11 C10 . . . 89.28(12) 89.16(13) 89.41(13) ?
  C7 C11 C12 . . . 29.99(9) 29.64(9) 30.34(9) ?
  C7 C11 C18 . . . 120.60(9) 120.37(9) 120.83(9) ?
  C7 C11 H10 . . . 112.62 112.52 112.72 ?
  C9 C11 C10 . . . 29.88(10) 29.53(10) 30.22(10) ?
  C9 C11 C12 . . . 89.40(12) 88.87(12) 89.92(12) ?
  C9 C11 C18 . . . 179.42(10) 179.16(10) 179.71(9) ?
  C9 C11 H10 . . . 53.21 53.1 53.34 ?
  C10 C11 C12 . . . 119.27(17) 119.00(16) 119.55(16) ?
  C10 C11 C18 . . . 150.11(16) 149.88(15) 150.34(15) ?
  C10 C11 H10 . . . 23.34 23.11 23.56 ?
  C12 C11 C18 . . . 90.61(11) 90.11(11) 91.11(11) ?
  C12 C11 H10 . . . 142.61 142.19 143.03 ?
  C18 C11 H10 . . . 126.78 126.5 127.06 ?
  N1 C12 N2 . . . 91.69(13) 90.24(12) 93.14(12) ?
  N1 C12 C7 . . . 120.33(17) 119.26(16) 121.39(17) ?
  N1 C12 C8 . . . 149.98(15) 148.65(15) 151.30(15) ?
  N1 C12 C10 . . . 150.17(15) 148.72(15) 151.64(15) ?
  N1 C12 C11 . . . 119.77(17) 118.16(17) 121.39(17) ?
  N1 C12 C17 . . . 30.44(10) 29.41(10) 31.48(10) ?
  N1 C12 H7 . . . 96.8 95.64 97.95 ?
  N1 C12 H1o1 . . 1_6555 33.9(6) 31.2(6) 36.4(5) ?
  N2 C12 C7 . . . 147.98(12) 147.49(12) 148.46(12) ?
  N2 C12 C8 . . . 118.33(9) 118.04(9) 118.62(9) ?
  N2 C12 C10 . . . 58.50(7) 58.37(7) 58.62(7) ?
  N2 C12 C11 . . . 28.09(9) 27.91(9) 28.27(9) ?
  N2 C12 C17 . . . 61.25(7) 60.79(7) 61.71(7) ?
  N2 C12 H7 . . . 171.49 171.1 171.92 ?
  N2 C12 H1o1 . . 1_6555 125.3(6) 121.2(6) 129.2(5) ?
  C7 C12 C8 . . . 29.65(9) 29.39(9) 29.91(9) ?
  C7 C12 C10 . . . 89.48(11) 89.03(11) 89.92(11) ?
  C7 C12 C11 . . . 119.89(14) 119.28(14) 120.50(14) ?
  C7 C12 C17 . . . 150.77(13) 150.67(13) 150.87(13) ?
  C7 C12 H7 . . . 23.53 23.45 23.62 ?
  C7 C12 H1o1 . . 1_6555 86.6(6) 83.0(5) 90.4(6) ?
  C8 C12 C10 . . . 59.83(7) 59.64(7) 60.03(7) ?
  C8 C12 C11 . . . 90.24(11) 89.89(11) 90.60(11) ?
  C8 C12 C17 . . . 179.48(11) 179.25(11) 179.86(11) ?
  C8 C12 H7 . . . 53.18 53.01 53.36 ?
  C8 C12 H1o1 . . 1_6555 116.2(6) 112.4(5) 120.2(6) ?
  C10 C12 C11 . . . 30.41(9) 30.25(9) 30.58(9) ?
  C10 C12 C17 . . . 119.75(11) 119.31(10) 120.19(11) ?
  C10 C12 H7 . . . 113.01 112.65 113.37 ?
  C10 C12 H1o1 . . 1_6555 173.6(5) 170.9(5) 175.6(5) ?
  C11 C12 C17 . . . 89.33(12) 88.73(12) 89.94(12) ?
  C11 C12 H7 . . . 143.42 142.89 143.94 ?
  C11 C12 H1o1 . . 1_6555 153.2(6) 148.9(6) 157.1(5) ?
  C17 C12 H7 . . . 127.24 127.1 127.38 ?
  C17 C12 H1o1 . . 1_6555 64.3(6) 60.5(6) 67.8(5) ?
  H7 C12 H1o1 . . 1_6555 63.11 59.44 67.01 ?
  N2 C13 C14 . . . 149.20(16) 148.50(16) 149.91(16) ?
  N2 C13 C15 . . . 118.99(10) 118.59(10) 119.38(10) ?
  N2 C13 C17 . . . 59.79(7) 59.49(7) 60.09(7) ?
  N2 C13 C18 . . . 29.35(8) 29.16(8) 29.53(8) ?
  N2 C13 H13 . . . 90.72 90.35 91.1 ?
  N2 C13 H14 . . . 173.72 173.03 174.41 ?
  C14 C13 C15 . . . 30.22(11) 29.81(11) 30.64(11) ?
  C14 C13 C17 . . . 89.41(13) 88.76(13) 90.08(13) ?
  C14 C13 C18 . . . 119.86(18) 119.15(17) 120.58(18) ?
  C14 C13 H13 . . . 120.07 119.71 120.43 ?
  C14 C13 H14 . . . 24.52 24.48 24.57 ?
  C15 C13 C17 . . . 59.20(7) 58.95(7) 59.44(7) ?
  C15 C13 C18 . . . 89.64(12) 89.31(12) 89.97(12) ?
  C15 C13 H13 . . . 150.29 150.18 150.4 ?
  C15 C13 H14 . . . 54.74 54.36 55.14 ?
  C17 C13 C18 . . . 30.45(9) 30.32(9) 30.58(9) ?
  C17 C13 H13 . . . 150.51 150.2 150.82 ?
  C17 C13 H14 . . . 113.94 113.3 114.58 ?
  C18 C13 H13 . . . 120.07 119.71 120.42 ?
  C18 C13 H14 . . . 144.39 143.69 145.09 ?
  H13 C13 H14 . . . 95.55 95.2 95.89 ?
  C13 C14 C15 . . . 120.90(18) 120.42(18) 121.38(18) ?
  C13 C14 C16 . . . 92.08(13) 91.52(13) 92.64(13) ?
  C13 C14 C18 . . . 30.82(11) 30.53(11) 31.10(11) ?
  C13 C14 H13 . . . 24.32 24.12 24.53 ?
  C13 C14 H14 . . . 119.55 119.31 119.79 ?
  C13 C14 H15 . . . 144.83 144.15 145.5 ?
  C15 C14 C16 . . . 28.82(9) 28.71(9) 28.93(9) ?
  C15 C14 C18 . . . 90.08(12) 89.85(12) 90.31(12) ?
  C15 C14 H13 . . . 145.22 144.93 145.51 ?
  C15 C14 H14 . . . 119.55 119.31 119.79 ?
  C15 C14 H15 . . . 23.93 23.74 24.12 ?
  C16 C14 C18 . . . 61.26(7) 60.97(7) 61.55(7) ?
  C16 C14 H13 . . . 116.41 116.04 116.76 ?
  C16 C14 H14 . . . 148.37 148.04 148.69 ?
  C16 C14 H15 . . . 52.75 52.61 52.89 ?
  C18 C14 H13 . . . 55.14 55.06 55.22 ?
  C18 C14 H14 . . . 150.37 150.27 150.47 ?
  C18 C14 H15 . . . 114.01 113.59 114.42 ?
  H13 C14 H14 . . . 95.23 95.15 95.31 ?
  H13 C14 H15 . . . 169.15 168.66 169.62 ?
  H14 C14 H15 . . . 95.62 95.19 96.05 ?
  C13 C15 C14 . . . 28.88(9) 28.81(9) 28.95(9) ?
  C13 C15 C16 . . . 92.38(11) 91.82(11) 92.93(11) ?
  C13 C15 C17 . . . 61.19(7) 61.17(7) 61.22(7) ?
  C13 C15 H14 . . . 52.75 52.62 52.87 ?
  C13 C15 H15 . . . 148.25 147.94 148.56 ?
  C13 C15 H16 . . . 116.41 116.13 116.69 ?
  C14 C15 C16 . . . 121.26(15) 120.76(15) 121.74(15) ?
  C14 C15 C17 . . . 90.07(11) 90.02(11) 90.12(11) ?
  C14 C15 H14 . . . 23.87 23.67 24.06 ?
  C14 C15 H15 . . . 119.37 119.13 119.62 ?
  C14 C15 H16 . . . 145.29 145.06 145.51 ?
  C16 C15 C17 . . . 31.19(9) 30.64(9) 31.73(9) ?
  C16 C15 H14 . . . 145.12 144.44 145.79 ?
  C16 C15 H15 . . . 119.37 119.13 119.62 ?
  C16 C15 H16 . . . 24.03 23.76 24.31 ?
  C17 C15 H14 . . . 113.93 113.79 114.08 ?
  C17 C15 H15 . . . 150.56 150.26 150.85 ?
  C17 C15 H16 . . . 55.22 54.94 55.49 ?
  H14 C15 H15 . . . 95.51 95.08 95.95 ?
  H14 C15 H16 . . . 169.15 168.74 169.55 ?
  H15 C15 H16 . . . 95.34 95.28 95.4 ?
  N1 C16 C14 . . . 118.20(9) 117.23(9) 119.19(9) ?
  N1 C16 C15 . . . 148.12(14) 146.75(14) 149.52(14) ?
  N1 C16 C17 . . . 29.20(10) 28.95(10) 29.46(10) ?
  N1 C16 C18 . . . 59.25(7) 58.55(7) 59.95(7) ?
  N1 C16 H15 . . . 172.59 171.26 173.93 ?
  N1 C16 H16 . . . 91.34 90.51 92.15 ?
  C14 C16 C15 . . . 29.92(9) 29.52(9) 30.34(9) ?
  C14 C16 C17 . . . 89.00(13) 88.27(13) 89.74(13) ?
  C14 C16 C18 . . . 58.97(7) 58.68(7) 59.26(7) ?
  C14 C16 H15 . . . 54.4 54.03 54.78 ?
  C14 C16 H16 . . . 150.46 150.29 150.62 ?
  C15 C16 C17 . . . 118.93(18) 117.79(18) 120.08(18) ?
  C15 C16 C18 . . . 88.89(12) 88.20(13) 89.59(13) ?
  C15 C16 H15 . . . 24.48 24.43 24.53 ?
  C15 C16 H16 . . . 120.54 119.96 121.1 ?
  C17 C16 C18 . . . 30.04(10) 29.59(10) 30.50(10) ?
  C17 C16 H15 . . . 143.41 142.31 144.52 ?
  C17 C16 H16 . . . 120.54 119.96 121.1 ?
  C18 C16 H15 . . . 113.37 112.71 114.04 ?
  C18 C16 H16 . . . 150.57 150.43 150.71 ?
  H15 C16 H16 . . . 96.06 95.52 96.59 ?
  N1 C17 N2 . . . 91.84(10) 90.42(10) 93.27(10) ?
  N1 C17 C12 . . . 30.39(8) 29.24(8) 31.56(8) ?
  N1 C17 C13 . . . 150.74(12) 149.36(12) 152.14(12) ?
  N1 C17 C15 . . . 149.64(13) 148.44(13) 150.81(13) ?
  N1 C17 C16 . . . 119.76(17) 119.18(17) 120.33(17) ?
  N1 C17 C18 . . . 120.32(13) 118.95(13) 121.72(14) ?
  N1 C17 H16 . . . 96.33 95.54 97.11 ?
  N1 C17 H1o1 . . 1_6555 25.0(4) 22.9(4) 26.9(4) ?
  N2 C17 C12 . . . 61.45(7) 61.18(7) 61.73(7) ?
  N2 C17 C13 . . . 58.91(7) 58.79(7) 59.04(7) ?
  N2 C17 C15 . . . 118.52(10) 118.20(10) 118.84(10) ?
  N2 C17 C16 . . . 148.40(15) 147.52(15) 149.27(15) ?
  N2 C17 C18 . . . 28.48(8) 28.35(8) 28.62(8) ?
  N2 C17 H16 . . . 171.8 171.17 172.42 ?
  N2 C17 H1o1 . . 1_6555 116.6(4) 113.2(4) 119.6(4) ?
  C12 C17 C13 . . . 120.36(9) 120.06(9) 120.67(9) ?
  C12 C17 C15 . . . 179.66(10) 179.46(9) 179.82(11) ?
  C12 C17 C16 . . . 150.14(16) 149.50(16) 150.78(16) ?
  C12 C17 C18 . . . 89.93(10) 89.64(10) 90.24(10) ?
  C12 C17 H16 . . . 126.71 126.3 127.13 ?
  C12 C17 H1o1 . . 1_6555 55.3(4) 52.2(4) 58.1(4) ?
  C13 C17 C15 . . . 59.61(7) 59.37(7) 59.85(7) ?
  C13 C17 C16 . . . 89.49(12) 88.65(12) 90.33(12) ?
  C13 C17 C18 . . . 30.43(8) 30.41(8) 30.46(8) ?
  C13 C17 H16 . . . 112.92 112.3 113.53 ?
  C13 C17 H1o1 . . 1_6555 173.8(5) 171.4(5) 175.6(4) ?
  C15 C17 C16 . . . 29.88(10) 29.27(11) 30.49(11) ?
  C15 C17 C18 . . . 90.04(12) 89.82(12) 90.26(12) ?
  C15 C17 H16 . . . 53.31 52.91 53.7 ?
  C15 C17 H1o1 . . 1_6555 124.8(4) 122.0(4) 127.8(4) ?
  C16 C17 C18 . . . 119.92(17) 119.09(17) 120.73(17) ?
  C16 C17 H16 . . . 23.43 23.2 23.65 ?
  C16 C17 H1o1 . . 1_6555 95.0(4) 92.7(4) 97.5(5) ?
  C18 C17 H16 . . . 143.34 142.74 143.93 ?
  C18 C17 H1o1 . . 1_6555 145.0(4) 141.7(5) 147.9(4) ?
  H16 C17 H1o1 . . 1_6555 71.65 69.15 74.35 ?
  N1 C18 N2 . . . 92.39(12) 91.64(12) 93.14(12) ?
  N1 C18 C11 . . . 61.19(8) 60.76(7) 61.62(7) ?
  N1 C18 C13 . . . 148.03(12) 147.23(12) 148.81(12) ?
  N1 C18 C14 . . . 118.72(9) 118.37(9) 119.08(9) ?
  N1 C18 C16 . . . 58.97(7) 58.62(7) 59.32(7) ?
  N1 C18 C17 . . . 28.93(8) 28.20(8) 29.65(8) ?
  N1 C18 H13 . . . 171.56 170.87 172.25 ?
  N2 C18 C11 . . . 31.20(10) 30.82(10) 31.58(10) ?
  N2 C18 C13 . . . 119.55(17) 119.36(17) 119.74(17) ?
  N2 C18 C14 . . . 148.86(15) 148.40(15) 149.33(15) ?
  N2 C18 C16 . . . 151.35(15) 150.92(15) 151.79(15) ?
  N2 C18 C17 . . . 121.32(16) 120.99(17) 121.64(17) ?
  N2 C18 H13 . . . 95.94 95.7 96.19 ?
  C11 C18 C13 . . . 150.74(14) 150.41(14) 151.07(14) ?
  C11 C18 C14 . . . 179.10(9) 178.66(9) 179.52(10) ?
  C11 C18 C16 . . . 120.15(11) 120.07(10) 120.23(10) ?
  C11 C18 C17 . . . 90.12(12) 89.82(12) 90.41(12) ?
  C11 C18 H13 . . . 127.14 126.92 127.36 ?
  C13 C18 C14 . . . 29.32(9) 28.88(9) 29.75(9) ?
  C13 C18 C16 . . . 89.09(11) 88.65(10) 89.51(11) ?
  C13 C18 C17 . . . 119.11(14) 118.97(14) 119.26(14) ?
  C13 C18 H13 . . . 23.61 23.48 23.73 ?
  C14 C18 C16 . . . 59.77(7) 59.75(7) 59.79(7) ?
  C14 C18 C17 . . . 89.80(10) 89.43(10) 90.17(10) ?
  C14 C18 H13 . . . 52.93 52.61 53.24 ?
  C16 C18 C17 . . . 30.04(9) 29.66(8) 30.42(8) ?
  C16 C18 H13 . . . 112.7 112.38 113.01 ?
  C17 C18 H13 . . . 142.72 142.62 142.81 ?
  C7 H7 C8 . . . 35.47 35.23 35.7 ?
  C7 H7 C12 . . . 36.12 35.91 36.33 ?
  C7 H7 H8 . . . 59.85 59.66 60.03 ?
  C7 H7 H1o1 . . 1_6555 97.2 91.01 103.49 ?
  C8 H7 C12 . . . 71.59 71.14 72.04 ?
  C8 H7 H8 . . . 24.38 24.32 24.44 ?
  C8 H7 H1o1 . . 1_6555 132.57 126.16 139.09 ?
  C12 H7 H8 . . . 95.96 95.57 96.36 ?
  C12 H7 H1o1 . . 1_6555 61.16 55.19 67.23 ?
  H8 H7 H1o1 . . 1_6555 156.83 150.49 163.27 ?
  C7 H8 C8 . . . 36.05 35.93 36.16 ?
  C7 H8 C9 . . . 72.65 72.38 72.93 ?
  C7 H8 H7 . . . 24.35 24.31 24.4 ?
  C7 H8 H9 . . . 96.67 96.34 97 ?
  C8 H8 C9 . . . 36.61 36.45 36.76 ?
  C8 H8 H7 . . . 60.4 60.24 60.56 ?
  C8 H8 H9 . . . 60.63 60.4 60.85 ?
  C9 H8 H7 . . . 97 96.68 97.33 ?
  C9 H8 H9 . . . 24.02 23.89 24.16 ?
  H7 H8 H9 . . . 121.02 120.64 121.4 ?
  C8 H9 C9 . . . 36.7 36.52 36.88 ?
  C8 H9 C10 . . . 72.94 72.5 73.4 ?
  C8 H9 H8 . . . 24.02 23.89 24.15 ?
  C8 H9 H10 . . . 97.17 96.78 97.57 ?
  C9 H9 C10 . . . 36.24 35.98 36.52 ?
  C9 H9 H8 . . . 60.72 60.43 61.01 ?
  C9 H9 H10 . . . 60.47 60.26 60.69 ?
  C10 H9 H8 . . . 96.96 96.41 97.52 ?
  C10 H9 H10 . . . 24.23 24.16 24.3 ?
  H8 H9 H10 . . . 121.19 120.7 121.69 ?
  C9 H10 C10 . . . 35.42 35.23 35.61 ?
  C9 H10 C11 . . . 71.5 71.13 71.86 ?
  C9 H10 H9 . . . 24.27 24.22 24.31 ?
  C10 H10 C11 . . . 36.08 35.91 36.24 ?
  C10 H10 H9 . . . 59.69 59.45 59.93 ?
  C11 H10 H9 . . . 95.76 95.35 96.17 ?
  C13 H13 C14 . . . 35.61 35.46 35.76 ?
  C13 H13 C18 . . . 36.32 36.09 36.56 ?
  C13 H13 H14 . . . 60.04 59.8 60.28 ?
  C13 H13 H1o2 . . 1_5455 110.69 109.8 111.58 ?
  C14 H13 C18 . . . 71.93 71.54 72.32 ?
  C14 H13 H14 . . . 24.43 24.34 24.52 ?
  C14 H13 H1o2 . . 1_5455 145.15 144.28 146.01 ?
  C18 H13 H14 . . . 96.36 95.89 96.84 ?
  C18 H13 H1o2 . . 1_5455 75.05 74.05 76.06 ?
  H14 H13 H1o2 . . 1_5455 165.89 164.95 166.84 ?
  C13 H14 C14 . . . 35.93 35.71 36.14 ?
  C13 H14 C15 . . . 72.51 72.24 72.77 ?
  C13 H14 H13 . . . 24.42 24.31 24.52 ?
  C13 H14 H15 . . . 96.41 95.96 96.86 ?
  C14 H14 C15 . . . 36.58 36.53 36.64 ?
  C14 H14 H13 . . . 60.34 60.22 60.46 ?
  C14 H14 H15 . . . 60.48 60.24 60.72 ?
  C15 H14 H13 . . . 96.93 96.76 97.09 ?
  C15 H14 H15 . . . 23.9 23.71 24.09 ?
  H13 H14 H15 . . . 120.83 120.46 121.18 ?
  C14 H15 C15 . . . 36.7 36.63 36.76 ?
  C14 H15 C16 . . . 72.85 72.58 73.1 ?
  C14 H15 H14 . . . 23.9 23.7 24.09 ?
  C14 H15 H16 . . . 97.08 96.94 97.22 ?
  C15 H15 C16 . . . 36.15 35.94 36.35 ?
  C15 H15 H14 . . . 60.59 60.35 60.83 ?
  C15 H15 H16 . . . 60.39 60.31 60.47 ?
  C16 H15 H14 . . . 96.74 96.29 97.19 ?
  C16 H15 H16 . . . 24.24 24.11 24.37 ?
  H14 H15 H16 . . . 120.98 120.66 121.3 ?
  C15 H16 C16 . . . 35.43 35.14 35.73 ?
  C15 H16 C17 . . . 71.47 70.83 72.12 ?
  C15 H16 H15 . . . 24.27 24.16 24.38 ?
  C16 H16 C17 . . . 36.04 35.69 36.39 ?
  C16 H16 H15 . . . 59.7 59.3 60.11 ?
  C17 H16 H15 . . . 95.74 94.99 96.5 ?
  O1 H1o1 O3 . . . 80.5(8) 73.2(7) 88.2(9) ?
  O1 H1o1 N1 . . 1_4555 144.8(15) 139.5(14) 149.7(16) ?
  O1 H1o1 C3 . . . 25.6(4) 21.1(3) 30.5(5) ?
  O1 H1o1 C7 . . 1_4555 104.1(9) 102.3(9) 106.6(9) ?
  O1 H1o1 C12 . . 1_4555 131.0(10) 127.7(10) 134.1(11) ?
  O1 H1o1 C17 . . 1_4555 140.5(12) 138.5(13) 142.8(12) ?
  O1 H1o1 H7 . . 1_4555 84.85 81.58 88.16 ?
  O3 H1o1 N1 . . 1_4555 123.0(11) 119.6(10) 126.6(12) ?
  O3 H1o1 C3 . . . 56.8(4) 53.4(4) 60.4(5) ?
  O3 H1o1 C7 . . 1_4555 150.7(9) 146.9(9) 153.6(9) ?
  O3 H1o1 C12 . . 1_4555 147.8(9) 143.7(9) 151.6(9) ?
  O3 H1o1 C17 . . 1_4555 99.6(7) 98.5(7) 101.0(7) ?
  O3 H1o1 H7 . . 1_4555 137.69 130.72 144.42 ?
  N1 H1o1 C3 1_4555 . . 165.0(13) 163.4(13) 166.6(14) ?
  N1 H1o1 C7 1_4555 . 1_4555 68.6(7) 63.5(6) 74.1(8) ?
  N1 H1o1 C12 1_4555 . 1_4555 34.9(5) 31.3(4) 39.0(6) ?
  N1 H1o1 C17 1_4555 . 1_4555 25.6(5) 23.0(4) 28.7(6) ?
  N1 H1o1 H7 1_4555 . 1_4555 90.38 84.13 96.94 ?
  C3 H1o1 C7 . . 1_4555 119.5(8) 114.8(8) 123.9(9) ?
  C3 H1o1 C12 . . 1_4555 152.2(9) 148.9(10) 155.2(9) ?
  C3 H1o1 C17 . . 1_4555 144.2(8) 141.0(8) 147.4(9) ?
  C3 H1o1 H7 . . 1_4555 97.66 92.08 103.21 ?
  C7 H1o1 C12 1_4555 . 1_4555 33.8(3) 32.3(2) 35.3(3) ?
  C7 H1o1 C17 1_4555 . 1_4555 94.2(7) 86.8(6) 102.1(7) ?
  C7 H1o1 H7 1_4555 . 1_4555 21.95 20.74 23.06 ?
  C12 H1o1 C17 1_4555 . 1_4555 60.4(5) 54.4(5) 67.1(7) ?
  C12 H1o1 H7 1_4555 . 1_4555 55.72 53.03 58.31 ?
  C17 H1o1 H7 1_4555 . 1_4555 116.03 107.42 124.96 ?
  O2 H1o2 O4 . . . 89.1(12) 86.8(12) 91.4(12) ?
  O2 H1o2 N2 . . 1_5655 149.2(18) 146.4(17) 152.0(18) ?
  O2 H1o2 C6 . . . 29.7(7) 28.0(7) 31.5(7) ?
  O2 H1o2 H13 . . 1_5655 80.6 78.12 83.17 ?
  O4 H1o2 N2 . . 1_5655 101.3(8) 100.1(8) 102.5(8) ?
  O4 H1o2 C6 . . . 60.8(5) 60.2(5) 61.3(5) ?
  O4 H1o2 H13 . . 1_5655 121.59 120.99 122.21 ?
  N2 H1o2 C6 1_5655 . . 154.2(12) 153.0(12) 155.5(11) ?
  N2 H1o2 H13 1_5655 . 1_5655 69.26 68.66 69.84 ?
  C6 H1o2 H13 . . 1_5655 103.12 101.58 104.7 ?

loop_
 _geom_torsion_atom_site_label_1
 _geom_torsion_atom_site_label_2
 _geom_torsion_atom_site_label_3
 _geom_torsion_atom_site_label_4
 _geom_torsion_site_ssg_symmetry_1
 _geom_torsion_site_ssg_symmetry_2
 _geom_torsion_site_ssg_symmetry_3
 _geom_torsion_site_ssg_symmetry_4
 _geom_torsion_av
 _geom_torsion_min
 _geom_torsion_max
 ? ? ? ? ? ? ? ? ? ? ?

loop_
 _geom_hbond_atom_site_label_D
 _geom_hbond_atom_site_label_H
 _geom_hbond_atom_site_label_A
 _geom_hbond_site_symmetry_D
 _geom_hbond_site_symmetry_H
 _geom_hbond_site_symmetry_A
 _geom_hbond_distance_DH
 _geom_hbond_distance_HA
 _geom_hbond_distance_DA
 _geom_hbond_angle_DHA
 _geom_hbond_publ_flag
 ? ? ? ? ? ? ? ? ? ? ?


#=======================================================================
