# Supplementary material for: Resonance-stabilized partial proton transfer in hydrogen bonds of incommensurate phenazine–chloranilic acid
Source: Acta Crystallogr B Struct Sci Cryst Eng Mater. 2015 Mar 31;71(Pt 2):228–34. doi: 10.1107/S2052520615004084 (PMC4383393; doi:10.1107/S2052520615004084)
Supplement: Supplementary file 2 [file b-71-00228-Isup2.hkl]

data_block

# 11. STRUCTURE-FACTOR LIST

loop_
 _refln_index_h
 _refln_index_k
 _refln_index_l
 _refln_index_m_1
 _refln_F_squared_calc
 _refln_F_squared_meas
 _refln_F_squared_sigma
 _refln_observed_status
   2   0   0   0 3379.20 2872.54  125.68 o
   3   0   0   0    1.94    1.73    0.09 o
   4   0   0   0 6220.52 6097.87  266.56 o
   5   0   0   0    5.97    6.26    0.24 o
   6   0   0   0  313.29  430.03   10.87 o
   7   0   0   0    0.73    0.79    0.13 o
   8   0   0   0  976.02 1119.56   28.24 o
   9   0   0   0    0.06   -0.07    0.13 <
  10   0   0   0  703.69  806.57   20.44 o
  11   0   0   0   17.82   19.71    0.70 o
  12   0   0   0   67.83   58.02    1.70 o
  13   0   0   0    3.34    4.30    0.31 o
  14   0   0   0  212.79  312.93   11.55 o
   1   1   0   0 3390.12 3432.04  148.53 o
   1  -1   0   0 3390.12 3477.13  141.57 o
   2   1   0   0 5570.55 5671.69  242.36 o
   2  -1   0   0 5570.55 5609.80  230.97 o
   3   1   0   0 1448.11 1529.55   65.38 o
   3  -1   0   0 1448.11 1509.69   54.53 o
   4   1   0   0  409.19  363.14    7.95 o
   4  -1   0   0  409.19  359.71    7.77 o
   5   1   0   0    6.24    5.38    0.18 o
   5  -1   0   0    6.24    5.59    0.19 o
   6   1   0   0 1106.01 1256.83   31.65 o
   6  -1   0   0 1106.01 1243.34   31.29 o
   7   1   0   0 1303.87 1336.70   34.70 o
   7  -1   0   0 1303.87 1452.45   49.42 o
   8   1   0   0  766.16  781.54   27.68 o
   8  -1   0   0  766.16  784.28   28.39 o
   9   1   0   0    8.39   12.26    0.68 o
   9  -1   0   0    8.39   12.85    0.69 o
  10   1   0   0    9.05   13.10    0.70 o
  10  -1   0   0    9.05   12.65    0.69 o
  11   1   0   0   40.07   33.09    1.47 o
  11  -1   0   0   40.07   32.70    1.48 o
  12   1   0   0  349.48  388.02   14.19 o
  12  -1   0   0  349.48  392.18   14.55 o
  13   1   0   0    4.41    4.11    0.42 o
  13  -1   0   0    4.41    3.86    0.40 o
  14   1   0   0   93.70  122.62    4.87 o
  14  -1   0   0   93.70  126.88    4.98 o
  15   1   0   0   15.72   22.58    1.21 o
  15  -1   0   0   15.72   22.79    1.18 o
   0   2   0   0  791.36  879.97   32.30 o
   0  -2   0   0  791.36  879.16   30.79 o
   1   2   0   0  630.53  694.12   18.03 o
   1  -2   0   0  630.53  693.34   17.19 o
   2   2   0   0  113.64  113.91    3.05 o
   2  -2   0   0  113.64  111.75    2.91 o
   3   2   0   0  206.06  238.16    6.35 o
   3  -2   0   0  206.06  241.60    6.06 o
   4   2   0   0 1251.85 1352.60   35.05 o
   4  -2   0   0 1251.84 1353.02   33.38 o
   5   2   0   0  435.03  447.89   10.88 o
   5  -2   0   0  435.03  446.32    9.65 o
   6   2   0   0  498.60  525.37   11.90 o
   6  -2   0   0  498.60  535.74   11.48 o
   7   2   0   0  224.83  240.18    6.17 o
   7  -2   0   0  224.83  230.80    5.22 o
   8   2   0   0   70.10   81.58    2.22 o
   8  -2   0   0   70.10   77.64    2.18 o
   9   2   0   0 1077.76 1085.65   38.80 o
   9  -2   0   0 1077.76 1116.38   39.87 o
  10   2   0   0   65.15   70.14    2.82 o
  10  -2   0   0   65.15   69.23    2.90 o
  11   2   0   0   95.65  105.73    4.14 o
  11  -2   0   0   95.65  108.21    4.20 o
  12   2   0   0   66.91   66.98    2.77 o
  12  -2   0   0   66.91   68.07    2.81 o
  13   2   0   0  293.20  324.75   11.86 o
  13  -2   0   0  293.19  325.25   12.19 o
  14   2   0   0  223.02  227.93    8.52 o
  14  -2   0   0  223.02  226.04    8.75 o
   1   3   0   0  243.85  245.87    5.31 o
   1  -3   0   0  243.85  244.85    5.03 o
   2   3   0   0  107.14  125.43    3.05 o
   2  -3   0   0  107.14  118.94    2.55 o
   3   3   0   0 1507.23 1686.12   39.27 o
   3  -3   0   0 1507.23 1659.49   37.28 o
   4   3   0   0   60.39   67.76    1.95 o
   4  -3   0   0   60.38   66.76    1.88 o
   5   3   0   0   23.20   25.12    0.85 o
   5  -3   0   0   23.20   25.39    0.81 o
   6   3   0   0   27.48   30.25    0.99 o
   6  -3   0   0   27.48   30.25    0.85 o
   7   3   0   0 1177.28 1195.17   26.87 o
   7  -3   0   0 1177.28 1184.34   25.91 o
   8   3   0   0  267.37  262.10    6.88 o
   8  -3   0   0  267.37  255.88    6.81 o
   9   3   0   0   68.47   60.36    2.56 o
   9  -3   0   0   68.47   61.19    2.68 o
  10   3   0   0   82.40   81.13    3.28 o
  10  -3   0   0   82.40   79.74    3.37 o
  11   3   0   0  464.60  458.12   16.61 o
  11  -3   0   0  464.60  460.97   17.10 o
  12   3   0   0  131.20  131.83    5.00 o
  12  -3   0   0  131.20  122.52    5.12 o
   0   4   0   0    8.20   13.44    0.60 o
   0  -4   0   0    8.20   13.77    0.79 o
   1   4   0   0   46.15   50.85    1.23 o
   1  -4   0   0   46.15   50.54    1.53 o
   2   4   0   0   13.29   15.76    0.47 o
   2  -4   0   0   13.29   15.57    0.61 o
   3   4   0   0    0.56    0.06    0.17 <
   3  -4   0   0    0.56    0.13    0.17 <
   4   4   0   0  102.04  107.89    2.46 o
   4  -4   0   0  102.04  107.31    2.96 o
   5   4   0   0  901.93  941.12   20.18 o
   5  -4   0   0  901.93  956.70   23.63 o
   6   4   0   0  193.31  185.34    5.73 o
   6  -4   0   0  193.31  180.04    4.72 o
   7   4   0   0   41.27   31.88    1.51 o
   7  -4   0   0   41.27   30.63    1.64 o
   8   4   0   0   76.99   67.10    2.24 o
   9   4   0   0  227.17  199.66    7.59 o
   1   5   0   0   19.94   15.42    0.70 o
   1  -5   0   0   19.94   16.28    0.67 o
   2   5   0   0  308.97  265.20   10.02 o
   2  -5   0   0  308.97  255.14    6.77 o
   3   5   0   0  347.91  333.66   11.77 o
   4   5   0   0   45.46   50.89    2.07 o
   5   5   0   0   50.58   57.33    2.33 o
   6   5   0   0    3.31    3.70    0.53 o
   7   5   0   0   87.93   82.99    3.28 o
   8   5   0   0    7.99    7.93    0.74 o
   0   6   0   0  288.61  319.14   16.77 o
   1   6   0   0  144.47  159.96    6.05 o
   2   6   0   0   11.41   11.97    0.72 o
   3   6   0   0   83.87   91.62    3.56 o
   4   6   0   0  103.29  104.77    4.06 o
   5   6   0   0    0.89    2.75    1.24 <
   6   6   0   0    1.74    1.50    0.59 <
   7   6   0   0    0.55    0.34    0.39 <
   8   6   0   0    3.30    2.01    0.49 o
   1   7   0   0   20.44   19.96    1.00 o
   2   7   0   0    0.91    0.35    0.32 <
   3   7   0   0   12.45   11.15    0.75 o
   4   7   0   0   34.10   27.57    1.85 o
   5   7   0   0   18.79   12.40    1.06 o
  -7   6   0   1    0.39    0.10    0.49 <
  -6   6   0   1    0.28   -0.01    0.37 <
  -5   6   0   1    0.26    0.70    0.52 <
  -4   6   0   1    0.02    0.19    0.37 <
  -3   6   0   1    0.22   -0.20    0.31 <
  -2   6   0   1    0.10    0.10    0.31 <
  -1   6   0   1    0.68    0.90    0.34 <
   0   6   0   1    0.17    0.31    0.31 <
   1   6   0   1    0.11    0.33    0.33 <
   2   6   0   1    0.34   -0.30    0.31 <
   3   6   0   1    0.12    0.02    0.36 <
   4   6   0   1    0.19    1.05    0.53 <
   5   6   0   1    0.28    0.41    0.42 <
   6   6   0   1    0.09   -0.21    0.35 <
  -9   5   0   1    0.94    0.31    0.34 <
  -8   5   0   1    0.13    0.31    0.33 <
  -7   5   0   1    0.11    0.20    0.54 <
  -6   5   0   1    0.08    0.57    0.50 <
  -5   5   0   1    0.07   -0.18    0.40 <
  -4   5   0   1    0.06    0.02    0.33 <
  -3   5   0   1    0.62    0.67    0.31 <
  -2   5   0   1    0.51    0.37    0.28 <
  -1   5   0   1    0.10   -0.13    0.23 <
   0   5   0   1    0.02   -0.22    0.24 <
   1   5   0   1    0.02    0.14    0.27 <
   2   5   0   1    0.10    0.04    0.26 <
   3   5   0   1    0.14    0.22    0.35 <
   4   5   0   1    0.22    0.14    0.42 <
   5   5   0   1    0.01   -0.44    0.47 <
   6   5   0   1    0.27    0.45    0.53 <
   7   5   0   1    0.13   -0.17    0.31 <
   8   5   0   1    0.04    0.27    0.35 <
  -9   4   0   1    0.56    0.66    0.39 <
  -8   4   0   1    0.03    0.11    0.28 <
  -7   4   0   1    0.14   -0.22    0.32 <
  -5  -4   1  -1    0.40    0.49    0.26 <
  -6   4   0   1    0.40   -0.02    0.31 <
  -4  -4   1  -1    0.74    0.20    0.31 <
  -5   4   0   1    0.74    1.07    0.38 <
  -3  -4   1  -1    0.22    0.12    0.23 <
  -4   4   0   1    0.22    0.19    0.21 <
  -2  -4   1  -1    0.44    0.19    0.21 <
  -3   4   0   1    0.44    0.39    0.18 <
  -1  -4   1  -1    0.14    0.09    0.19 <
  -2   4   0   1    0.14   -0.05    0.14 <
   0  -4   1  -1    0.50    0.70    0.20 o
  -1   4   0   1    0.50    0.50    0.16 o
   1  -4   1  -1    0.10    0.27    0.19 <
   0   4   0   1    0.10    0.25    0.15 <
   2  -4   1  -1    0.22    0.25    0.20 <
   1   4   0   1    0.22    0.37    0.16 <
   3  -4   1  -1    0.25   -0.09    0.19 <
   2   4   0   1    0.25    0.20    0.18 <
   4  -4   1  -1    0.32    0.47    0.27 <
   3   4   0   1    0.32    0.50    0.26 <
   5  -4   1  -1    0.38    0.02    0.27 <
   4   4   0   1    0.38    0.12    0.31 <
   5   4   0   1    0.28    0.10    0.33 <
   6   4   0   1    0.11    0.19    0.36 <
   7   4   0   1    0.17    0.33    0.31 <
 -11   3   0   1    0.19    0.08    0.25 <
  -9  -3   1  -1    2.80    1.18    0.52 <
 -10   3   0   1    2.80   -0.11    0.21 <
  -8  -3   1  -1    2.34    1.71    0.51 o
  -9   3   0   1    2.34    2.20    0.35 o
  -7  -3   1  -1    1.89    1.64    0.25 o
  -8   3   0   1    1.89    2.24    0.24 o
  -6  -3   1  -1    0.11   -0.07    0.19 <
  -7   3   0   1    0.11    0.41    0.19 <
  -5  -3   1  -1    0.34    0.56    0.19 <
  -6   3   0   1    0.34    0.46    0.22 <
  -4  -3   1  -1    0.15    0.15    0.15 <
  -5   3   0   1    0.15    0.15    0.13 <
  -3  -3   1  -1    0.15    0.29    0.16 <
  -4   3   0   1    0.15    0.12    0.12 <
  -2  -3   1  -1    0.19    0.14    0.13 <
  -3   3   0   1    0.19    0.14    0.12 <
  -1  -3   1  -1    0.04   -0.02    0.10 <
  -2   3   0   1    0.04    0.09    0.12 <
   0  -3   1  -1    0.14    0.01    0.11 <
  -1   3   0   1    0.14    0.17    0.11 <
   1  -3   1  -1    0.77    0.81    0.15 o
   0   3   0   1    0.77    0.85    0.13 o
   2  -3   1  -1    0.50    0.37    0.14 <
   1   3   0   1    0.50    0.46    0.12 o
   3  -3   1  -1    0.42    0.32    0.17 <
   2   3   0   1    0.42    0.32    0.14 <
   4  -3   1  -1    0.77    0.63    0.16 o
   3   3   0   1    0.77    0.63    0.14 o
   5  -3   1  -1    0.27    0.26    0.16 <
   4   3   0   1    0.27    0.47    0.15 o
   6  -3   1  -1    0.05    0.35    0.17 <
   5   3   0   1    0.05    0.19    0.19 <
   7  -3   1  -1    0.31    0.17    0.24 <
   6   3   0   1    0.31    0.26    0.23 <
   8  -3   1  -1    1.85    1.74    0.26 o
   7   3   0   1    1.85    1.89    0.24 o
   9  -3   1  -1    2.79    3.16    0.54 o
   8   3   0   1    2.79    0.21    0.23 <
  10  -3   1  -1    0.25    0.39    0.47 <
   9   3   0   1    0.25    0.80    0.29 <
  10   3   0   1    0.84    0.36    0.29 <
 -13  -2   1  -1    0.48    0.10    0.30 <
 -14   2   0   1    0.48    0.32    0.27 <
 -12  -2   1  -1    0.54   -0.23    0.34 <
 -13   2   0   1    0.54   -0.07    0.23 <
 -11  -2   1  -1    0.24    0.01    0.39 <
 -12   2   0   1    0.24    1.75    0.31 o
 -10  -2   1  -1    1.06    0.89    0.34 <
 -11   2   0   1    1.06    0.40    0.28 <
  -9  -2   1  -1    0.30    0.93    0.34 <
 -10   2   0   1    0.30    0.44    0.24 <
  -8  -2   1  -1    0.58    0.43    0.32 <
  -9   2   0   1    0.58    0.96    0.16 o
  -7  -2   1  -1    0.47    0.31    0.11 <
  -8   2   0   1    0.47    0.31    0.13 <
  -6  -2   1  -1    0.18    0.20    0.11 <
  -7   2   0   1    0.18    0.20    0.12 <
  -5  -2   1  -1    0.16    0.27    0.11 <
  -6   2   0   1    0.16    0.14    0.12 <
  -4  -2   1  -1    0.60    0.87    0.16 o
  -5   2   0   1    0.60    0.53    0.15 o
  -3  -2   1  -1    0.86    1.27    0.15 o
  -4   2   0   1    0.86    1.01    0.16 o
  -2  -2   1  -1    0.55    0.39    0.12 o
  -3   2   0   1    0.55    0.65    0.13 o
  -1  -2   1  -1    0.34    0.21    0.11 <
  -2   2   0   1    0.34    0.52    0.14 o
   0  -2   1  -1    0.51    0.30    0.11 <
  -1   2   0   1    0.51    0.47    0.13 o
   1  -2   1  -1    0.39    0.22    0.12 <
   0   2   0   1    0.39    0.16    0.12 <
   2  -2   1  -1    0.75    0.57    0.12 o
   1   2   0   1    0.75    0.46    0.13 o
   3  -2   1  -1    0.05   -0.15    0.10 <
   2   2   0   1    0.05    0.18    0.12 <
   4  -2   1  -1    0.64    0.46    0.12 o
   3   2   0   1    0.64    0.51    0.14 o
   5  -2   1  -1    0.35    0.04    0.11 <
   4   2   0   1    0.35    0.01    0.11 <
   6  -2   1  -1    0.27    0.51    0.13 o
   5   2   0   1    0.27    0.47    0.13 o
   7  -2   1  -1    0.33    0.55    0.12 o
   6   2   0   1    0.33    0.31    0.12 <
   8  -2   1  -1    0.31    0.04    0.11 <
   7   2   0   1    0.31    0.12    0.13 <
   9  -2   1  -1    1.70    1.83    0.32 o
   8   2   0   1    1.70    0.94    0.16 o
  10  -2   1  -1    1.10    0.45    0.29 <
   9   2   0   1    1.10   -0.03    0.19 <
  11  -2   1  -1    0.33   -0.34    0.25 <
  10   2   0   1    0.33    0.15    0.23 <
  12  -2   1  -1    1.12    1.27    0.33 o
  11   2   0   1    1.12    0.05    0.25 <
  13  -2   1  -1    2.03    0.93    0.31 <
  12   2   0   1    2.03   -0.12    0.21 <
  14  -2   1  -1    0.35    0.44    0.31 <
  13   2   0   1    0.35    0.27    0.27 <
 -14  -1   1  -1    1.89   -1.80    1.83 <
 -15   1   0   1    1.89    0.24    0.29 <
 -13  -1   1  -1    0.39   -2.26    2.14 <
 -12  -1   1  -1    0.38   -0.59    1.56 <
 -13   1   0   1    0.38    2.34    0.36 o
 -11  -1   1  -1    0.36    0.83    0.30 <
 -10  -1   1  -1    1.18    0.46    1.76 <
  -9  -1   1  -1    0.39   -3.43    1.22 <
  -8  -1   1  -1    0.26   -0.73    1.10 <
  -9   1   0   1    0.26    0.92    0.21 o
  -7  -1   1  -1    0.73    0.49    0.10 o
  -8   1   0   1    0.73    0.58    0.10 o
  -6  -1   1  -1    0.84    1.07    0.09 o
  -7   1   0   1    0.84    0.85    0.09 o
  -5  -1   1  -1    0.10    0.11    0.06 <
  -6   1   0   1    0.10    0.12    0.07 <
  -4  -1   1  -1    0.30    0.40    0.07 o
  -5   1   0   1    0.30    0.43    0.08 o
  -3  -1   1  -1    0.54    0.37    0.07 o
  -4   1   0   1    0.54    0.36    0.09 o
  -2  -1   1  -1    0.95    0.82    0.09 o
  -3   1   0   1    0.95    0.89    0.09 o
  -1  -1   1  -1    0.39    0.45    0.08 o
  -2   1   0   1    0.39    0.48    0.08 o
   0  -1   1  -1    0.05    0.13    0.07 <
  -1   1   0   1    0.05    0.09    0.07 <
   1  -1   1  -1    0.10    0.08    0.07 <
   0   1   0   1    0.10    0.09    0.07 <
   2  -1   1  -1    0.01    0.03    0.06 <
   1   1   0   1    0.01    0.06    0.07 <
   3  -1   1  -1    0.10    0.04    0.06 <
   2   1   0   1    0.10    0.08    0.06 <
   4  -1   1  -1    1.01    0.74    0.08 o
   3   1   0   1    1.01    0.70    0.09 o
   5  -1   1  -1    1.37    1.72    0.09 o
   4   1   0   1    1.37    1.12    0.08 o
   6  -1   1  -1    0.33    0.20    0.07 <
   5   1   0   1    0.33    0.32    0.07 o
   7  -1   1  -1    0.62    0.37    0.07 o
   6   1   0   1    0.62    0.50    0.07 o
   8  -1   1  -1    0.10    0.14    0.09 <
   7   1   0   1    0.10    0.03    0.08 <
   9  -1   1  -1    0.21   -0.30    1.50 <
   8   1   0   1    0.21    1.14    0.25 o
  10  -1   1  -1    1.14    2.75    1.50 <
  11  -1   1  -1    0.51    0.19    0.22 <
  12  -1   1  -1    0.13    0.27    0.23 <
  13  -1   1  -1    0.49    3.52    1.88 <
  14  -1   1  -1    0.38    4.53    2.46 <
  15  -1   1  -1    3.17    0.86    1.97 <
 -15   0   1  -1    0.79    3.77    2.41 <
 -14   0   1  -1    1.10   -0.26    1.89 <
 -14   0   1   0    1.75    0.91    0.34 <
 -13   0   1  -1    0.11    0.59    0.30 <
 -13   0   1   0   94.19  106.11    4.17 o
 -12   0   1  -1    1.01    0.93    0.30 o
 -12   0   1   0   18.92   19.36    0.69 o
 -11   0   1  -1    3.10    2.62    1.78 <
 -12   0   0   1    3.10    0.88    0.28 o
 -11   0   1   0 1655.90 1905.79   48.00 o
 -10   0   1  -1    0.89   -2.06    1.44 <
 -11   0   0   1    0.89    5.56    0.39 o
 -10   0   1   0    1.91    1.80    0.20 o
  -9   0   1  -1    0.91    2.22    1.50 <
 -10   0   0   1    0.91    0.93    0.25 o
  -9   0   1   0  627.42  766.34   19.37 o
  -8   0   1  -1    1.68    1.95    0.23 o
  -8   0   1   0    6.52    8.94    0.34 o
  -7   0   1  -1    0.44    0.76    0.19 o
  -8   0   0   1    0.44    0.67    0.19 o
  -7   0   1   0  206.75  178.09    4.61 o
  -6   0   1  -1    1.26    1.81    0.20 o
  -6   0   1   0    1.22    1.41    0.12 o
  -5   0   1  -1    1.45    1.36    0.18 o
  -5   0   1   0  275.92  193.00    4.93 o
  -4   0   1  -1    0.90    0.86    0.05 o
  -5   0   0   1    0.90    0.92    0.06 o
  -4   0   1   0    0.31    0.18    0.07 <
  -3   0   1  -1    0.12    0.14    0.03 o
  -4   0   0   1    0.12    0.10    0.02 o
  -3   0   1   0 1906.03 1829.18   80.08 o
  -2   0   1  -1    0.24    0.23    0.03 o
  -3   0   0   1    0.24    0.31    0.03 o
  -2   0   1   0    2.61    2.13    0.09 o
  -1   0   1  -1    0.21    0.19    0.03 o
  -2   0   0   1    0.21    0.22    0.03 o
   0   0   1  -1    0.41    0.27    0.04 o
  -1   0   0   1    0.41    0.28    0.04 o
   1   0   1  -1    0.24    0.24    0.04 o
   0   0   0   1    0.24    0.17    0.03 o
   1   0   1   0  292.92  212.45    5.71 o
   2   0   1  -1    0.13    0.11    0.03 o
   1   0   0   1    0.13    0.09    0.03 <
   2   0   1   0    1.19    0.99    0.05 o
   3   0   1  -1    0.71    0.82    0.05 o
   2   0   0   1    0.71    0.64    0.04 o
   3   0   1   0 1030.31  934.42   33.33 o
   4   0   1  -1    0.32    0.27    0.04 o
   3   0   0   1    0.32    0.25    0.04 o
   4   0   1   0    0.12    0.00    0.02 <
   5   0   1  -1    0.25    0.08    0.03 <
   4   0   0   1    0.25    0.25    0.05 o
   5   0   1   0   13.62    9.69    0.32 o
   6   0   1  -1    1.49    1.11    0.12 o
   5   0   0   1    1.49    1.02    0.07 o
   6   0   1   0    0.16    0.59    0.11 o
   7   0   1  -1    0.80    0.31    0.18 <
   6   0   0   1    0.80    0.14    0.13 <
   7   0   1   0  122.58  180.62    4.66 o
   8   0   1  -1    1.78    0.39    0.22 <
   7   0   0   1    1.78    0.31    0.18 <
   8   0   1   0    0.14    0.16    0.13 <
   9   0   1  -1    0.44   -1.85    1.05 <
   8   0   0   1    0.44    0.66    0.21 o
   9   0   1   0  112.04  110.23    2.97 o
  10   0   1  -1    0.64    0.91    0.32 <
  10   0   1   0    1.86    2.54    0.23 o
  11   0   1  -1    1.50    2.68    0.31 o
  11   0   1   0    9.54   16.02    0.59 o
  12   0   1  -1    1.78    1.82    0.31 o
  12   0   1   0    0.20    0.70    0.22 o
  13   0   1  -1    1.25    0.79    0.28 <
  13   0   1   0  508.93  650.35   16.66 o
  14   0   1  -1    0.10    0.31    0.28 <
  14   0   1   0    0.11   -0.17    0.37 <
  15   0   1  -1    0.78    4.56    2.32 <
  15   0   1   0   22.96   26.44    1.40 o
  16   0   1  -1    1.50    6.00    2.59 <
 -16  -1   0   1    2.57    0.32    2.22 <
 -15   1   1   0   21.10   27.01    1.35 o
 -15  -1   1   0   21.10   26.46    1.34 o
 -15  -1   0   1    0.26   -5.20    2.08 <
 -14   1   1   0    2.01    1.63    0.35 o
 -14  -1   1   0    2.01    2.17    0.36 o
 -14  -1   0   1    0.94    0.18    0.28 <
 -13   1   1   0  228.63  281.86   10.26 o
 -13  -1   1   0  228.63  277.56   10.48 o
 -13  -1   0   1    0.87   -1.21    1.59 <
 -12   1   1   0    0.74    0.89    0.28 o
 -12  -1   1   0    0.74    0.52    0.26 <
 -11   1   1  -1    1.27    3.14    0.37 o
 -12  -1   0   1    1.27    1.35    1.66 <
 -11   1   1   0    5.06    5.66    0.44 o
 -11  -1   1   0    5.06    5.35    0.43 o
 -10   1   1  -1    4.32   -0.20    0.19 <
 -11  -1   0   1    4.32    2.51    1.61 <
 -10   1   1   0    2.99    2.75    0.30 o
 -10  -1   1   0    2.99    3.54    0.33 o
  -9   1   1  -1    0.79    0.24    0.22 <
 -10  -1   0   1    0.79    2.88    1.50 <
  -9   1   1   0  470.26  502.91   17.85 o
  -9  -1   1   0  470.26  501.89   18.33 o
  -9  -1   0   1    2.13    2.20    0.23 o
  -8   1   1   0    2.67    1.09    0.23 o
  -8  -1   1   0    2.67    1.18    0.22 o
  -7   1   1  -1    0.87    0.69    0.18 o
  -8  -1   0   1    0.87    0.81    0.19 o
  -7   1   1   0   74.31   96.92    2.70 o
  -7  -1   1   0   74.31  110.56    3.89 o
  -7  -1   0   1    0.27    0.29    0.15 <
  -6   1   1   0    1.42    1.67    0.12 o
  -6  -1   1   0    1.42    1.74    0.11 o
  -6  -1   0   1    1.76    0.83    0.16 o
  -5   1   1   0   16.62   20.48    0.54 o
  -5  -1   1   0   16.62   21.16    0.52 o
  -4   1   1  -1    1.50    1.45    0.07 o
  -5  -1   0   1    1.50    1.40    0.06 o
  -4   1   1   0  931.36  949.28   20.98 o
  -4  -1   1   0  931.36  942.68   20.24 o
  -3   1   1  -1    0.10    0.06    0.02 o
  -4  -1   0   1    0.10    0.05    0.02 <
  -3   1   1   0  152.90  122.70    2.77 o
  -3  -1   1   0  152.90  121.06    2.67 o
  -2   1   1  -1    1.03    0.79    0.04 o
  -3  -1   0   1    1.03    0.91    0.04 o
  -2   1   1   0  287.17  280.00    7.20 o
  -2  -1   1   0  287.17  280.00    6.94 o
  -1   1   1  -1    0.26    0.20    0.03 o
  -2  -1   0   1    0.26    0.22    0.03 o
  -1   1   1   0  929.20  948.16   24.21 o
  -1  -1   1   0  929.20  946.79   23.30 o
   0   1   1  -1    0.20    0.20    0.04 o
  -1  -1   0   1    0.20    0.16    0.04 o
   0   1   1   0    5.91    6.23    0.44 o
   0  -1   1   0    5.91    6.00    0.41 o
   1   1   1  -1    0.01    0.02    0.03 <
   0  -1   0   1    0.01    0.02    0.02 <
   1   1   1   0  758.43  861.72   30.86 o
   1  -1   1   0  758.43  868.62   21.82 o
   2   1   1  -1    0.01    0.06    0.04 <
   1  -1   0   1    0.01    0.00    0.03 <
   2   1   1   0 4138.75 4399.30  188.68 o
   2  -1   1   0 4138.75 4380.45  179.83 o
   3   1   1  -1    0.10    0.16    0.03 o
   2  -1   0   1    0.10    0.06    0.03 <
   3   1   1   0 4100.84 4392.17  188.03 o
   3  -1   1   0 4100.84 4365.30  156.72 o
   4   1   1  -1    0.31    0.28    0.04 o
   3  -1   0   1    0.31    0.23    0.03 o
   4   1   1   0   11.23    8.76    0.26 o
   4  -1   1   0   11.23    8.95    0.26 o
   5   1   1  -1    1.67    1.19    0.07 o
   4  -1   0   1    1.67    1.62    0.07 o
   5   1   1   0 1010.54  974.23   21.78 o
   5  -1   1   0 1010.54 1004.52   21.49 o
   6   1   1  -1    0.43    0.59    0.06 o
   5  -1   0   1    0.43    0.78    0.15 o
   6   1   1   0  176.61  204.05    5.15 o
   6  -1   1   0  176.61  187.94    4.37 o
   7   1   1  -1    0.07    0.96    0.19 o
   6  -1   0   1    0.07    0.52    0.19 <
   7   1   1   0  975.15  969.91   24.98 o
   7  -1   1   0  975.14 1030.57   35.59 o
   8   1   1  -1    1.34    2.72    0.28 o
   7  -1   0   1    1.34    2.71    0.27 o
   8   1   1   0  211.78  231.72    8.26 o
   8  -1   1   0  211.78  222.42    8.44 o
   9   1   1  -1    0.42    0.38    0.21 <
   8  -1   0   1    0.42    0.92    0.21 o
   9   1   1   0    3.87    3.75    0.36 o
   9  -1   1   0    3.87    3.75    0.33 o
   9  -1   0   1    1.16   -0.91    1.38 <
  10   1   1   0   95.73   86.76    3.38 o
  10  -1   1   0   95.73   88.57    3.48 o
  10  -1   0   1    0.91    1.42    0.27 o
  11   1   1   0  554.10  562.79   19.85 o
  11  -1   1   0  554.10  550.39   20.35 o
  11  -1   0   1    3.33    1.19    0.29 o
  12   1   1   0   15.34   13.67    0.81 o
  12  -1   1   0   15.34   13.70    0.78 o
  12  -1   0   1    0.57    0.21    0.26 <
  13   1   1   0    1.32    2.14    0.37 o
  13  -1   1   0    1.32    1.81    0.32 o
  13  -1   0   1    0.38    1.19    0.31 o
  14   1   1   0   68.16   74.42    3.05 o
  14  -1   1   0   68.16   74.89    3.11 o
  14  -1   0   1    0.33    0.00    1.97 <
  15   1   1   0   91.18   86.95    3.63 o
  15  -1   1   0   91.18   91.72    3.71 o
  15  -1   0   1    4.15    1.95    2.54 <
 -14   2   1  -1    0.32    0.35    0.31 <
 -15  -2   0   1    0.32   -1.49    1.84 <
 -14   2   1   0   14.93   11.63    0.73 o
 -14  -2   1   0   14.93   11.21    0.77 o
 -14  -2   0   1    0.83    0.26    1.73 <
 -13   2   1   0  131.71  132.99    5.21 o
 -13  -2   1   0  131.71  137.60    5.35 o
 -12   2   1  -1    1.11    0.30    0.32 <
 -13  -2   0   1    1.11    7.82    2.69 <
 -12   2   1   0   57.43   59.02    2.42 o
 -12  -2   1   0   57.43   59.58    2.52 o
 -12  -2   0   1    0.63   -0.46    0.20 <
 -11   2   1   0  215.66  222.97    8.42 o
 -11  -2   1   0  215.66  232.50    8.67 o
 -11  -2   0   1    1.57    2.81    1.61 <
 -10   2   1   0  100.57   97.46    3.86 o
 -10  -2   1   0  100.57  101.07    3.97 o
 -10  -2   0   1    1.60    0.71    1.21 <
  -9   2   1   0   68.28   71.07    2.90 o
  -9  -2   1   0   68.28   74.91    3.00 o
  -8   2   1  -1    1.01    0.16    0.19 <
  -9  -2   0   1    1.01    2.06    1.39 <
  -8   2   1   0   74.13   82.88    2.29 o
  -8  -2   1   0   74.13   81.03    2.24 o
  -7   2   1  -1    0.59    0.31    0.10 o
  -8  -2   0   1    0.59    0.37    0.09 o
  -7   2   1   0   46.40   39.35    1.04 o
  -7  -2   1   0   46.40   39.75    1.01 o
  -6   2   1  -1    0.32    0.55    0.10 o
  -7  -2   0   1    0.32    0.19    0.07 <
  -6   2   1   0   77.12   76.04    1.87 o
  -6  -2   1   0   77.12   77.95    1.81 o
  -5   2   1  -1    0.27    0.32    0.07 o
  -6  -2   0   1    0.27    0.32    0.07 o
  -5   2   1   0 1099.17 1093.78   24.77 o
  -5  -2   1   0 1099.17 1130.21   23.91 o
  -4   2   1  -1    0.09    0.15    0.07 <
  -5  -2   0   1    0.09    0.08    0.06 <
  -4   2   1   0    0.96    0.48    0.10 o
  -4  -2   1   0    0.96    0.33    0.10 o
  -3   2   1  -1    0.69    0.73    0.09 o
  -4  -2   0   1    0.69    0.53    0.08 o
  -3   2   1   0    1.30    1.14    0.13 o
  -3  -2   1   0    1.30    0.99    0.12 o
  -2   2   1  -1    0.43    0.61    0.10 o
  -3  -2   0   1    0.43    0.55    0.09 o
  -2   2   1   0   88.08   89.42    2.44 o
  -2  -2   1   0   88.08   89.59    2.34 o
  -1   2   1  -1    0.07    0.32    0.08 o
  -2  -2   0   1    0.07    0.23    0.07 o
  -1   2   1   0  366.29  350.81    9.05 o
  -1  -2   1   0  366.29  345.28    8.72 o
   0   2   1  -1    0.83    0.85    0.10 o
  -1  -2   0   1    0.83    0.89    0.10 o
   0   2   1   0  408.36  411.37   10.71 o
   0  -2   1   0  408.36  417.05   10.32 o
   1   2   1  -1    0.45    0.48    0.09 o
   0  -2   0   1    0.45    0.53    0.08 o
   1   2   1   0  227.10  278.79    7.13 o
   1  -2   1   0  227.10  269.59    6.88 o
   2   2   1  -1    0.03    0.04    0.06 <
   1  -2   0   1    0.03   -0.02    0.05 <
   2   2   1   0  192.65  231.71    6.09 o
   2  -2   1   0  192.65  234.80    5.88 o
   3   2   1  -1    1.12    1.01    0.09 o
   2  -2   0   1    1.12    1.02    0.09 o
   3   2   1   0  249.09  354.13    9.24 o
   3  -2   1   0  249.09  358.36    8.91 o
   4   2   1  -1    0.34    0.34    0.07 o
   3  -2   0   1    0.34    0.36    0.07 o
   4   2   1   0   38.00   28.38    0.86 o
   4  -2   1   0   38.00   27.82    0.82 o
   5   2   1  -1    0.34    0.39    0.07 o
   4  -2   0   1    0.34    0.17    0.06 <
   5   2   1   0  558.91  663.86   17.03 o
   5  -2   1   0  558.91  662.84   15.44 o
   6   2   1  -1    0.47    0.33    0.06 o
   5  -2   0   1    0.47    0.40    0.07 o
   6   2   1   0   17.92   19.69    0.55 o
   6  -2   1   0   17.92   19.39    0.54 o
   7   2   1  -1    0.93    0.99    0.11 o
   6  -2   0   1    0.93    1.07    0.09 o
   7   2   1   0   14.78   11.86    0.44 o
   7  -2   1   0   14.78   10.84    0.36 o
   8   2   1  -1    0.53    0.47    0.11 o
   7  -2   0   1    0.53    0.45    0.11 o
   8   2   1   0    1.98    0.72    0.14 o
   8  -2   1   0    1.98    0.83    0.14 o
   8  -2   0   1    0.38    1.81    1.28 <
   9   2   1   0  435.07  454.78   16.46 o
   9  -2   1   0  435.07  469.72   16.99 o
  10   2   1  -1    0.66    2.35    0.31 o
   9  -2   0   1    0.66   -0.97    1.23 <
  10   2   1   0    5.12    5.94    0.46 o
  10  -2   1   0    5.12    6.29    0.46 o
  10  -2   0   1    0.20    0.03    0.19 <
  11   2   1   0   59.33   51.17    2.14 o
  11  -2   1   0   59.33   51.26    2.18 o
  11  -2   0   1    1.03    1.24    0.27 o
  12   2   1   0    1.00    1.09    0.31 o
  12  -2   1   0    1.00    1.15    0.30 o
  13   2   1  -1    0.14    0.89    0.37 <
  12  -2   0   1    0.14   -1.41    1.72 <
  13   2   1   0   17.24   13.76    0.85 o
  13  -2   1   0   17.24   14.93    0.84 o
  13  -2   0   1    2.77   -2.16    1.69 <
  14   2   1   0   77.09   75.83    3.21 o
  14  -2   1   0   77.09   80.48    3.30 o
  14  -2   0   1    0.85   -1.67    1.95 <
 -13   3   1  -1    0.20    0.64    0.31 <
 -14  -3   0   1    0.20    0.62    0.34 <
 -12   3   1  -1    0.01    0.20    0.26 <
 -13  -3   0   1    0.01    0.34    0.31 <
 -12   3   1   0   73.51   60.04    2.40 o
 -12  -3   1   0   73.51   52.53    2.51 o
 -11   3   1  -1    1.20   -0.27    0.20 <
 -12  -3   0   1    1.20    1.56    0.34 o
 -11   3   1   0  152.30  150.07    5.67 o
 -11  -3   1   0  152.30  143.60    5.86 o
 -10   3   1  -1    0.38    0.76    0.25 o
 -11  -3   0   1    0.38    0.68    0.37 <
 -10   3   1   0  166.51  166.51    6.45 o
 -10  -3   1   0  166.51  173.39    6.70 o
  -9   3   1  -1    0.85    0.35    0.23 <
 -10  -3   0   1    0.85    0.79    0.33 <
  -9   3   1   0   74.99   77.82    3.04 o
  -9  -3   1   0   74.99   72.65    3.16 o
  -8   3   1  -1    2.04    1.04    0.16 o
  -9  -3   0   1    2.04    2.32    0.38 o
  -8   3   1   0 1215.03 1235.27   31.70 o
  -8  -3   1   0 1215.03 1258.88   31.44 o
  -7   3   1  -1    0.57    0.38    0.13 o
  -8  -3   0   1    0.57    0.21    0.11 <
  -7   3   1   0  250.01  238.12    6.79 o
  -7  -3   1   0  250.01  257.19    5.74 o
  -6   3   1  -1    0.15    0.22    0.10 <
  -7  -3   0   1    0.15    0.15    0.10 <
  -6   3   1   0    9.58    8.30    0.39 o
  -6  -3   1   0    9.58    7.98    0.32 o
  -5   3   1  -1    0.25    0.41    0.12 o
  -6  -3   0   1    0.25    0.41    0.11 o
  -5   3   1   0    7.91    9.73    0.42 o
  -5  -3   1   0    7.91   10.32    0.42 o
  -4   3   1  -1    1.63    1.77    0.17 o
  -5  -3   0   1    1.63    2.13    0.18 o
  -4   3   1   0  546.31  603.58   14.51 o
  -4  -3   1   0  546.31  619.15   15.18 o
  -3   3   1  -1    1.51    0.84    0.16 o
  -4  -3   0   1    1.51    0.77    0.14 o
  -3   3   1   0   97.95  107.15    2.72 o
  -3  -3   1   0   97.95  106.81    2.84 o
  -2   3   1  -1    0.10    0.22    0.11 <
  -3  -3   0   1    0.10    0.04    0.10 <
  -2   3   1   0    4.83    6.82    0.26 o
  -2  -3   1   0    4.83    6.46    0.24 o
  -1   3   1  -1    0.26    0.25    0.12 <
  -2  -3   0   1    0.26    0.21    0.11 <
  -1   3   1   0    8.22    7.18    0.27 o
  -1  -3   1   0    8.22    7.46    0.30 o
   0   3   1  -1    0.45    0.32    0.12 <
  -1  -3   0   1    0.45    0.28    0.11 <
   0   3   1   0  304.09  294.26    6.42 o
   0  -3   1   0  304.08  303.13    6.85 o
   1   3   1  -1    0.20    0.24    0.13 <
   0  -3   0   1    0.20    0.20    0.12 <
   1   3   1   0  466.01  485.07   10.43 o
   1  -3   1   0  466.01  494.41   11.11 o
   2   3   1  -1    0.60    0.55    0.12 o
   1  -3   0   1    0.60    0.84    0.13 o
   2   3   1   0  541.08  548.19   11.70 o
   2  -3   1   0  541.08  552.07   12.44 o
   3   3   1  -1    0.13    0.01    0.11 <
   2  -3   0   1    0.13    0.35    0.12 <
   3   3   1   0  426.28  447.05   10.63 o
   3  -3   1   0  426.28  446.87   10.11 o
   4   3   1  -1    1.17    1.22    0.15 o
   3  -3   0   1    1.17    1.53    0.16 o
   4   3   1   0  247.71  317.64    8.43 o
   4  -3   1   0  247.71  319.07    8.08 o
   5   3   1  -1    1.33    1.64    0.17 o
   4  -3   0   1    1.33    1.68    0.16 o
   5   3   1   0  269.77  286.17    7.67 o
   5  -3   1   0  269.77  290.23    7.34 o
   6   3   1  -1    0.09    0.03    0.11 <
   5  -3   0   1    0.09    0.22    0.11 <
   6   3   1   0   90.11   99.31    2.83 o
   6  -3   1   0   90.11   98.95    3.43 o
   7   3   1  -1    0.12    0.27    0.11 <
   6  -3   0   1    0.12    0.03    0.10 <
   7   3   1   0   71.45   64.32    1.91 o
   7  -3   1   0   71.45   66.73    1.69 o
   8   3   1  -1    0.23    0.16    0.13 <
   7  -3   0   1    0.23    0.20    0.11 <
   8   3   1   0   10.64   12.95    0.53 o
   8  -3   1   0   10.64   12.97    0.55 o
   9   3   1  -1    0.72    1.11    0.18 o
   8  -3   0   1    0.72    0.28    0.26 <
   9   3   1   0    0.47    0.50    0.26 <
   9  -3   1   0    0.47    0.47    0.33 <
  10   3   1  -1    0.13    0.30    0.23 <
   9  -3   0   1    0.13    0.10    0.27 <
  10   3   1   0   59.72   56.54    2.36 o
  10  -3   1   0   59.72   56.19    2.46 o
  11   3   1  -1    0.29    0.21    0.27 <
  10  -3   0   1    0.29    0.09    0.29 <
  11   3   1   0   74.84   69.48    2.88 o
  11  -3   1   0   74.84   68.15    2.94 o
  12   3   1  -1    1.83    1.93    0.33 o
  11  -3   0   1    1.83    0.11    0.28 <
  12   3   1   0  185.35  165.73    6.26 o
  12  -3   1   0  185.35  160.36    6.45 o
  13   3   1  -1    0.16    1.11    0.30 o
  12  -3   0   1    0.16   -1.45    1.60 <
  14   3   1  -1    1.05   -0.05    0.26 <
  13  -3   0   1    1.05    0.47    0.29 <
 -10   4   1  -1    0.24   -0.23    0.19 <
 -11  -4   0   1    0.24    4.74    1.90 <
  -9   4   1  -1    0.44    1.86    0.34 o
 -10  -4   0   1    0.44    0.25    0.47 <
  -8   4   1  -1    2.38    2.09    0.34 o
  -9  -4   0   1    2.38    1.38    0.49 <
  -8   4   1   0    7.84    4.83    0.35 o
  -7   4   1  -1    3.73    2.50    0.24 o
  -8  -4   0   1    3.73    3.84    0.31 o
  -7   4   1   0    1.89    2.31    0.21 o
  -7  -4   1   0    1.89    2.62    0.36 o
  -6   4   1  -1    0.55    0.81    0.20 o
  -7  -4   0   1    0.55    0.62    0.23 <
  -6   4   1   0   25.95   25.11    0.97 o
  -6  -4   1   0   25.95   25.14    0.90 o
  -5   4   1  -1    0.60    0.60    0.20 o
  -6  -4   0   1    0.60    0.63    0.18 o
  -5   4   1   0  231.91  241.86    5.36 o
  -5  -4   1   0  231.91  244.64    6.39 o
  -4   4   1  -1    0.38    0.30    0.14 <
  -5  -4   0   1    0.38    0.37    0.16 <
  -4   4   1   0  329.18  365.10    7.86 o
  -4  -4   1   0  329.18  358.58    9.27 o
  -3   4   1  -1    0.35    0.11    0.12 <
  -4  -4   0   1    0.35    0.33    0.16 <
  -3   4   1   0   62.61   69.18    1.61 o
  -3  -4   1   0   62.61   67.20    1.97 o
  -2   4   1  -1    0.03    0.17    0.13 <
  -3  -4   0   1    0.03   -0.32    0.12 <
  -2   4   1   0   69.08   73.47    1.74 o
  -2  -4   1   0   69.08   74.90    1.92 o
  -1   4   1  -1    0.41    0.34    0.12 <
  -2  -4   0   1    0.41    0.61    0.11 o
  -1   4   1   0  103.04  113.33    2.55 o
  -1  -4   1   0  103.04  110.19    2.75 o
   0   4   1  -1    0.51    0.60    0.13 o
  -1  -4   0   1    0.51    0.39    0.13 o
   0   4   1   0   89.71   91.06    2.10 o
   0  -4   1   0   89.71   91.14    2.26 o
   1   4   1  -1    0.15    0.21    0.11 <
   0  -4   0   1    0.15    0.02    0.12 <
   1   4   1   0   23.96   29.27    0.77 o
   1  -4   1   0   23.96   29.42    0.87 o
   2   4   1  -1    0.10   -0.02    0.12 <
   1  -4   0   1    0.10    0.22    0.14 <
   2   4   1   0    7.35    8.73    0.32 o
   2  -4   1   0    7.35    7.76    0.35 o
   3   4   1  -1    0.49    0.34    0.12 <
   2  -4   0   1    0.49    0.37    0.15 <
   3   4   1   0  303.83  336.48    7.33 o
   3  -4   1   0  303.84  338.55    7.85 o
   4   4   1  -1    0.11    0.15    0.13 <
   3  -4   0   1    0.11   -0.02    0.14 <
   4   4   1   0   16.96   15.56    0.50 o
   4  -4   1   0   16.96   16.52    0.57 o
   5   4   1  -1    0.14    0.16    0.13 <
   4  -4   0   1    0.14    0.15    0.15 <
   5   4   1   0   12.78   12.21    0.44 o
   5  -4   1   0   12.78   12.16    0.50 o
   6   4   1  -1    0.40    0.39    0.19 <
   5  -4   0   1    0.40    0.58    0.18 o
   6   4   1   0  320.38  297.75    9.26 o
   6  -4   1   0  320.38  297.28    7.13 o
   7   4   1  -1    0.80    0.79    0.22 o
   6  -4   0   1    0.80    0.84    0.24 o
   7   4   1   0   60.83   52.69    1.74 o
   7  -4   1   0   60.83   51.06    1.80 o
   8   4   1  -1    1.58    1.74    0.23 o
   7  -4   0   1    1.58    1.11    0.25 o
   8   4   1   0  428.76  411.08   12.34 o
   9   4   1  -1    0.58    2.98    0.38 o
   8  -4   0   1    0.58    0.00    0.43 <
   9   4   1   0   26.83   21.44    1.24 o
  10   4   1  -1    0.73   -0.06    0.22 <
   9  -4   0   1    0.73    0.46    0.46 <
  11   4   1  -1    0.44    0.44    0.29 <
  10  -4   0   1    0.44    1.17    0.58 <
  -8   5   1  -1    0.40   -0.29    0.26 <
  -8   5   1   0   63.75   62.17    3.47 o
  -7   5   1  -1    0.67    0.25    0.26 <
  -7   5   1   0    1.77    1.85    0.47 o
  -6   5   1  -1    0.07    0.36    0.34 <
  -6   5   1   0    2.42    2.56    0.63 o
  -5   5   1  -1    0.12   -0.08    0.31 <
  -6  -5   0   1    0.12    0.31    0.26 <
  -5   5   1   0   36.88   38.98    1.66 o
  -4   5   1  -1    0.29    0.53    0.24 <
  -5  -5   0   1    0.29    0.17    0.34 <
  -4   5   1   0   10.76   11.06    0.69 o
  -3   5   1  -1    0.58    0.31    0.21 <
  -4  -5   0   1    0.58    0.54    0.24 <
  -3   5   1   0  283.04  299.85   15.72 o
  -2   5   1  -1    0.51    0.31    0.17 <
  -3  -5   0   1    0.51    0.51    0.21 <
  -2   5   1   0   93.58   81.54    3.50 o
  -2  -5   1   0   93.58   82.56    2.39 o
  -1   5   1  -1    0.24    0.29    0.16 <
  -2  -5   0   1    0.24    0.03    0.19 <
  -1   5   1   0   40.88   31.86    1.15 o
  -1  -5   1   0   40.88   33.16    1.11 o
   0   5   1  -1    0.05   -0.07    0.13 <
  -1  -5   0   1    0.05    0.03    0.18 <
   0   5   1   0    6.49    5.73    0.36 o
   0  -5   1   0    6.49    5.12    0.37 o
   1   5   1  -1    0.29    0.11    0.14 <
   0  -5   0   1    0.29    0.15    0.18 <
   1   5   1   0    8.78    6.14    0.43 o
   1  -5   1   0    8.78    6.28    0.41 o
   2   5   1  -1    0.12    0.10    0.15 <
   1  -5   0   1    0.12    0.25    0.19 <
   2   5   1   0   73.86   56.79    2.58 o
   2  -5   1   0   73.86   56.86    2.47 o
   3   5   1  -1    0.23    0.41    0.18 <
   2  -5   0   1    0.23   -0.06    0.18 <
   3   5   1   0   31.14   38.24    1.60 o
   4   5   1  -1    0.20   -0.12    0.20 <
   3  -5   0   1    0.20    0.30    0.24 <
   4   5   1   0    8.32    9.14    0.64 o
   5   5   1  -1    0.04    0.28    0.38 <
   4  -5   0   1    0.04   -0.14    0.29 <
   5   5   1   0    0.27    0.43    0.41 <
   6   5   1  -1    0.13    0.46    0.33 <
   6   5   1   0   56.00   61.67    2.55 o
   7   5   1  -1    0.36    0.73    0.39 <
   7   5   1   0   35.14   37.18    2.20 o
   8   5   1  -1    0.56    0.35    0.31 <
   8   5   1   0   52.87   55.33    3.13 o
   9   5   1  -1    0.97   -0.01    0.35 <
  -8   6   1  -1    0.10    0.37    0.35 <
  -8   6   1   0    8.56    4.76    0.62 o
  -7   6   1  -1    0.35    0.90    0.41 <
  -7   6   1   0    3.96    3.64    0.61 o
  -6   6   1  -1    0.15   -0.02    0.50 <
  -6   6   1   0   24.02   21.34    1.16 o
  -5   6   1  -1    0.10    0.02    0.45 <
  -5   6   1   0   16.40   19.09    1.07 o
  -4   6   1  -1    0.27    0.25    0.41 <
  -4   6   1   0    4.10    3.37    0.54 o
  -3   6   1  -1    0.02    0.08    0.33 <
  -3   6   1   0   10.56   12.00    0.73 o
  -2   6   1  -1    0.26    0.38    0.30 <
  -2   6   1   0    5.60    4.16    0.45 o
  -1   6   1  -1    0.44    0.42    0.28 <
  -1   6   1   0    9.18   11.16    0.69 o
   0   6   1  -1    0.24   -0.01    0.28 <
   0   6   1   0  182.35  202.77    7.60 o
   1   6   1  -1    0.02   -0.35    0.22 <
   1   6   1   0   13.92   14.27    0.79 o
   2   6   1  -1    0.93    0.68    0.29 <
   2   6   1   0   15.62   16.33    0.88 o
   3   6   1  -1    0.25   -0.04    0.31 <
   3   6   1   0    3.54    2.46    0.41 o
   4   6   1  -1    0.10    0.05    0.39 <
   4   6   1   0   63.95   68.39    2.76 o
   5   6   1  -1    0.09   -0.17    0.41 <
   5   6   1   0    0.34    0.96    0.52 <
   6   6   1  -1    0.44    0.90    0.50 <
   6   6   1   0    3.30    3.34    0.64 o
   7   6   1  -1    0.10   -0.52    0.64 <
   7   6   1   0    3.14    1.65    0.50 o
   8   6   1  -1    0.01   -0.04    0.34 <
   9   6   1  -1    0.05    0.31    0.38 <
  -6   7   1  -1    0.23    0.17    0.38 <
  -5   7   1  -1    0.21    0.19    0.37 <
  -5   7   1   0    1.66    0.82    0.46 <
  -4   7   1  -1    0.06    0.58    0.50 <
  -4   7   1   0    9.85    8.65    0.88 o
  -3   7   1  -1    0.10   -0.09    0.35 <
  -3   7   1   0    1.65    2.14    0.43 o
  -2   7   1  -1    0.50    0.11    0.33 <
  -2   7   1   0   22.09   19.03    0.98 o
  -1   7   1  -1    0.16    0.24    0.31 <
  -1   7   1   0    3.48    2.58    0.40 o
   0   7   1  -1    0.04   -0.21    0.32 <
   0   7   1   0    5.38    4.55    0.50 o
   1   7   1  -1    0.08    0.12    0.30 <
   1   7   1   0    3.96    2.76    0.45 o
   2   7   1  -1    0.10    0.14    0.31 <
   2   7   1   0   15.60   15.01    0.85 o
   3   7   1  -1    0.04    0.15    0.33 <
   3   7   1   0    9.47    7.54    0.63 o
   4   7   1  -1    0.01    0.31    0.39 <
   4   7   1   0    0.48    0.17    0.42 <
   5   7   1  -1    0.02   -0.04    0.49 <
   6   7   1  -1    0.03    0.03    0.34 <
   7   7   1  -1    0.16    0.03    0.47 <
  -7   6   1   1    0.13   -0.35    0.34 <
  -6   6   1   1    0.33    0.54    0.44 <
  -5   6   1   1    0.11   -0.49    0.45 <
  -4   6   1   1    0.00    0.22    0.35 <
  -3   6   1   1    0.04    0.29    0.32 <
  -2   6   1   1    0.39    0.71    0.34 <
  -1   6   1   1    0.05   -0.25    0.29 <
   0   6   1   1    0.63    0.28    0.31 <
   1   6   1   1    0.08   -0.59    0.29 <
   2   6   1   1    0.09    0.36    0.33 <
   3   6   1   1    0.13   -0.08    0.37 <
   4   6   1   1    0.04   -0.29    0.49 <
   5   6   1   1    0.02    0.25    0.51 <
   6   6   1   1    0.01    0.09    0.36 <
  -9   5   1   1    0.36   -0.18    0.35 <
  -8   5   1   1    0.09    0.25    0.37 <
  -7   5   1   1    0.34    0.29    0.52 <
  -6   5   1   1    0.44   -0.12    0.46 <
  -5   5   1   1    0.45    0.14    0.45 <
  -4   5   1   1    0.16   -0.02    0.31 <
  -3   5   1   1    0.06    0.19    0.29 <
  -2   5   1   1    0.31    0.93    0.31 <
  -1   5   1   1    0.41    0.37    0.28 <
   0   5   1   1    0.52    0.71    0.29 <
   1   5   1   1    0.28    0.02    0.33 <
   2   5   1   1    0.27   -0.05    0.28 <
   3   5   1   1    0.05    0.18    0.37 <
   4   5   1   1    0.06   -0.49    0.51 <
   5   5   1   1    0.03    0.18    0.48 <
   6   5   1   1    0.10   -0.19    0.56 <
   7   5   1   1    0.10   -0.07    0.35 <
  -9   4   1   1    0.28    0.21    0.30 <
  -8   4   1   1    0.04    0.12    0.27 <
  -7   4   1   1    0.00    0.11    0.33 <
  -5  -4   2  -1    0.15    0.35    0.26 <
  -6   4   1   1    0.15    0.11    0.31 <
  -4  -4   2  -1    0.33    0.28    0.29 <
  -5   4   1   1    0.33    0.79    0.25 o
  -3  -4   2  -1    0.45    0.28    0.22 <
  -4   4   1   1    0.45    0.22    0.20 <
  -2  -4   2  -1    0.06   -0.09    0.18 <
  -3   4   1   1    0.06    0.00    0.16 <
  -1  -4   2  -1    0.09    0.34    0.20 <
  -2   4   1   1    0.09   -0.09    0.14 <
   0  -4   2  -1    0.12    0.05    0.16 <
  -1   4   1   1    0.12   -0.05    0.14 <
   1  -4   2  -1    0.10    0.02    0.16 <
   0   4   1   1    0.10    0.02    0.14 <
   2  -4   2  -1    0.18    0.01    0.16 <
   1   4   1   1    0.18    0.19    0.16 <
   3  -4   2  -1    0.59    0.22    0.18 <
   2   4   1   1    0.59    0.50    0.18 <
   4  -4   2  -1    0.27    0.40    0.23 <
   3   4   1   1    0.27    0.19    0.21 <
   5  -4   2  -1    0.12    0.60    0.27 <
   4   4   1   1    0.12    0.31    0.31 <
   6  -4   2  -1    0.10    0.15    0.24 <
   5   4   1   1    0.10    0.19    0.35 <
   7  -4   2  -1    0.68    0.30    0.28 <
   6   4   1   1    0.68   -0.04    0.33 <
   7   4   1   1    0.34    0.11    0.28 <
   8   4   1   1    0.99    0.82    0.36 <
 -11   3   1   1    0.01    0.15    0.24 <
  -9  -3   2  -1    0.95    0.55    0.51 <
 -10   3   1   1    0.95    0.23    0.25 <
  -8  -3   2  -1    1.93    1.51    0.52 <
  -9   3   1   1    1.93    2.13    0.35 o
  -7  -3   2  -1    0.36    0.28    0.18 <
  -8   3   1   1    0.36    0.61    0.19 o
  -6  -3   2  -1    0.60    0.51    0.19 <
  -7   3   1   1    0.60    0.53    0.18 o
  -5  -3   2  -1    0.32    0.23    0.18 <
  -6   3   1   1    0.32    0.54    0.20 <
  -4  -3   2  -1    0.10    0.43    0.14 o
  -5   3   1   1    0.10    0.33    0.14 <
  -3  -3   2  -1    0.17    0.14    0.13 <
  -4   3   1   1    0.17    0.26    0.13 <
  -2  -3   2  -1    0.47    0.39    0.13 o
  -3   3   1   1    0.47    0.33    0.12 <
  -1  -3   2  -1    0.04    0.26    0.14 <
  -2   3   1   1    0.04   -0.06    0.12 <
   0  -3   2  -1    0.52    0.22    0.13 <
  -1   3   1   1    0.52    0.11    0.12 <
   1  -3   2  -1    0.12    0.22    0.13 <
   0   3   1   1    0.12    0.25    0.11 <
   2  -3   2  -1    0.21    0.31    0.13 <
   1   3   1   1    0.21    0.16    0.11 <
   3  -3   2  -1    0.53    0.45    0.15 o
   2   3   1   1    0.53    0.50    0.13 o
   4  -3   2  -1    0.17    0.28    0.16 <
   3   3   1   1    0.17    0.09    0.13 <
   5  -3   2  -1    0.52    0.44    0.17 <
   4   3   1   1    0.52    0.43    0.15 <
   6  -3   2  -1    0.88    0.32    0.18 <
   5   3   1   1    0.88    0.52    0.21 <
   7  -3   2  -1    0.29    0.34    0.21 <
   6   3   1   1    0.29    0.21    0.18 <
   8  -3   2  -1    0.35    0.42    0.38 <
   7   3   1   1    0.35    0.25    0.17 <
   9  -3   2  -1    0.08    0.37    0.44 <
   8   3   1   1    0.08    0.46    0.28 <
  10  -3   2  -1    0.07    0.26    0.41 <
   9   3   1   1    0.07   -0.18    0.22 <
  11  -3   2  -1    0.40    1.38    0.40 o
  10   3   1   1    0.40    0.10    0.25 <
 -13  -2   2  -1    0.33    0.73    0.37 <
 -14   2   1   1    0.33   -0.36    0.21 <
 -12  -2   2  -1    0.57    0.62    0.43 <
 -13   2   1   1    0.57    0.31    0.26 <
 -11  -2   2  -1    0.66    0.66    0.42 <
 -12   2   1   1    0.66    0.37    0.25 <
 -10  -2   2  -1    0.35   -0.90    0.36 <
 -11   2   1   1    0.35    1.43    0.29 o
  -9  -2   2  -1    0.19    0.26    0.36 <
 -10   2   1   1    0.19    1.41    0.27 o
  -8  -2   2  -1    2.63    3.40    0.43 o
  -9   2   1   1    2.63    1.44    0.16 o
  -7  -2   2  -1    1.89    1.76    0.16 o
  -8   2   1   1    1.89    1.24    0.17 o
  -6  -2   2  -1    0.06   -0.03    0.09 <
  -7   2   1   1    0.06    0.00    0.10 <
  -5  -2   2  -1    0.32    0.27    0.10 <
  -6   2   1   1    0.32    0.41    0.14 <
  -4  -2   2  -1    2.33    2.43    0.17 o
  -5   2   1   1    2.33    2.97    0.19 o
  -3  -2   2  -1    1.18    1.27    0.16 o
  -4   2   1   1    1.18    1.20    0.16 o
  -2  -2   2  -1    0.19    0.31    0.12 <
  -3   2   1   1    0.19    0.22    0.12 <
  -1  -2   2  -1    0.10    0.18    0.12 <
  -2   2   1   1    0.10    0.16    0.12 <
   0  -2   2  -1    0.64    0.51    0.12 o
  -1   2   1   1    0.64    0.52    0.12 o
   1  -2   2  -1    0.03    0.14    0.11 <
   0   2   1   1    0.03   -0.03    0.10 <
   2  -2   2  -1    0.47    0.45    0.14 o
   1   2   1   1    0.47    0.38    0.13 o
   3  -2   2  -1    0.28    0.14    0.12 <
   2   2   1   1    0.28    0.18    0.12 <
   4  -2   2  -1    0.11    0.03    0.12 <
   3   2   1   1    0.11    0.12    0.13 <
   5  -2   2  -1    0.30    0.38    0.12 o
   4   2   1   1    0.30    0.31    0.11 <
   6  -2   2  -1    0.49    0.58    0.14 o
   5   2   1   1    0.49    0.57    0.14 o
   7  -2   2  -1    0.04    0.10    0.11 <
   6   2   1   1    0.04   -0.05    0.10 <
   8  -2   2  -1    2.00    1.62    0.56 <
   7   2   1   1    2.00    1.15    0.17 o
   9  -2   2  -1    0.44    0.07    0.23 <
   8   2   1   1    0.44    0.54    0.17 o
  10  -2   2  -1    0.23   -0.41    0.21 <
   9   2   1   1    0.23   -0.07    0.19 <
  11  -2   2  -1    0.17   -0.02    0.26 <
  10   2   1   1    0.17    0.47    0.26 <
  12  -2   2  -1    1.83    0.47    0.27 <
  11   2   1   1    1.83    0.53    0.27 <
  13  -2   2  -1    0.38    0.00    1.62 <
  12   2   1   1    0.38    0.56    0.29 <
  13   2   1   1    1.20    0.62    0.30 <
 -14  -1   2  -1    0.01    3.26    2.31 <
 -15   1   1   1    0.01    0.39    0.31 <
 -13  -1   2  -1    1.30    1.32    2.17 <
 -12  -1   2  -1    3.03    1.00    0.29 o
 -11  -1   2  -1    0.79    0.27    1.64 <
 -10  -1   2  -1    1.36    3.27    1.66 <
 -11   1   1   1    1.36    0.18    0.26 <
  -9  -1   2  -1    0.03    1.01    1.34 <
 -10   1   1   1    0.03    0.10    0.22 <
  -8  -1   2  -1    0.05   -0.81    1.10 <
  -9   1   1   1    0.05    0.83    0.23 o
  -7  -1   2  -1    0.72    0.22    0.09 <
  -8   1   1   1    0.72    0.36    0.10 o
  -6  -1   2  -1    0.26    0.15    0.07 <
  -7   1   1   1    0.26    0.33    0.09 o
  -5  -1   2  -1    1.50    1.87    0.10 o
  -6   1   1   1    1.50    1.42    0.09 o
  -4  -1   2  -1    0.34    0.26    0.07 o
  -5   1   1   1    0.34    0.38    0.07 o
  -3  -1   2  -1    0.28    0.28    0.07 o
  -4   1   1   1    0.28    0.25    0.07 o
  -2  -1   2  -1    0.16    0.24    0.07 o
  -3   1   1   1    0.16    0.23    0.07 o
  -1  -1   2  -1    0.20    0.48    0.08 o
  -2   1   1   1    0.20    0.22    0.07 o
   0  -1   2  -1    1.82    1.97    0.11 o
  -1   1   1   1    1.82    2.14    0.11 o
   1  -1   2  -1    1.82    1.97    0.11 o
   0   1   1   1    1.82    2.12    0.11 o
   2  -1   2  -1    0.13    0.18    0.07 <
   1   1   1   1    0.13    0.06    0.06 <
   3  -1   2  -1    0.52    0.45    0.08 o
   2   1   1   1    0.52    0.40    0.09 o
   4  -1   2  -1    0.82    1.17    0.10 o
   3   1   1   1    0.82    1.26    0.10 o
   5  -1   2  -1    1.04    0.94    0.09 o
   4   1   1   1    1.04    1.02    0.10 o
   6  -1   2  -1    0.86    0.90    0.09 o
   5   1   1   1    0.86    0.91    0.09 o
   7  -1   2  -1    0.37    0.28    0.07 o
   6   1   1   1    0.37    0.43    0.07 o
   8  -1   2  -1    0.21    0.09    0.09 <
   7   1   1   1    0.21    0.43    0.10 o
   9  -1   2  -1    1.15    1.52    0.26 o
  10  -1   2  -1    1.09    2.31    1.37 <
   9   1   1   1    1.09    1.60    0.28 o
  11  -1   2  -1    1.34    0.71    0.24 <
  12  -1   2  -1    0.57    0.36    0.24 <
  13  -1   2  -1    0.30   -3.48    1.55 <
  14  -1   2  -1    0.66   -3.53    1.70 <
  13   1   1   1    0.66    0.08    0.30 <
  15  -1   2  -1    1.07    1.09    0.31 o
 -15   0   2  -1    1.10   -1.44    2.04 <
 -16   0   1   1    1.10    2.95    0.46 o
 -14   0   2  -1    0.39    1.35    2.14 <
 -13   0   2  -1    0.72    1.57    1.90 <
 -13   0   2   0    6.74    7.64    0.57 o
 -12   0   2  -1    1.76   -1.74    1.61 <
 -13   0   1   1    1.76   -0.06    0.26 <
 -12   0   2   0 1228.97 1383.66   48.53 o
 -11   0   2  -1    0.78    0.04    1.47 <
 -11   0   2   0    8.04    8.14    0.37 o
 -10   0   2  -1    2.57    0.93    0.25 o
 -10   0   2   0  317.81  438.67   11.23 o
  -9   0   2  -1    0.75    0.91    0.24 o
  -9   0   2   0   10.95   12.03    0.44 o
  -8   0   2  -1    2.80    2.92    0.29 o
  -8   0   2   0   26.00   12.81    0.45 o
  -7   0   2  -1    0.51    0.13    0.17 <
  -7   0   2   0   22.98   32.91    0.96 o
  -6   0   2  -1    1.26    0.88    0.17 o
  -7   0   1   1    1.26    2.63    0.21 o
  -6   0   2   0 8823.10 9681.77  423.55 o
  -5   0   2  -1    2.39    0.33    0.63 <
  -6   0   1   1    2.39    2.48    0.21 o
  -5   0   2   0   28.64   34.57    0.96 o
  -4   0   2  -1    0.86    0.90    0.05 o
  -5   0   1   1    0.86    0.69    0.05 o
  -4   0   2   0 1702.41 1737.55   76.23 o
  -3   0   2  -1    1.10    1.11    0.05 o
  -4   0   1   1    1.10    0.80    0.04 o
  -3   0   2   0    0.00    0.00    0.02 <
  -2   0   2  -1    0.08    0.03    0.02 <
  -3   0   1   1    0.08    0.06    0.03 <
  -2   0   2   0 4705.85 3838.03  233.05 o
  -1   0   2  -1    0.93    0.85    0.05 o
  -2   0   1   1    0.93    0.58    0.04 o
  -1   0   2   0    8.10    5.71    0.20 o
   0   0   2  -1    0.44    0.33    0.04 o
  -1   0   1   1    0.44    0.36    0.04 o
   0   0   2   0 2455.18 2152.15  130.80 o
   1   0   2  -1    0.12    0.11    0.04 <
   0   0   1   1    0.12    0.14    0.04 o
   1   0   2   0    0.21    0.27    0.03 o
   2   0   2  -1    0.07    0.06    0.03 <
   1   0   1   1    0.07    0.11    0.04 <
   2   0   2   0 2025.65 1897.87   67.50 o
   3   0   2  -1    0.07   -0.01    0.03 <
   2   0   1   1    0.07    0.04    0.03 <
   3   0   2   0    0.00    0.02    0.03 <
   4   0   2  -1    0.26    0.09    0.03 <
   3   0   1   1    0.26    0.09    0.03 <
   4   0   2   0 3352.87 3108.02  110.50 o
   5   0   2  -1    1.04    0.96    0.06 o
   4   0   1   1    1.04    0.93    0.05 o
   5   0   2   0    0.00   -0.01    0.03 <
   6   0   2  -1    0.33    0.26    0.05 o
   5   0   1   1    0.33    0.31    0.06 o
   6   0   2   0 1047.22 1131.66   28.46 o
   7   0   2  -1    0.30    0.23    0.21 <
   6   0   1   1    0.30    0.45    0.11 o
   7   0   2   0    0.09    0.33    0.12 <
   8   0   2  -1    0.87    1.13    0.28 o
   7   0   1   1    0.87    0.42    0.16 <
   8   0   2   0  861.99  871.36   21.86 o
   9   0   2  -1    0.60   -0.22    1.12 <
   9   0   2   0    0.01   -0.13    0.15 <
  10   0   2  -1    0.95    0.29    0.24 <
   9   0   1   1    0.95    2.05    0.30 o
  10   0   2   0   40.80   50.57    1.49 o
  11   0   2  -1    2.62    1.78    1.56 <
  11   0   2   0    0.06    0.49    0.23 <
  12   0   2  -1    1.65    0.31    1.55 <
  12   0   2   0  635.37  820.78   20.89 o
  13   0   2  -1    0.77    0.01    0.23 <
  13   0   2   0    0.17    0.18    0.22 <
  14   0   2  -1    0.34    0.07    0.25 <
  14   0   2   0  595.32  785.03   20.02 o
  15   0   2  -1    0.35    0.42    0.29 <
 -16   1   2   0    4.12    4.15    0.50 o
 -16  -1   2   0    4.12    6.41    0.53 o
 -15   1   2  -1    1.49    0.64    0.36 <
 -16  -1   1   1    1.49   -0.66    2.12 <
 -15   1   2   0   31.41   35.24    1.62 o
 -15  -1   2   0   31.41   33.14    1.61 o
 -15  -1   1   1    0.12    2.31    2.27 <
 -14   1   2   0  270.91  347.66   12.71 o
 -14  -1   2   0  270.91  353.23   13.11 o
 -14  -1   1   1    0.34   -4.08    1.73 <
 -13   1   2   0   35.90   61.69    2.57 o
 -13  -1   2   0   35.90   62.55    2.65 o
 -12   1   2  -1    0.58    2.25    0.36 o
 -13  -1   1   1    0.58    1.99    1.80 <
 -12   1   2   0   66.49   86.96    3.42 o
 -12  -1   2   0   66.49   87.52    3.54 o
 -12  -1   1   1    4.86   -0.11    1.48 <
 -11   1   2   0   98.18  104.25    4.10 o
 -11  -1   2   0   98.18  109.11    4.19 o
 -11  -1   1   1    0.02    0.48    0.24 <
 -10   1   2   0    4.80    4.21    0.37 o
 -10  -1   2   0    4.80    4.80    0.37 o
 -10  -1   1   1    0.57    1.42    0.25 o
  -9   1   2   0   24.66   31.49    1.35 o
  -9  -1   2   0   24.66   31.27    1.38 o
  -9  -1   1   1    1.20    0.84    1.17 <
  -8   1   2   0 1049.86 1115.42   39.31 o
  -8  -1   2   0 1049.86 1119.34   40.35 o
  -8  -1   1   1    0.55    0.62    0.18 o
  -7   1   2   0  611.76  689.58   17.97 o
  -7  -1   2   0  611.76  750.16   25.63 o
  -6   1   2  -1    2.23    1.01    0.18 o
  -7  -1   1   1    2.23    2.56    0.20 o
  -6   1   2   0   27.23   26.74    0.79 o
  -6  -1   2   0   27.23   26.48    0.77 o
  -5   1   2  -1    2.39    2.07    0.18 o
  -6  -1   1   1    2.39   -0.25    0.64 <
  -5   1   2   0   18.80   27.08    0.69 o
  -5  -1   2   0   18.80   28.08    0.68 o
  -4   1   2  -1    0.09    0.21    0.04 o
  -5  -1   1   1    0.09    0.15    0.04 o
  -4   1   2   0 5243.38 5463.42  206.69 o
  -4  -1   2   0 5243.38 5600.75  197.97 o
  -3   1   2  -1    0.11    0.09    0.02 o
  -4  -1   1   1    0.11    0.04    0.02 <
  -3   1   2   0 2049.86 2074.33   78.82 o
  -3  -1   2   0 2049.86 2140.25   75.49 o
  -2   1   2  -1    0.36    0.16    0.04 o
  -3  -1   1   1    0.36    0.19    0.03 o
  -2   1   2   0 3646.34 3751.48  162.13 o
  -2  -1   2   0 3646.34 3789.92  154.51 o
  -1   1   2  -1    0.19    0.23    0.04 o
  -2  -1   1   1    0.19    0.13    0.03 o
  -1   1   2   0 2761.73 2951.51  126.73 o
  -1  -1   2   0 2761.73 2940.96  120.79 o
   0   1   2  -1    0.38    0.27    0.04 o
  -1  -1   1   1    0.38    0.25    0.04 o
   1   1   2  -1    0.21    0.22    0.04 o
   0  -1   1   1    0.21    0.12    0.03 o
   1   1   2   0 3347.52 3483.50  148.91 o
   1  -1   2   0 3347.52 3441.13  141.93 o
   2   1   2  -1    0.03    0.01    0.04 <
   1  -1   1   1    0.03   -0.04    0.04 <
   2   1   2   0   61.70   51.56    1.39 o
   2  -1   2   0   61.70   51.33    1.38 o
   3   1   2  -1    0.27    0.29    0.04 o
   2  -1   1   1    0.27    0.33    0.04 o
   3   1   2   0   41.93   41.49    1.14 o
   3  -1   2   0   41.93   41.44    1.12 o
   4   1   2  -1    0.31    0.20    0.04 o
   3  -1   1   1    0.31    0.17    0.04 o
   4   1   2   0 1276.94 1301.19   29.94 o
   4  -1   2   0 1276.94 1258.59   29.56 o
   5   1   2  -1    0.15    0.18    0.03 o
   4  -1   1   1    0.15    0.10    0.03 o
   5   1   2   0  590.32  615.78   13.89 o
   5  -1   2   0  590.32  639.00   13.71 o
   6   1   2  -1    0.19    0.26    0.05 o
   5  -1   1   1    0.19    0.19    0.05 o
   6   1   2   0  343.78  291.14    7.28 o
   6  -1   2   0  343.78  272.21    6.20 o
   7   1   2  -1    0.17    0.36    0.11 o
   6  -1   1   1    0.17    0.58    0.23 <
   7   1   2   0  361.29  315.43    8.18 o
   7  -1   2   0  361.29  322.79    8.27 o
   8   1   2  -1    0.88    0.92    0.18 o
   7  -1   1   1    0.88   -0.03    0.23 <
   8   1   2   0  220.34  211.46    7.76 o
   8  -1   2   0  220.34  211.21    7.93 o
   9   1   2  -1    0.97   -0.78    1.06 <
   8  -1   1   1    0.97   -0.06    1.30 <
   9   1   2   0  565.15  601.42   20.88 o
   9  -1   2   0  565.15  573.89   21.41 o
  10   1   2  -1    2.54    0.56    0.25 <
   9  -1   1   1    2.54    2.08    0.27 o
  10   1   2   0 1380.79 1381.77   48.81 o
  10  -1   2   0 1380.79 1414.05   50.21 o
  10  -1   1   1    0.30    0.78    1.63 <
  11   1   2   0  248.46  261.75    9.51 o
  11  -1   2   0  248.46  258.07    9.74 o
  11  -1   1   1    0.53   -0.08    1.53 <
  12   1   2   0   76.18  105.97    4.23 o
  12  -1   2   0   76.18  109.57    4.32 o
  12  -1   1   1    0.24    0.82    0.28 <
  13   1   2   0   53.16   60.22    2.60 o
  13  -1   2   0   53.16   62.74    2.60 o
  13  -1   1   1    0.48    1.29    1.91 <
  14   1   2   0  206.88  251.41    9.56 o
  14  -1   2   0  206.88  265.64    9.79 o
  14  -1   1   1    1.26    3.23    2.23 <
  15  -1   2   0    3.48    3.75    0.40 o
 -16  -2   1   1    0.80   10.24    2.93 o
 -15   2   2   0   27.75   19.70    1.04 o
 -14   2   2  -1    0.65    0.42    0.30 <
 -15  -2   1   1    0.65   -0.92    1.85 <
 -14   2   2   0    0.18    0.66    0.30 <
 -14  -2   2   0    0.18    0.73    0.33 <
 -14  -2   1   1    1.21    4.24    2.16 <
 -13   2   2   0    0.54    0.27    0.26 <
 -13  -2   2   0    0.54    0.82    0.33 <
 -13  -2   1   1    0.08    0.62    0.31 <
 -12   2   2   0   81.86   94.43    3.70 o
 -12  -2   2   0   81.86   91.11    3.78 o
 -12  -2   1   1    0.02   -1.59    1.44 <
 -11   2   2   0  109.57  125.00    4.92 o
 -11  -2   2   0  109.57  131.76    5.09 o
 -10   2   2  -1    1.03    1.56    0.28 o
 -11  -2   1   1    1.03   -4.15    1.66 <
 -10   2   2   0   34.65   40.73    1.76 o
 -10  -2   2   0   34.65   40.52    1.80 o
  -9   2   2  -1    0.55   -0.19    0.17 <
 -10  -2   1   1    0.55   -2.17    1.32 <
  -9   2   2   0  164.78  161.06    6.12 o
  -9  -2   2   0  164.78  166.20    6.30 o
  -9  -2   1   1    0.04   -0.85    1.10 <
  -8   2   2   0   25.79   28.24    0.88 o
  -8  -2   2   0   25.79   26.36    0.85 o
  -7   2   2  -1    0.55    0.33    0.10 o
  -8  -2   1   1    0.55    0.87    0.11 o
  -7   2   2   0  300.79  285.89    6.67 o
  -7  -2   2   0  300.79  290.19    6.42 o
  -6   2   2  -1    1.36    1.46    0.11 o
  -7  -2   1   1    1.36    1.34    0.10 o
  -6   2   2   0  382.79  394.75    8.92 o
  -6  -2   2   0  382.79  397.97    8.62 o
  -5   2   2  -1    0.05    0.26    0.06 o
  -6  -2   1   1    0.05    0.09    0.06 <
  -5   2   2   0  643.88  704.67   15.67 o
  -5  -2   2   0  643.88  705.07   15.11 o
  -4   2   2  -1    0.73    0.80    0.08 o
  -5  -2   1   1    0.73    0.85    0.08 o
  -4   2   2   0    1.29    1.33    0.11 o
  -4  -2   2   0    1.29    1.59    0.13 o
  -3   2   2  -1    0.36    0.31    0.07 o
  -4  -2   1   1    0.36    0.41    0.07 o
  -3   2   2   0  113.09  125.48    3.31 o
  -3  -2   2   0  113.09  122.52    3.20 o
  -2   2   2  -1    0.20    0.07    0.06 <
  -3  -2   1   1    0.20    0.28    0.07 o
  -2   2   2   0  990.15 1035.01   26.51 o
  -2  -2   2   0  990.15 1035.91   25.53 o
  -1   2   2  -1    0.29    0.34    0.07 o
  -2  -2   1   1    0.29    0.41    0.08 o
  -1   2   2   0  571.17  548.35   14.05 o
  -1  -2   2   0  571.17  543.02   13.55 o
   0   2   2  -1    0.53    0.61    0.09 o
  -1  -2   1   1    0.53    0.67    0.08 o
   0   2   2   0 1556.03 1682.27   42.80 o
   0  -2   2   0 1556.03 1667.54   41.22 o
   1   2   2  -1    0.01    0.08    0.07 <
   0  -2   1   1    0.01    0.00    0.06 <
   1   2   2   0  439.62  512.42   13.19 o
   1  -2   2   0  439.62  510.33   12.72 o
   2   2   2  -1    0.62    0.75    0.10 o
   1  -2   1   1    0.62    0.71    0.10 o
   2   2   2   0  343.01  416.14   10.70 o
   2  -2   2   0  343.01  409.82   10.30 o
   3   2   2  -1    1.15    1.34    0.10 o
   2  -2   1   1    1.15    1.30    0.10 o
   3   2   2   0 5737.03 6609.47  285.54 o
   3  -2   2   0 5737.03 6667.86  272.18 o
   4   2   2  -1    1.30    1.22    0.11 o
   3  -2   1   1    1.30    1.26    0.11 o
   4   2   2   0   13.01   10.45    0.37 o
   4  -2   2   0   13.01   10.96    0.38 o
   5   2   2  -1    0.93    1.00    0.10 o
   4  -2   1   1    0.93    1.14    0.09 o
   5   2   2   0  210.83  230.96    6.10 o
   5  -2   2   0  210.83  236.32    5.59 o
   6   2   2  -1    0.73    0.85    0.09 o
   5  -2   1   1    0.73    0.78    0.08 o
   6   2   2   0  119.76  118.94    2.79 o
   6  -2   2   0  119.76  120.54    2.75 o
   7   2   2  -1    1.10    0.78    0.09 o
   6  -2   1   1    1.10    0.90    0.09 o
   7   2   2   0 1935.07 1982.68   49.97 o
   7  -2   2   0 1935.07 1946.69   42.33 o
   8   2   2  -1    2.10    2.29    0.20 o
   7  -2   1   1    2.10    2.23    0.14 o
   8   2   2   0 2516.16 2358.84   60.64 o
   8  -2   2   0 2516.16 2466.93   86.29 o
   9   2   2  -1    0.87    1.68    0.27 o
   8  -2   1   1    0.87    0.78    0.22 o
   9   2   2   0  265.41  241.82    9.11 o
   9  -2   2   0  265.41  258.17    9.37 o
  10   2   2  -1    0.50    0.38    0.27 <
   9  -2   1   1    0.50    3.36    1.54 <
  10   2   2   0   59.57   60.31    2.53 o
  10  -2   2   0   59.57   62.24    2.57 o
  10  -2   1   1    0.84    1.18    0.26 o
  11   2   2   0   46.43   50.44    2.14 o
  11  -2   2   0   46.43   50.53    2.19 o
  11  -2   1   1    1.45    2.26    0.31 o
  12   2   2   0  285.24  283.12   10.44 o
  12  -2   2   0  285.24  286.84   10.73 o
  12  -2   1   1    0.08    0.78    2.06 <
  13   2   2   0   13.58   12.60    0.78 o
  13  -2   2   0   13.58   12.37    0.76 o
  14   2   2  -1    0.48    1.00    0.33 <
  13  -2   1   1    0.48   -4.78    1.69 <
  14   2   2   0   39.64   32.35    1.56 o
  14  -2   2   0   39.64   33.20    1.57 o
  14  -2   1   1    0.30    0.86    0.34 <
 -13   3   2  -1    0.91    0.23    0.31 <
 -14  -3   1   1    0.91   -0.32    0.42 <
 -12   3   2  -1    0.70    1.53    0.31 o
 -13  -3   1   1    0.70   -0.40    0.33 <
 -12   3   2   0   10.27    7.70    0.59 o
 -12  -3   2   0   10.27    8.03    0.74 o
 -11   3   2  -1    0.22    0.83    0.27 o
 -12  -3   1   1    0.22    0.51    0.39 <
 -11   3   2   0   15.14   16.81    0.93 o
 -11  -3   2   0   15.14   16.97    1.05 o
 -10   3   2  -1    0.82    0.19    0.23 <
 -11  -3   1   1    0.82    1.80    0.44 o
 -10   3   2   0   38.85   39.99    1.77 o
 -10  -3   2   0   38.85   39.68    1.90 o
  -9   3   2  -1    1.07    0.12    0.21 <
 -10  -3   1   1    1.07    1.67    0.40 o
  -9   3   2   0 1137.00 1157.32   40.91 o
  -9  -3   2   0 1137.00 1157.08   42.03 o
  -8   3   2  -1    1.02    0.98    0.16 o
  -9  -3   1   1    1.02    0.03    0.37 <
  -8   3   2   0  412.11  410.22   10.79 o
  -8  -3   2   0  412.11  422.53   10.72 o
  -7   3   2  -1    0.80    1.20    0.16 o
  -8  -3   1   1    0.80    0.54    0.13 o
  -7   3   2   0    7.21    7.17    0.32 o
  -7  -3   2   0    7.21    7.56    0.32 o
  -6   3   2  -1    0.71    0.45    0.12 o
  -7  -3   1   1    0.71    0.66    0.12 o
  -6   3   2   0   21.11   23.51    0.70 o
  -6  -3   2   0   21.11   23.28    0.67 o
  -5   3   2  -1    0.06    0.27    0.12 <
  -6  -3   1   1    0.06    0.20    0.10 <
  -5   3   2   0  185.01  201.48    5.39 o
  -5  -3   2   0  185.01  200.84    5.18 o
  -4   3   2  -1    0.70    0.66    0.13 o
  -5  -3   1   1    0.70    0.74    0.13 o
  -4   3   2   0   12.17   12.91    0.46 o
  -4  -3   2   0   12.17   13.82    0.50 o
  -3   3   2  -1    0.68    0.83    0.14 o
  -4  -3   1   1    0.68    1.08    0.15 o
  -3   3   2   0   28.11   26.38    0.77 o
  -3  -3   2   0   28.11   25.40    0.72 o
  -2   3   2  -1    0.84    1.07    0.14 o
  -3  -3   1   1    0.84    0.81    0.13 o
  -2   3   2   0    0.68    1.09    0.13 o
  -2  -3   2   0    0.68    1.24    0.15 o
  -1   3   2  -1    0.24    0.40    0.11 o
  -2  -3   1   1    0.24    0.19    0.10 <
  -1   3   2   0    1.89    0.88    0.12 o
  -1  -3   2   0    1.89    1.11    0.14 o
   0   3   2  -1    0.17    0.10    0.10 <
  -1  -3   1   1    0.17    0.04    0.10 <
   0   3   2   0   86.54   83.48    1.72 o
   0  -3   2   0   86.54   84.43    2.06 o
   1   3   2  -1    0.99    0.93    0.14 o
   0  -3   1   1    0.99    0.88    0.13 o
   1   3   2   0  953.05 1025.10   21.63 o
   1  -3   2   0  953.05 1032.41   23.13 o
   2   3   2  -1    0.62    0.81    0.14 o
   1  -3   1   1    0.62    0.43    0.12 o
   2   3   2   0  516.68  547.87   11.76 o
   2  -3   2   0  516.68  566.72   12.61 o
   3   3   2  -1    0.35    0.30    0.14 <
   2  -3   1   1    0.35    0.32    0.13 <
   3   3   2   0  407.70  444.21   10.43 o
   3  -3   2   0  407.70  443.35   10.06 o
   4   3   2  -1    0.12    0.13    0.11 <
   3  -3   1   1    0.12    0.10    0.11 <
   4   3   2   0  167.65  197.67    5.25 o
   4  -3   2   0  167.65  195.15    5.10 o
   5   3   2  -1    0.59    0.65    0.15 o
   4  -3   1   1    0.59    0.52    0.13 o
   5   3   2   0 1918.92 2112.66   49.48 o
   5  -3   2   0 1918.92 2162.00   52.31 o
   6   3   2  -1    1.57    2.11    0.17 o
   5  -3   1   1    1.57    1.93    0.17 o
   6   3   2   0  224.52  239.24    6.36 o
   6  -3   2   0  224.52  238.26    5.83 o
   7   3   2  -1    0.19    0.29    0.11 <
   6  -3   1   1    0.19    0.37    0.12 o
   7   3   2   0    2.71    2.10    0.24 o
   7  -3   2   0    2.71    1.82    0.21 o
   8   3   2  -1    0.90    1.19    0.17 o
   7  -3   1   1    0.90    2.49    0.64 o
   8   3   2   0   62.24   60.65    1.87 o
   8  -3   2   0   62.24   68.34    2.73 o
   9   3   2  -1    1.50    0.61    0.16 o
   8  -3   1   1    1.50    1.14    0.29 o
   9   3   2   0   76.20   83.66    3.37 o
   9  -3   2   0   76.20   83.93    3.49 o
  10   3   2  -1    0.06    0.20    0.23 <
   9  -3   1   1    0.06    0.25    0.26 <
  10   3   2   0    1.50    1.37    0.28 o
  10  -3   2   0    1.50    0.65    0.31 <
  11   3   2  -1    0.14   -0.01    0.21 <
  10  -3   1   1    0.14    0.66    0.29 <
  11   3   2   0  121.74  107.89    4.33 o
  11  -3   2   0  121.74  110.16    4.48 o
  12   3   2  -1    0.31    0.82    0.28 <
  11  -3   1   1    0.31    0.03    0.26 <
  12   3   2   0    4.37    2.12    0.37 o
  12  -3   2   0    4.37    2.74    0.40 o
  13   3   2  -1    0.66   -0.13    0.23 <
  12  -3   1   1    0.66    0.74    0.29 <
  14   3   2  -1    1.04    0.38    0.27 <
  13  -3   1   1    1.04    4.74    1.87 <
 -10   4   2  -1    0.78    0.03    0.21 <
  -9   4   2  -1    0.50    0.66    0.31 <
 -10  -4   1   1    0.50    0.69    0.51 <
  -8   4   2  -1    3.03    0.93    0.29 o
  -9  -4   1   1    3.03    1.97    0.53 o
  -8   4   2   0   41.97   33.33    1.26 o
  -7   4   2  -1    0.70    0.65    0.19 o
  -8  -4   1   1    0.70    0.36    0.23 <
  -7   4   2   0  121.56  115.21    2.83 o
  -7  -4   2   0  121.56  104.57    4.39 o
  -6   4   2  -1    0.30    0.41    0.20 <
  -7  -4   1   1    0.30    0.08    0.19 <
  -6   4   2   0    3.91    3.64    0.27 o
  -6  -4   2   0    3.91    3.18    0.32 o
  -5   4   2  -1    0.12    0.24    0.17 <
  -6  -4   1   1    0.12    0.28    0.18 <
  -5   4   2   0  301.64  319.82    6.87 o
  -5  -4   2   0  301.64  310.14    8.09 o
  -4   4   2  -1    0.40    0.45    0.14 o
  -5  -4   1   1    0.40    0.25    0.13 <
  -4   4   2   0   36.30   39.30    1.01 o
  -4  -4   2   0   36.30   39.55    1.11 o
  -3   4   2  -1    0.06    0.01    0.13 <
  -4  -4   1   1    0.06    0.08    0.14 <
  -3   4   2   0  147.87  152.56    3.42 o
  -3  -4   2   0  147.87  154.43    3.69 o
  -2   4   2  -1    0.18    0.10    0.12 <
  -3  -4   1   1    0.18    0.03    0.12 <
  -2   4   2   0   84.53   90.99    2.11 o
  -2  -4   2   0   84.53   92.27    2.30 o
  -1   4   2  -1    0.22   -0.01    0.11 <
  -2  -4   1   1    0.22    0.19    0.12 <
  -1   4   2   0  908.07  975.71   20.88 o
  -1  -4   2   0  908.07  988.16   22.22 o
   0   4   2  -1    0.47    0.55    0.12 o
  -1  -4   1   1    0.47    0.37    0.14 <
   0   4   2   0   35.09   37.77    0.96 o
   0  -4   2   0   35.09   37.63    1.08 o
   1   4   2  -1    0.25    0.20    0.12 <
   0  -4   1   1    0.25    0.30    0.13 <
   1   4   2   0   11.82   12.29    0.40 o
   1  -4   2   0   11.82   11.97    0.45 o
   2   4   2  -1    0.70    0.57    0.13 o
   1  -4   1   1    0.70    0.87    0.15 o
   2   4   2   0   12.66   14.19    0.46 o
   2  -4   2   0   12.66   14.85    0.53 o
   3   4   2  -1    0.26    0.37    0.15 <
   2  -4   1   1    0.26    0.38    0.15 <
   3   4   2   0  553.33  609.79   13.09 o
   3  -4   2   0  553.33  613.66   13.97 o
   4   4   2  -1    0.36   -0.04    0.14 <
   3  -4   1   1    0.36    0.02    0.15 <
   4   4   2   0   71.29   75.64    1.81 o
   4  -4   2   0   71.29   76.29    1.97 o
   5   4   2  -1    0.16    0.15    0.14 <
   4  -4   1   1    0.16    0.37    0.17 <
   5   4   2   0   30.82   31.23    0.87 o
   5  -4   2   0   30.82   32.59    0.96 o
   6   4   2  -1    0.03    0.27    0.19 <
   5  -4   1   1    0.03    0.10    0.17 <
   6   4   2   0   52.02   50.77    1.81 o
   6  -4   2   0   52.02   56.33    1.79 o
   7   4   2  -1    0.06    0.21    0.18 <
   6  -4   1   1    0.06   -0.08    0.19 <
   7   4   2   0  673.72  689.83   33.77 o
   7  -4   2   0  673.72  634.13   19.08 o
   8   4   2  -1    0.23    0.38    0.17 <
   7  -4   1   1    0.23    0.46    0.20 <
   8   4   2   0   29.74   24.35    1.01 o
   8  -4   2   0   29.74   26.59    1.43 o
   9   4   2  -1    0.34    0.09    0.25 <
   8  -4   1   1    0.34    0.07    0.39 <
   9   4   2   0  151.79  129.17    5.10 o
  10   4   2  -1    0.11    0.08    0.25 <
   9  -4   1   1    0.11    0.31    0.42 <
  11   4   2  -1    0.47    0.31    0.26 <
  10  -4   1   1    0.47    0.62    0.39 <
  -9   5   2   0  231.39  208.92   11.10 o
  -8   5   2  -1    0.13    0.20    0.29 <
  -8   5   2   0   22.15   27.88    1.70 o
  -7   5   2  -1    0.00   -0.12    0.26 <
  -7   5   2   0    2.90    1.53    0.46 o
  -6   5   2  -1    0.05    0.21    0.33 <
  -6   5   2   0   57.11   59.76    2.41 o
  -5   5   2  -1    0.51    0.72    0.38 <
  -6  -5   1   1    0.51    0.16    0.26 <
  -5   5   2   0   50.98   60.23    2.41 o
  -4   5   2  -1    0.53    0.58    0.23 <
  -5  -5   1   1    0.53    0.42    0.31 <
  -4   5   2   0  128.45  144.92    5.48 o
  -3   5   2  -1    0.04   -0.06    0.19 <
  -4  -5   1   1    0.04    0.25    0.22 <
  -3   5   2   0  124.24  134.31    4.57 o
  -2   5   2  -1    0.26    0.20    0.16 <
  -3  -5   1   1    0.26    0.33    0.20 <
  -2   5   2   0   33.77   24.28    1.43 o
  -2  -5   2   0   33.77   24.29    0.91 o
  -1   5   2  -1    0.05    0.28    0.16 <
  -2  -5   1   1    0.05   -0.08    0.17 <
  -1   5   2   0    8.61    7.60    0.45 o
  -1  -5   2   0    8.61    6.85    0.42 o
   0   5   2  -1    0.05    0.17    0.14 <
  -1  -5   1   1    0.05    0.06    0.15 <
   0   5   2   0  107.87   85.56    2.63 o
   0  -5   2   0  107.87   86.38    2.49 o
   1   5   2  -1    0.19    0.23    0.15 <
   0  -5   1   1    0.19    0.30    0.16 <
   1   5   2   0  181.06  134.00    3.99 o
   1  -5   2   0  181.06  146.56    3.85 o
   2   5   2  -1    0.54    0.36    0.16 <
   1  -5   1   1    0.54    0.69    0.19 o
   2   5   2   0    1.96    2.16    0.33 o
   2  -5   2   0    1.96    1.78    0.26 o
   3   5   2  -1    0.18    0.03    0.17 <
   2  -5   1   1    0.18    0.31    0.18 <
   3   5   2   0   17.99   21.00    0.99 o
   3  -5   2   0   17.99   19.87    1.23 o
   4   5   2  -1    0.38    0.21    0.24 <
   3  -5   1   1    0.38    0.28    0.24 <
   4   5   2   0   19.18   20.78    1.03 o
   4  -5   2   0   19.18   21.35    1.24 o
   5   5   2  -1    0.54    0.61    0.32 <
   4  -5   1   1    0.54    0.84    0.28 o
   5   5   2   0  104.35  118.16    4.54 o
   6   5   2  -1    0.51    0.42    0.34 <
   5  -5   1   1    0.51    0.49    0.25 <
   6   5   2   0    3.24    4.45    0.57 o
   7   5   2  -1    0.34    0.10    0.33 <
   6  -5   1   1    0.34    0.21    0.27 <
   7   5   2   0  124.76  140.06    7.49 o
   8   5   2  -1    0.87    0.41    0.30 <
   8   5   2   0    6.69   10.30    0.92 o
   9   5   2  -1    0.51    0.32    0.30 <
  -8   6   2  -1    0.03    0.71    0.44 <
  -8   6   2   0    5.58    3.58    0.61 o
  -7   6   2  -1    0.09    0.52    0.43 <
  -7   6   2   0   42.60   42.78    2.57 o
  -6   6   2  -1    0.04   -0.15    0.49 <
  -6   6   2   0   71.54   73.48    2.98 o
  -5   6   2  -1    0.02   -0.32    0.45 <
  -5   6   2   0   95.69  100.18    3.91 o
  -4   6   2  -1    0.39    0.03    0.40 <
  -4   6   2   0    4.23    3.69    0.53 o
  -3   6   2  -1    0.01   -0.29    0.30 <
  -3   6   2   0  184.18  197.10    7.40 o
  -2   6   2  -1    0.39    0.08    0.27 <
  -2   6   2   0  164.33  175.39    6.60 o
  -1   6   2  -1    0.07    0.01    0.31 <
  -1   6   2   0    3.71    3.97    0.44 o
   0   6   2  -1    0.08    0.09    0.26 <
   0   6   2   0   22.71   20.88    1.00 o
   1   6   2  -1    0.29    0.25    0.29 <
   1   6   2   0   20.63   22.54    1.05 o
   2   6   2  -1    0.03    0.00    0.27 <
   2   6   2   0    3.35    3.96    0.46 o
   3   6   2  -1    0.41    0.04    0.28 <
   3   6   2   0   23.18   27.59    1.27 o
   4   6   2  -1    0.09   -0.01    0.35 <
   4   6   2   0    7.67    8.94    0.72 o
   5   6   2  -1    0.14   -0.18    0.43 <
   5   6   2   0   12.08   13.62    0.91 o
   6   6   2  -1    0.18   -0.02    0.48 <
   6   6   2   0    0.10    0.95    0.54 <
   7   6   2  -1    0.00    0.01    0.51 <
   7   6   2   0    0.30   -0.07    0.35 <
   8   6   2  -1    0.07    0.57    0.38 <
  -6   7   2  -1    0.01    0.44    0.41 <
  -5   7   2  -1    0.38    0.25    0.40 <
  -5   7   2   0   10.83    8.51    0.86 o
  -4   7   2  -1    0.46    0.27    0.48 <
  -4   7   2   0    9.87    8.37    0.83 o
  -3   7   2  -1    0.23    0.88    0.40 <
  -3   7   2   0   34.99   30.85    1.42 o
  -2   7   2  -1    0.14    0.13    0.33 <
  -2   7   2   0   69.84   63.07    2.56 o
  -1   7   2  -1    0.25    0.45    0.32 <
  -1   7   2   0   71.84   62.53    2.55 o
   0   7   2  -1    0.29    0.09    0.32 <
   0   7   2   0   71.37   64.62    2.62 o
   1   7   2  -1    0.03   -0.01    0.27 <
   1   7   2   0   10.29    7.34    0.60 o
   2   7   2  -1    0.15   -0.24    0.29 <
   2   7   2   0   11.61   10.74    0.74 o
   3   7   2  -1    0.17    0.54    0.35 <
   3   7   2   0    2.13    1.88    0.46 o
   4   7   2  -1    0.05    0.00    0.37 <
   4   7   2   0   17.96   11.40    0.97 o
   5   7   2  -1    0.01   -0.35    0.47 <
   6   7   2  -1    0.05    0.14    0.39 <
   7   7   2  -1    0.03    0.10    0.38 <
  -7   6   2   1    0.12   -0.13    0.34 <
  -6   6   2   1    0.26   -0.18    0.36 <
  -5   6   2   1    0.08    0.38    0.49 <
  -4   6   2   1    0.18   -0.20    0.34 <
  -3   6   2   1    0.26    0.44    0.33 <
  -2   6   2   1    0.48   -0.08    0.29 <
  -1   6   2   1    0.14    0.01    0.30 <
   0   6   2   1    0.18    0.27    0.31 <
   1   6   2   1    0.06    0.16    0.30 <
   2   6   2   1    0.26   -0.29    0.31 <
   3   6   2   1    0.19    0.29    0.40 <
   4   6   2   1    0.00   -0.61    0.48 <
   5   6   2   1    0.02    0.11    0.39 <
   6   6   2   1    0.04    0.93    0.42 <
  -9   5   2   1    0.16    0.54    0.40 <
  -8   5   2   1    0.02    0.10    0.32 <
  -7   5   2   1    0.52    0.18    0.58 <
  -6   5   2   1    0.34    0.69    0.47 <
  -5   5   2   1    0.38    0.34    0.41 <
  -4   5   2   1    0.08    0.35    0.35 <
  -3   5   2   1    0.14    0.19    0.31 <
  -2   5   2   1    0.36    0.11    0.28 <
  -1   5   2   1    0.74    0.98    0.33 <
   0   5   2   1    0.02    0.25    0.31 <
   1   5   2   1    0.00   -0.06    0.27 <
   2   5   2   1    0.59    0.57    0.31 <
   3   5   2   1    0.33    0.41    0.39 <
   4   5   2   1    0.01   -0.33    0.42 <
   5   5   2   1    0.47    0.22    0.50 <
   6   5   2   1    0.15    0.03    0.35 <
   7   5   2   1    0.14    0.18    0.37 <
  -9   4   2   1    1.40    1.35    0.37 o
  -8   4   2   1    0.10    0.45    0.31 <
  -7   4   2   1    0.00   -0.58    0.31 <
  -5  -4   3  -1    0.31    0.41    0.29 <
  -6   4   2   1    0.31    0.42    0.34 <
  -4  -4   3  -1    0.10    0.04    0.28 <
  -5   4   2   1    0.10    0.28    0.22 <
  -3  -4   3  -1    0.09   -0.09    0.15 <
  -4   4   2   1    0.09   -0.20    0.18 <
  -2  -4   3  -1    0.67    0.46    0.17 <
  -3   4   2   1    0.67    0.61    0.18 o
  -1  -4   3  -1    0.06    0.25    0.17 <
  -2   4   2   1    0.06    0.00    0.14 <
   0  -4   3  -1    0.30    0.06    0.15 <
  -1   4   2   1    0.30    0.27    0.16 <
   1  -4   3  -1    0.08   -0.04    0.15 <
   0   4   2   1    0.08    0.23    0.16 <
   2  -4   3  -1    0.25    0.25    0.17 <
   1   4   2   1    0.25   -0.04    0.15 <
   3  -4   3  -1    0.03   -0.05    0.17 <
   2   4   2   1    0.03    0.02    0.16 <
   4  -4   3  -1    0.39    0.31    0.25 <
   3   4   2   1    0.39    0.19    0.21 <
   5  -4   3  -1    0.13    0.09    0.16 <
   4   4   2   1    0.13    0.55    0.33 <
   6  -4   3  -1    0.63    0.65    0.27 <
   5   4   2   1    0.63    0.80    0.40 <
   7  -4   3  -1    1.29    0.73    0.26 <
   6   4   2   1    1.29    0.59    0.38 <
   8  -4   3  -1    1.96    1.41    0.35 o
   7   4   2   1    1.96    0.41    0.36 <
   8   4   2   1    0.77    0.84    0.33 <
 -11   3   2   1    0.70    0.43    0.25 <
 -10   3   2   1    0.39    1.17    0.30 o
  -8  -3   3  -1    0.00    0.80    0.52 <
  -9   3   2   1    0.00   -0.31    0.19 <
  -7  -3   3  -1    0.12   -0.46    0.16 <
  -8   3   2   1    0.12    0.05    0.12 <
  -6  -3   3  -1    0.27    0.48    0.19 <
  -7   3   2   1    0.27    0.15    0.22 <
  -5  -3   3  -1    0.79    0.86    0.17 o
  -6   3   2   1    0.79    1.13    0.17 o
  -4  -3   3  -1    0.40    0.70    0.19 o
  -5   3   2   1    0.40    0.51    0.17 o
  -3  -3   3  -1    0.16    0.11    0.14 <
  -4   3   2   1    0.16   -0.01    0.13 <
  -2  -3   3  -1    0.28    0.39    0.14 <
  -3   3   2   1    0.28    0.16    0.12 <
  -1  -3   3  -1    0.44    0.47    0.14 o
  -2   3   2   1    0.44    0.28    0.12 <
   0  -3   3  -1    0.60    0.46    0.14 o
  -1   3   2   1    0.60    0.49    0.12 o
   1  -3   3  -1    0.21    0.27    0.14 <
   0   3   2   1    0.21    0.09    0.11 <
   2  -3   3  -1    0.18    0.28    0.15 <
   1   3   2   1    0.18    0.19    0.13 <
   3  -3   3  -1    0.07    0.16    0.14 <
   2   3   2   1    0.07    0.06    0.10 <
   4  -3   3  -1    0.31    0.55    0.17 o
   3   3   2   1    0.31    0.36    0.12 o
   5  -3   3  -1    0.29    0.50    0.18 <
   4   3   2   1    0.29    0.22    0.17 <
   6  -3   3  -1    0.34    0.19    0.18 <
   5   3   2   1    0.34    0.32    0.20 <
   7  -3   3  -1    0.36    0.58    0.21 <
   6   3   2   1    0.36    0.26    0.18 <
   8  -3   3  -1    0.04   -0.17    0.29 <
   7   3   2   1    0.04   -0.05    0.15 <
   9  -3   3  -1    0.01    0.03    0.31 <
   8   3   2   1    0.01    0.42    0.28 <
  10  -3   3  -1    0.02    0.14    0.32 <
   9   3   2   1    0.02    0.33    0.28 <
  10   3   2   1    0.13   -0.08    0.32 <
 -13  -2   3  -1    0.53    0.81    0.53 <
 -14   2   2   1    0.53    0.23    0.26 <
 -12  -2   3  -1    0.69    0.17    0.44 <
 -13   2   2   1    0.69    1.05    0.28 o
 -11  -2   3  -1    0.64    0.16    0.42 <
 -12   2   2   1    0.64    1.62    0.31 o
 -10  -2   3  -1    0.42   -0.12    0.39 <
 -11   2   2   1    0.42    1.37    0.29 o
  -9  -2   3  -1    3.64    3.71    0.48 o
 -10   2   2   1    3.64    0.11    0.23 <
  -8  -2   3  -1    2.80    3.22    0.24 o
  -9   2   2   1    2.80    2.82    0.21 o
  -7  -2   3  -1    0.91    0.52    0.12 o
  -8   2   2   1    0.91    1.73    0.19 o
  -6  -2   3  -1    0.60    0.41    0.11 o
  -7   2   2   1    0.60    0.51    0.14 o
  -5  -2   3  -1    0.27    0.42    0.12 o
  -6   2   2   1    0.27    0.09    0.10 <
  -4  -2   3  -1    0.14    0.25    0.12 <
  -5   2   2   1    0.14    0.08    0.11 <
  -3  -2   3  -1    0.46    0.42    0.12 o
  -4   2   2   1    0.46    0.53    0.12 o
  -2  -2   3  -1    0.04    0.06    0.10 <
  -3   2   2   1    0.04    0.22    0.11 <
  -1  -2   3  -1    0.81    0.65    0.13 o
  -2   2   2   1    0.81    0.66    0.14 o
   0  -2   3  -1    0.78    0.81    0.12 o
  -1   2   2   1    0.78    0.83    0.14 o
   1  -2   3  -1    0.00    0.12    0.10 <
   0   2   2   1    0.00   -0.01    0.10 <
   2  -2   3  -1    2.28    2.05    0.17 o
   1   2   2   1    2.28    2.38    0.16 o
   3  -2   3  -1    0.42    0.06    0.11 <
   2   2   2   1    0.42    0.14    0.11 <
   4  -2   3  -1    0.32    0.31    0.13 <
   3   2   2   1    0.32    0.40    0.12 o
   5  -2   3  -1    0.11    0.18    0.12 <
   4   2   2   1    0.11    0.27    0.12 <
   6  -2   3  -1    1.11    1.37    0.16 o
   5   2   2   1    1.11    1.53    0.17 o
   7  -2   3  -1    1.47    1.53    0.14 o
   6   2   2   1    1.47    1.02    0.13 o
   8  -2   3  -1    1.63    1.60    0.19 o
   7   2   2   1    1.63    1.77    0.20 o
   9  -2   3  -1    0.17    0.46    0.25 <
   8   2   2   1    0.17    0.04    0.20 <
  10  -2   3  -1    0.08   -0.15    0.22 <
   9   2   2   1    0.08    0.06    0.21 <
  11  -2   3  -1    0.79    1.01    0.29 o
  10   2   2   1    0.79   -0.03    0.23 <
  12  -2   3  -1    0.13   -0.05    0.23 <
  11   2   2   1    0.13    0.10    0.25 <
  13  -2   3  -1    0.97   -0.09    0.21 <
  12   2   2   1    0.97    0.38    0.28 <
 -15  -1   3  -1    0.61   14.15    2.90 o
 -14  -1   3  -1    0.90   -2.75    1.84 <
 -13  -1   3  -1    0.77    2.22    2.03 <
 -12  -1   3  -1    0.56    4.38    2.50 <
 -11  -1   3  -1    0.37    0.71    1.60 <
 -12   1   2   1    0.37    0.38    0.23 <
 -10  -1   3  -1    0.37   -1.12    1.68 <
  -9  -1   3  -1    1.71    1.12    1.49 <
  -8  -1   3  -1    0.44    1.94    1.46 <
  -9   1   2   1    0.44    1.52    0.24 o
  -7  -1   3  -1    0.74    0.58    0.10 o
  -8   1   2   1    0.74    0.32    0.09 o
  -6  -1   3  -1    0.84    1.02    0.09 o
  -7   1   2   1    0.84    0.72    0.09 o
  -5  -1   3  -1    0.32    0.45    0.08 o
  -6   1   2   1    0.32    0.54    0.08 o
  -4  -1   3  -1    0.04    0.11    0.05 <
  -5   1   2   1    0.04    0.14    0.06 <
  -3  -1   3  -1    0.35    0.38    0.07 o
  -4   1   2   1    0.35    0.35    0.07 o
  -2  -1   3  -1    0.04    0.05    0.06 <
  -3   1   2   1    0.04    0.16    0.07 <
  -1  -1   3  -1    0.38    0.48    0.08 o
  -2   1   2   1    0.38    0.44    0.08 o
   0  -1   3  -1    0.65    0.63    0.09 o
  -1   1   2   1    0.65    0.43    0.08 o
   1  -1   3  -1    0.19    0.16    0.07 <
   0   1   2   1    0.19    0.09    0.08 <
   2  -1   3  -1    0.37    0.35    0.08 o
   1   1   2   1    0.37    0.40    0.08 o
   3  -1   3  -1    0.61    0.72    0.09 o
   2   1   2   1    0.61    0.71    0.08 o
   4  -1   3  -1    1.88    2.05    0.11 o
   3   1   2   1    1.88    2.05    0.11 o
   5  -1   3  -1    0.62    0.73    0.09 o
   4   1   2   1    0.62    0.67    0.10 o
   6  -1   3  -1    0.35    0.25    0.08 o
   5   1   2   1    0.35    0.48    0.08 o
   7  -1   3  -1    0.15   -0.09    0.06 <
   6   1   2   1    0.15    0.03    0.06 <
   8  -1   3  -1    2.73    2.49    0.15 o
   7   1   2   1    2.73    2.63    0.23 o
   9  -1   3  -1    2.18    1.82    0.27 o
  10  -1   3  -1    0.17   -0.76    1.25 <
   9   1   2   1    0.17    1.31    0.27 o
  11  -1   3  -1    2.25    0.31    0.24 <
  10   1   2   1    2.25    2.67    0.34 o
  12  -1   3  -1    0.81    0.85    0.27 o
  13  -1   3  -1    0.78    0.73    0.28 <
  14  -1   3  -1    0.47   -0.24    1.69 <
  15  -1   3  -1    2.33    0.55    1.95 <
 -16   0   2   1    0.85    0.41    0.33 <
 -14   0   3  -1    1.20    2.54    0.40 o
 -13   0   3  -1    1.10    0.44    1.74 <
 -14   0   2   1    1.10   -0.37    0.26 <
 -12   0   3  -1    1.40    1.39    0.31 o
 -11   0   3  -1    1.23   -0.66    1.90 <
 -12   0   2   1    1.23    1.43    0.31 o
 -11   0   3   0   65.89   74.67    2.94 o
 -10   0   3  -1    0.25    0.41    0.24 <
 -10   0   3   0   11.40   13.16    0.70 o
  -9   0   3  -1    1.34    1.34    1.39 <
  -9   0   3   0  417.70  548.24   19.40 o
  -8   0   3  -1    1.28   -1.02    1.10 <
  -9   0   2   1    1.28    1.30    0.21 o
  -8   0   3   0    0.17    0.00    0.11 <
  -7   0   3  -1    0.94    1.21    0.20 o
  -8   0   2   1    0.94    0.00    0.14 <
  -7   0   3   0  461.13  492.70   13.60 o
  -6   0   3  -1    0.43    0.59    0.16 o
  -6   0   3   0    0.36   -0.02    0.11 <
  -5   0   3  -1    0.49    0.31    0.14 <
  -6   0   2   1    0.49    0.37    0.04 o
  -5   0   3   0 2538.67 2791.63  174.69 o
  -4   0   3  -1    0.80    0.85    0.04 o
  -5   0   2   1    0.80    0.85    0.05 o
  -4   0   3   0    7.33    5.58    0.20 o
  -3   0   3  -1    0.66    0.63    0.04 o
  -4   0   2   1    0.66    0.72    0.04 o
  -3   0   3   0  304.55  234.15    7.10 o
  -2   0   3  -1    1.00    0.91    0.04 o
  -3   0   2   1    1.00    0.68    0.05 o
  -2   0   3   0    0.05    0.07    0.04 <
  -1   0   3  -1    0.07    0.09    0.03 <
  -2   0   2   1    0.07    0.23    0.04 o
  -1   0   3   0  402.16  346.58   10.57 o
   0   0   3  -1    0.31    0.28    0.05 o
  -1   0   2   1    0.31    0.23    0.04 o
   0   0   3   0    0.76    0.62    0.06 o
   1   0   3  -1    0.13    0.12    0.04 o
   0   0   2   1    0.13    0.09    0.04 <
   1   0   3   0   67.20   51.24    1.35 o
   2   0   3  -1    0.02    0.03    0.05 <
   1   0   2   1    0.02    0.08    0.04 <
   2   0   3   0    0.28    0.35    0.04 o
   3   0   3  -1    0.55    0.43    0.05 o
   2   0   2   1    0.55    0.48    0.04 o
   3   0   3   0 3308.21 3070.66  109.14 o
   4   0   3  -1    0.18    0.12    0.04 o
   3   0   2   1    0.18    0.15    0.03 o
   4   0   3   0    0.15    0.20    0.04 o
   5   0   3  -1    0.12    0.21    0.05 o
   4   0   2   1    0.12    0.15    0.04 o
   5   0   3   0   69.38   76.82    1.67 o
   6   0   3  -1    0.21    0.17    0.04 o
   5   0   2   1    0.21    0.19    0.05 o
   6   0   3   0    0.61    1.15    0.13 o
   7   0   3  -1    0.45    0.39    0.08 o
   6   0   2   1    0.45    0.58    0.09 o
   7   0   3   0  943.11 1055.75   26.54 o
   8   0   3  -1    0.08    0.60    0.16 o
   7   0   2   1    0.08    0.31    0.12 <
   8   0   3   0    1.73    1.33    0.19 o
   9   0   3  -1    0.56    0.70    0.17 o
   8   0   2   1    0.56    0.87    0.16 o
   9   0   3   0   48.93   53.88    1.56 o
  10   0   3  -1    3.51    1.94    0.23 o
   9   0   2   1    3.51    2.95    0.28 o
  10   0   3   0    0.72    0.75    0.23 o
  11   0   3  -1    0.08    0.27    0.45 <
  11   0   3   0   97.77  108.46    3.01 o
  12   0   3  -1    0.89    1.42    1.71 <
  12   0   3   0    3.86    2.96    0.30 o
  13   0   3  -1    1.84    0.35    0.26 <
  13   0   3   0   84.69  111.14    3.13 o
  14   0   3  -1    0.64    0.44    1.82 <
  13   0   2   1    0.64    0.73    0.44 <
  14   0   3   0    1.54    1.98    0.30 o
  15   0   3  -1    1.21    0.69    2.46 <
  14   0   2   1    1.21    0.50    0.47 <
 -16   1   3   0    4.62    6.23    0.57 o
 -16  -1   3   0    4.62    5.35    0.54 o
 -15   1   3  -1    0.46    0.47    0.36 <
 -15   1   3   0   49.31   65.03    2.74 o
 -15  -1   3   0   49.31   66.75    2.79 o
 -15  -1   2   1    0.26    0.47    0.31 <
 -14   1   3   0  212.43  252.87    9.52 o
 -14  -1   3   0  212.43  261.36    9.85 o
 -13   1   3  -1    0.24    1.97    0.37 o
 -14  -1   2   1    0.24   -1.04    1.74 <
 -13   1   3   0  610.12  696.80   24.81 o
 -13  -1   3   0  610.12  699.27   25.49 o
 -13  -1   2   1    3.56    4.26    0.39 o
 -12   1   3   0   40.00   42.99    1.91 o
 -12  -1   3   0   40.00   46.15    1.98 o
 -11   1   3  -1    2.62    2.48    0.35 o
 -12  -1   2   1    2.62    3.40    1.98 <
 -11   1   3   0   87.77  108.68    4.18 o
 -11  -1   3   0   87.77  110.36    4.29 o
 -11  -1   2   1    0.21   -0.09    0.26 <
 -10   1   3   0    1.42    1.40    0.27 o
 -10  -1   3   0    1.42    1.61    0.31 o
 -10  -1   2   1    0.08    0.46    1.29 <
  -9   1   3   0  553.22  574.02   20.89 o
  -9  -1   3   0  553.22  596.41   21.49 o
  -8   1   3  -1    1.02    1.72    0.24 o
  -9  -1   2   1    1.02   -1.05    1.08 <
  -8   1   3   0    2.55    1.86    0.25 o
  -8  -1   3   0    2.55    2.04    0.30 o
  -7   1   3  -1    0.35    1.02    0.19 o
  -8  -1   2   1    0.35    0.14    0.17 <
  -7   1   3   0    5.58    2.98    0.20 o
  -7  -1   3   0    5.58    5.36    1.39 o
  -6   1   3  -1    2.32    0.38    0.16 <
  -7  -1   2   1    2.32    3.97    0.23 o
  -6   1   3   0   75.24   78.67    2.02 o
  -6  -1   3   0   75.24   70.32    1.96 o
  -5   1   3  -1    2.48    1.91    0.07 o
  -6  -1   2   1    2.48    4.20    0.22 o
  -5   1   3   0  939.69  848.80   19.01 o
  -5  -1   3   0  939.69  872.36   18.40 o
  -4   1   3  -1    0.42    0.47    0.05 o
  -5  -1   2   1    0.42    0.29    0.03 o
  -4   1   3   0   80.95  115.37    2.64 o
  -4  -1   3   0   80.96  116.47    2.63 o
  -3   1   3  -1    1.09    1.04    0.04 o
  -4  -1   2   1    1.09    1.05    0.05 o
  -3   1   3   0 1584.33 1572.99   58.59 o
  -3  -1   3   0 1584.33 1557.01   56.07 o
  -2   1   3  -1    0.12    0.11    0.03 o
  -3  -1   2   1    0.12    0.03    0.03 <
  -2   1   3   0  437.57  485.44   12.38 o
  -2  -1   3   0  437.57  481.76   10.70 o
  -1   1   3  -1    0.88    0.69    0.04 o
  -2  -1   2   1    0.88    0.87    0.04 o
  -1   1   3   0 5362.47 5347.66  230.86 o
  -1  -1   3   0 5362.47 5396.44  220.04 o
   0   1   3  -1    0.48    0.41    0.05 o
  -1  -1   2   1    0.48    0.40    0.05 o
   0   1   3   0 1189.80 1263.91   53.87 o
   0  -1   3   0 1189.80 1239.90   42.29 o
   1   1   3  -1    0.06    0.08    0.04 <
   0  -1   2   1    0.06    0.07    0.04 <
   1   1   3   0   10.52    7.75    0.27 o
   1  -1   3   0   10.52    7.34    0.26 o
   2   1   3  -1    0.02    0.02    0.04 <
   1  -1   2   1    0.02    0.02    0.03 <
   2   1   3   0 1033.37 1056.93   39.45 o
   2  -1   3   0 1033.37 1041.05   26.36 o
   3   1   3  -1    0.22    0.16    0.04 o
   2  -1   2   1    0.22    0.22    0.04 o
   3   1   3   0   30.31   24.07    0.74 o
   3  -1   3   0   30.31   24.19    0.70 o
   4   1   3  -1    0.72    0.60    0.05 o
   3  -1   2   1    0.72    0.67    0.05 o
   4   1   3   0    7.32   10.06    0.31 o
   4  -1   3   0    7.32   10.06    0.29 o
   5   1   3  -1    0.08    0.14    0.03 o
   4  -1   2   1    0.08    0.16    0.05 o
   5   1   3   0   24.13   16.20    0.45 o
   5  -1   3   0   24.13   16.78    0.44 o
   6   1   3  -1    0.42    0.49    0.12 o
   5  -1   2   1    0.42    0.34    0.05 o
   6   1   3   0   76.98   84.25    2.05 o
   6  -1   3   0   76.98   87.86    2.51 o
   7   1   3  -1    0.07    0.11    0.08 <
   6  -1   2   1    0.07    0.67    0.24 <
   7   1   3   0    1.13    0.75    0.11 o
   7  -1   3   0    1.13    0.68    0.10 o
   8   1   3  -1    0.59    0.63    0.14 o
   7  -1   2   1    0.59    0.56    0.15 o
   8   1   3   0   10.01   15.71    0.81 o
   8  -1   3   0   10.01   16.18    0.80 o
   9   1   3  -1    0.53    0.75    0.16 o
   8  -1   2   1    0.53    0.69    0.18 o
   9   1   3   0    4.91    7.72    0.51 o
   9  -1   3   0    4.91    8.26    0.51 o
  10   1   3  -1    1.08    0.63    0.22 <
   9  -1   2   1    1.08    0.90    0.19 o
  10   1   3   0  681.22  687.32   24.37 o
  10  -1   3   0  681.22  684.48   24.95 o
  11   1   3  -1    0.18   -2.11    1.39 <
  10  -1   2   1    0.18    0.19    0.38 <
  11   1   3   0  365.18  405.78   14.46 o
  11  -1   3   0  365.18  397.45   14.83 o
  11  -1   2   1    0.61    1.66    1.67 <
  12   1   3   0    1.39    0.78    0.31 <
  12  -1   3   0    1.39    0.89    0.28 o
  12  -1   2   1    0.31    0.66    0.27 <
  13   1   3   0    2.40    2.77    0.43 o
  13  -1   3   0    2.40    2.73    0.35 o
  14   1   3  -1    1.48    0.84    0.41 <
  13  -1   2   1    1.48    1.31    1.85 <
  14   1   3   0   13.10   13.36    0.85 o
  14  -1   3   0   13.10   13.61    0.82 o
  15   1   3  -1    1.79    1.66    0.50 o
  14  -1   2   1    1.79    0.17    1.93 <
 -16  -2   2   1    0.28    3.21    2.70 <
 -15   2   3   0    7.51    5.25    0.50 o
 -14   2   3  -1    0.27    0.20    0.30 <
 -15  -2   2   1    0.27    3.37    2.46 <
 -14   2   3   0   11.31   11.16    0.73 o
 -14  -2   3   0   11.31   11.22    0.79 o
 -14  -2   2   1    2.35    2.43    1.98 <
 -13   2   3   0   28.43   30.92    1.41 o
 -13  -2   3   0   28.43   31.92    1.51 o
 -13  -2   2   1    0.73    0.77    1.75 <
 -12   2   3   0  119.55  123.73    4.81 o
 -12  -2   3   0  119.55  128.89    5.01 o
 -11   2   3  -1    1.36    2.06    0.31 o
 -12  -2   2   1    1.36    0.50    0.36 <
 -11   2   3   0  302.13  316.22   11.59 o
 -11  -2   3   0  302.13  321.09   11.92 o
 -11  -2   2   1    0.95   -1.12    1.32 <
 -10   2   3   0  129.76  126.24    4.92 o
 -10  -2   3   0  129.77  135.48    5.10 o
  -9   2   3  -1    0.17    1.05    0.25 o
 -10  -2   2   1    0.17   -2.02    1.21 <
  -9   2   3   0   63.63   59.95    2.45 o
  -9  -2   3   0   63.63   61.95    2.53 o
  -9  -2   2   1    1.17    1.37    1.36 <
  -8   2   3   0 1016.04 1015.90   25.68 o
  -8  -2   3   0 1016.03 1004.90   25.39 o
  -7   2   3  -1    0.05    0.20    0.09 <
  -8  -2   2   1    0.05    0.05    0.09 <
  -7   2   3   0   30.32   24.46    0.70 o
  -7  -2   3   0   30.32   26.05    0.69 o
  -6   2   3  -1    0.23    0.31    0.08 o
  -7  -2   2   1    0.23    0.20    0.07 <
  -6   2   3   0  305.54  325.03    7.41 o
  -6  -2   3   0  305.54  331.25    7.14 o
  -5   2   3  -1    1.06    0.94    0.08 o
  -6  -2   2   1    1.06    0.88    0.08 o
  -5   2   3   0   38.89   43.96    1.09 o
  -5  -2   3   0   38.89   43.84    1.06 o
  -4   2   3  -1    1.22    0.99    0.08 o
  -5  -2   2   1    1.22    1.46    0.09 o
  -4   2   3   0  810.86  932.03   23.67 o
  -4  -2   3   0  810.86  927.13   19.87 o
  -3   2   3  -1    0.67    1.02    0.10 o
  -4  -2   2   1    0.67    0.90    0.09 o
  -3   2   3   0  357.61  344.20    8.90 o
  -3  -2   3   0  357.61  340.98    8.58 o
  -2   2   3  -1    0.22    0.13    0.06 <
  -3  -2   2   1    0.22    0.10    0.06 <
  -2   2   3   0  494.47  624.78   16.17 o
  -2  -2   3   0  494.47  634.96   15.59 o
  -1   2   3  -1    0.05    0.09    0.07 <
  -2  -2   2   1    0.05    0.06    0.06 <
  -1   2   3   0 2346.16 2518.19  109.30 o
  -1  -2   3   0 2346.16 2561.72   85.87 o
   0   2   3  -1    0.22    0.31    0.08 o
  -1  -2   2   1    0.22    0.33    0.07 o
   0   2   3   0  147.67  176.01    4.67 o
   0  -2   3   0  147.67  179.63    4.08 o
   1   2   3  -1    1.90    2.09    0.11 o
   0  -2   2   1    1.90    1.98    0.11 o
   1   2   3   0   95.05  126.25    3.36 o
   1  -2   3   0   95.05  125.19    3.33 o
   2   2   3  -1    0.73    0.85    0.09 o
   1  -2   2   1    0.73    0.84    0.09 o
   2   2   3   0   85.93  125.71    3.36 o
   2  -2   3   0   85.93  125.24    3.32 o
   3   2   3  -1    0.94    0.91    0.09 o
   2  -2   2   1    0.94    0.84    0.09 o
   3   2   3   0 2033.86 2333.98  101.39 o
   3  -2   3   0 2033.86 2347.38   79.62 o
   4   2   3  -1    0.80    1.17    0.10 o
   3  -2   2   1    0.80    1.09    0.10 o
   4   2   3   0  159.34  189.44    4.96 o
   4  -2   3   0  159.34  187.25    4.88 o
   5   2   3  -1    0.67    0.71    0.09 o
   4  -2   2   1    0.67    0.65    0.08 o
   5   2   3   0  338.55  376.52    9.72 o
   5  -2   3   0  338.55  375.08    8.98 o
   6   2   3  -1    0.67    0.70    0.08 o
   5  -2   2   1    0.67    0.72    0.08 o
   6   2   3   0   65.32   63.50    1.59 o
   6  -2   3   0   65.32   67.46    1.51 o
   7   2   3  -1    0.16    0.18    0.07 <
   6  -2   2   1    0.16    0.10    0.07 <
   7   2   3   0  178.82  191.40    4.94 o
   7  -2   3   0  178.82  179.61    4.17 o
   8   2   3  -1    0.57    0.83    0.12 o
   7  -2   2   1    0.57    0.28    0.10 <
   8   2   3   0  107.36  111.18    3.05 o
   8  -2   3   0  107.36  112.81    4.37 o
   9   2   3  -1    0.86    1.79    0.28 o
   8  -2   2   1    0.86    0.20    0.21 <
   9   2   3   0   63.34   60.22    2.50 o
   9  -2   3   0   63.34   61.68    2.58 o
   9  -2   2   1    1.07   -1.76    1.51 <
  10   2   3   0  105.26   84.70    3.46 o
  10  -2   3   0  105.26   90.85    3.56 o
  10  -2   2   1    2.24    3.97    1.74 <
  11   2   3   0  168.16  157.45    5.92 o
  11  -2   3   0  168.16  155.05    6.05 o
  11  -2   2   1    1.37    0.02    1.45 <
  12   2   3   0   22.56   23.97    1.17 o
  12  -2   3   0   22.56   22.84    1.16 o
  12  -2   2   1    0.67   -0.20    0.22 <
  13   2   3   0  111.46  112.85    4.37 o
  13  -2   3   0  111.46  109.70    4.45 o
  13  -2   2   1    0.24    3.03    2.23 <
  14  -2   2   1    0.78    2.22    2.03 <
 -13   3   3  -1    0.03    1.16    0.29 o
 -14  -3   2   1    0.03    0.31    0.46 <
 -12   3   3  -1    0.81    0.92    0.29 o
 -13  -3   2   1    0.81    1.12    0.47 <
 -12   3   3   0   18.19   15.32    0.88 o
 -11   3   3  -1    2.54    0.71    0.27 <
 -12  -3   2   1    2.54    1.59    0.46 o
 -11   3   3   0   58.40   55.07    2.32 o
 -11  -3   3   0   58.40   53.63    2.47 o
 -10   3   3  -1    1.67   -0.05    0.21 <
 -11  -3   2   1    1.67    1.56    0.44 o
 -10   3   3   0  350.54  323.43   11.96 o
 -10  -3   3   0  350.54  329.57   12.38 o
  -9   3   3  -1    0.50    3.87    0.36 o
 -10  -3   2   1    0.50   -0.56    0.33 <
  -9   3   3   0  218.28  216.03    7.91 o
  -9  -3   3   0  218.28  203.62    8.15 o
  -8   3   3  -1    2.31    2.26    0.20 o
  -9  -3   2   1    2.31    2.19    0.21 o
  -8   3   3   0    7.13    6.94    0.35 o
  -8  -3   3   0    7.13    6.66    0.38 o
  -7   3   3  -1    3.16    1.84    0.17 o
  -8  -3   2   1    3.16    4.09    0.20 o
  -7   3   3   0    4.84    4.94    0.27 o
  -7  -3   3   0    4.84    5.19    0.27 o
  -6   3   3  -1    0.22    0.30    0.13 <
  -7  -3   2   1    0.22    0.10    0.10 <
  -6   3   3   0   50.02   47.60    1.24 o
  -6  -3   3   0   50.02   47.62    1.21 o
  -5   3   3  -1    0.59    0.26    0.11 <
  -6  -3   2   1    0.59    0.18    0.12 <
  -5   3   3   0  110.41  119.43    3.30 o
  -5  -3   3   0  110.41  118.84    2.99 o
  -4   3   3  -1    0.30    0.19    0.12 <
  -5  -3   2   1    0.30    0.02    0.10 <
  -4   3   3   0   77.07   70.95    2.03 o
  -4  -3   3   0   77.07   70.66    1.95 o
  -3   3   3  -1    1.17    1.19    0.14 o
  -4  -3   2   1    1.17    1.09    0.14 o
  -3   3   3   0   22.55   20.38    0.63 o
  -3  -3   3   0   22.55   21.04    0.70 o
  -2   3   3  -1    0.24    0.37    0.12 o
  -3  -3   2   1    0.24    0.31    0.11 <
  -2   3   3   0    1.83    2.09    0.14 o
  -2  -3   3   0    1.83    2.21    0.18 o
  -1   3   3  -1    0.41    0.68    0.12 o
  -2  -3   2   1    0.41    0.31    0.11 <
  -1   3   3   0   77.82   80.27    1.81 o
  -1  -3   3   0   77.82   81.70    1.98 o
   0   3   3  -1    0.41    0.38    0.12 o
  -1  -3   2   1    0.41    0.23    0.10 <
   0   3   3   0   10.02    8.02    0.27 o
   0  -3   3   0   10.02    8.28    0.31 o
   1   3   3  -1    0.28    0.23    0.11 <
   0  -3   2   1    0.28   -0.01    0.09 <
   1   3   3   0   49.22   58.19    1.37 o
   1  -3   3   0   49.22   61.52    1.51 o
   2   3   3  -1    0.08    0.05    0.11 <
   1  -3   2   1    0.08    0.14    0.11 <
   2   3   3   0   11.35   10.65    0.33 o
   2  -3   3   0   11.35   10.78    0.38 o
   3   3   3  -1    0.30    0.24    0.12 <
   2  -3   2   1    0.30    0.31    0.12 <
   3   3   3   0   81.49  103.18    2.57 o
   3  -3   3   0   81.49  105.26    2.77 o
   4   3   3  -1    0.06    0.05    0.13 <
   3  -3   2   1    0.06    0.12    0.13 <
   4   3   3   0   67.86   90.70    2.31 o
   4  -3   3   0   67.85   94.48    2.49 o
   5   3   3  -1    0.38    0.20    0.12 <
   4  -3   2   1    0.38    0.66    0.15 o
   5   3   3   0  508.64  590.03   15.29 o
   5  -3   3   0  508.64  590.27   14.74 o
   6   3   3  -1    0.03    0.12    0.13 <
   5  -3   2   1    0.03    0.12    0.13 <
   6   3   3   0  787.52  835.78   21.77 o
   6  -3   3   0  787.52  852.24   19.79 o
   7   3   3  -1    0.20    0.34    0.12 <
   6  -3   2   1    0.20    0.06    0.13 <
   7   3   3   0   44.47   49.61    1.51 o
   7  -3   3   0   44.47   43.90    2.36 o
   8   3   3  -1    2.23    2.07    0.20 o
   7  -3   2   1    2.23    2.29    0.20 o
   8   3   3   0    2.05    1.51    0.20 o
   8  -3   3   0    2.05    2.31    0.37 o
   9   3   3  -1    0.54    1.16    0.28 o
   8  -3   2   1    0.54    0.08    0.27 <
   9   3   3   0    6.88    9.27    0.66 o
   9  -3   3   0    6.88    9.54    0.69 o
  10   3   3  -1    0.31    0.87    0.34 <
   9  -3   2   1    0.31    0.15    0.24 <
  10   3   3   0   69.60   76.77    3.14 o
  10  -3   3   0   69.60   76.03    3.20 o
  11   3   3  -1    0.27    1.23    0.31 o
  10  -3   2   1    0.27    0.24    0.26 <
  11   3   3   0   11.46   10.08    0.70 o
  11  -3   3   0   11.46    9.83    0.69 o
  12   3   3  -1    0.48   -0.10    0.31 <
  11  -3   2   1    0.48    0.52    0.27 <
  12   3   3   0    0.36    0.72    0.30 <
  13   3   3  -1    0.46   -0.08    0.24 <
  12  -3   2   1    0.46    0.08    0.25 <
 -10   4   3  -1    0.06    0.37    0.24 <
  -9   4   3  -1    1.83    0.08    0.26 <
 -10  -4   2   1    1.83    3.82    0.56 o
  -8   4   3  -1    0.30    0.10    0.21 <
  -9  -4   2   1    0.30    0.76    0.65 <
  -8   4   3   0  105.28   94.89    5.15 o
  -7   4   3  -1    0.69    0.01    0.14 <
  -8  -4   2   1    0.69    0.32    0.21 <
  -7   4   3   0    1.10    0.76    0.16 o
  -7  -4   3   0    1.10    0.61    0.28 <
  -6   4   3  -1    0.03    0.17    0.19 <
  -7  -4   2   1    0.03    0.02    0.18 <
  -6   4   3   0  140.49  132.03    3.07 o
  -6  -4   3   0  140.49  141.13    3.35 o
  -5   4   3  -1    0.60    0.73    0.20 o
  -6  -4   2   1    0.60    0.70    0.16 o
  -5   4   3   0    1.83    1.53    0.21 o
  -5  -4   3   0    1.83    1.48    0.22 o
  -4   4   3  -1    1.44    1.27    0.17 o
  -5  -4   2   1    1.44    1.39    0.19 o
  -4   4   3   0  279.81  295.45    6.46 o
  -4  -4   3   0  279.81  299.90    6.94 o
  -3   4   3  -1    1.16    0.79    0.16 o
  -4  -4   2   1    1.16    1.27    0.18 o
  -3   4   3   0   12.54   15.67    0.48 o
  -3  -4   3   0   12.54   15.70    0.54 o
  -2   4   3  -1    0.67    0.58    0.13 o
  -3  -4   2   1    0.67    0.68    0.16 o
  -2   4   3   0  119.46  124.34    2.78 o
  -2  -4   3   0  119.46  122.08    3.02 o
  -1   4   3  -1    0.22    0.17    0.11 <
  -2  -4   2   1    0.22    0.08    0.12 <
  -1   4   3   0   31.46   35.22    0.90 o
  -1  -4   3   0   31.47   34.58    0.98 o
   0   4   3  -1    0.23    0.30    0.12 <
  -1  -4   2   1    0.23    0.16    0.13 <
   0   4   3   0  156.82  166.63    3.66 o
   0  -4   3   0  156.82  164.32    3.93 o
   1   4   3  -1    0.03    0.08    0.11 <
   0  -4   2   1    0.03    0.07    0.12 <
   1   4   3   0    0.22    0.21    0.14 <
   1  -4   3   0    0.22    0.11    0.16 <
   2   4   3  -1    0.15    0.17    0.10 <
   1  -4   2   1    0.15    0.16    0.13 <
   2   4   3   0  246.11  272.70    5.90 o
   2  -4   3   0  246.11  269.37    6.33 o
   3   4   3  -1    0.11    0.22    0.11 <
   2  -4   2   1    0.11    0.20    0.13 <
   3   4   3   0    0.49    0.63    0.18 o
   3  -4   3   0    0.49    0.25    0.19 <
   4   4   3  -1    0.28    0.33    0.12 <
   3  -4   2   1    0.28    0.28    0.15 <
   4   4   3   0    6.25    6.84    0.31 o
   4  -4   3   0    6.25    6.83    0.35 o
   5   4   3  -1    0.22    0.22    0.12 <
   4  -4   2   1    0.22    0.19    0.16 <
   5   4   3   0   81.65   79.36    1.92 o
   5  -4   3   0   81.65   81.24    2.11 o
   6   4   3  -1    0.13   -0.12    0.17 <
   5  -4   2   1    0.13    0.17    0.17 <
   6   4   3   0    4.03    4.73    0.40 o
   6  -4   3   0    4.03    4.81    0.33 o
   7   4   3  -1    0.07    0.16    0.17 <
   6  -4   2   1    0.07    0.08    0.20 <
   7   4   3   0   50.52   48.75    2.57 o
   7  -4   3   0   50.52   43.50    1.60 o
   8   4   3  -1    0.20    0.00    0.15 <
   7  -4   2   1    0.20   -0.29    0.28 <
   8   4   3   0   57.25   51.13    1.77 o
   8  -4   3   0   57.25   47.29    2.33 o
   9   4   3  -1    0.94   -0.04    0.26 <
   8  -4   2   1    0.94    0.24    0.33 <
  10   4   3  -1    0.09    0.59    0.28 <
   9  -4   2   1    0.09    0.09    0.33 <
  11   4   3  -1    0.38    0.06    0.25 <
  10  -4   2   1    0.38    0.87    0.31 <
  -9   5   3   0    1.79    1.26    0.49 <
  -8   5   3  -1    0.67    0.45    0.31 <
  -8   5   3   0  181.65  190.56   10.11 o
  -7   5   3  -1    0.27    0.32    0.31 <
  -7   5   3   0    4.04    4.62    0.56 o
  -6   5   3  -1    0.20    0.05    0.33 <
  -6   5   3   0    1.66    2.09    0.48 o
  -5   5   3  -1    0.03    0.25    0.39 <
  -6  -5   2   1    0.03   -0.10    0.31 <
  -5   5   3   0    4.24    5.05    0.53 o
  -4   5   3  -1    0.20    0.07    0.22 <
  -5  -5   2   1    0.20   -0.24    0.29 <
  -4   5   3   0  213.04  239.81    8.93 o
  -3   5   3  -1    0.44    0.31    0.20 <
  -4  -5   2   1    0.44    0.41    0.18 <
  -3   5   3   0    3.65    2.88    0.31 o
  -2   5   3  -1    0.11    0.02    0.15 <
  -3  -5   2   1    0.11    0.31    0.16 <
  -2   5   3   0   13.89   14.82    0.73 o
  -2  -5   3   0   13.89   11.75    1.30 o
  -1   5   3  -1    0.13    0.28    0.15 <
  -2  -5   2   1    0.13   -0.02    0.15 <
  -1   5   3   0   27.90   22.70    0.88 o
  -1  -5   3   0   27.90   22.23    0.85 o
   0   5   3  -1    0.29    0.36    0.16 <
  -1  -5   2   1    0.29    0.49    0.18 <
   0   5   3   0  306.84  240.00    6.70 o
   0  -5   3   0  306.84  247.15    6.42 o
   1   5   3  -1    0.18    0.18    0.16 <
   0  -5   2   1    0.18   -0.02    0.15 <
   1   5   3   0  115.52   85.45    3.80 o
   1  -5   3   0  115.52   91.98    2.58 o
   2   5   3  -1    1.09    0.79    0.18 o
   1  -5   2   1    1.09    1.27    0.21 o
   2   5   3   0   27.68   32.99    1.38 o
   2  -5   3   0   27.68   31.00    1.78 o
   3   5   3  -1    0.21    0.29    0.18 <
   2  -5   2   1    0.21    0.22    0.18 <
   3   5   3   0    0.16    0.16    0.31 <
   3  -5   3   0    0.16    0.37    0.29 <
   4   5   3  -1    0.13    0.13    0.21 <
   3  -5   2   1    0.13    0.00    0.23 <
   4   5   3   0   87.13  100.67    3.90 o
   4  -5   3   0   87.13  101.95    5.06 o
   5   5   3  -1    0.12    0.18    0.31 <
   4  -5   2   1    0.12    0.03    0.16 <
   5   5   3   0   13.38   14.27    0.86 o
   5  -5   3   0   13.38   14.54    0.95 o
   6   5   3  -1    0.49    1.02    0.47 <
   5  -5   2   1    0.49    0.83    0.30 <
   6   5   3   0   86.20   92.52    3.72 o
   6  -5   3   0   86.20   99.48    4.78 o
   7   5   3  -1    1.29    1.14    0.38 <
   6  -5   2   1    1.29    1.28    0.31 o
   7   5   3   0   30.38   26.88    1.71 o
   7  -5   3   0   30.38   29.83    1.70 o
   8   5   3  -1    0.64    0.69    0.41 <
   7  -5   2   1    0.64    0.94    0.32 <
   8   5   3   0   29.93   25.81    1.65 o
   9   5   3  -1    0.20    0.17    0.30 <
  -8   6   3  -1    0.72    0.56    0.38 <
  -8   6   3   0    9.39    6.55    0.76 o
  -7   6   3  -1    0.40    0.04    0.32 <
  -7   6   3   0    1.16    1.00    0.43 <
  -6   6   3  -1    0.38    0.15    0.56 <
  -6   6   3   0  106.71  111.79    4.36 o
  -5   6   3  -1    0.07   -0.23    0.43 <
  -5   6   3   0   10.35    8.34    0.72 o
  -4   6   3  -1    0.43    0.47    0.44 <
  -4   6   3   0    3.52    2.34    0.46 o
  -3   6   3  -1    0.21    0.43    0.32 <
  -3   6   3   0   10.80   10.88    0.69 o
  -2   6   3  -1    0.44   -0.09    0.27 <
  -2   6   3   0   65.37   73.09    2.88 o
  -1   6   3  -1    0.18    0.16    0.31 <
  -1   6   3   0    8.11    9.62    0.63 o
   0   6   3  -1    0.39    0.45    0.30 <
   0   6   3   0    8.50    9.77    0.65 o
   1   6   3  -1    0.15   -0.12    0.25 <
   1   6   3   0    1.13    0.35    0.29 <
   2   6   3  -1    0.56    0.26    0.29 <
   2   6   3   0   40.89   47.32    1.95 o
   3   6   3  -1    0.02   -0.40    0.26 <
   3   6   3   0    5.41    4.68    0.50 o
   4   6   3  -1    0.11   -0.18    0.35 <
   4   6   3   0   14.31   17.17    0.98 o
   5   6   3  -1    0.03   -0.13    0.42 <
   5   6   3   0    0.83    0.60    0.56 <
   6   6   3  -1    0.16    0.07    0.55 <
   6   6   3   0    5.81    6.55    0.71 o
   7   6   3  -1    0.37    1.37    0.56 <
   7   6   3   0    3.15    0.65    0.49 <
   8   6   3  -1    0.25    0.40    0.40 <
  -6   7   3  -1    0.08   -0.16    0.36 <
  -5   7   3  -1    0.05    0.13    0.35 <
  -5   7   3   0    2.33    2.60    0.51 o
  -4   7   3  -1    0.13    0.05    0.47 <
  -4   7   3   0   11.78   10.68    0.96 o
  -3   7   3  -1    0.16   -0.04    0.35 <
  -3   7   3   0    2.55    2.72    0.45 o
  -2   7   3  -1    0.26    0.52    0.33 <
  -2   7   3   0    8.00    5.83    0.55 o
  -1   7   3  -1    0.13    0.12    0.31 <
  -1   7   3   0    5.46    3.16    0.44 o
   0   7   3  -1    0.57    0.22    0.35 <
   0   7   3   0   60.80   54.80    2.25 o
   1   7   3  -1    0.06    0.28    0.31 <
   1   7   3   0   24.94   23.55    1.15 o
   2   7   3  -1    0.11   -0.10    0.33 <
   2   7   3   0    0.00   -0.16    0.31 <
   3   7   3  -1    0.05    0.18    0.33 <
   3   7   3   0    1.44    1.72    0.49 o
   4   7   3  -1    0.05    0.88    0.44 <
   4   7   3   0   10.53    7.98    0.83 o
   5   7   3  -1    0.01   -0.58    0.47 <
   6   7   3  -1    0.08    0.02    0.38 <
   7   7   3  -1    0.05    0.44    0.38 <
  -7   6   3   1    0.02    0.12    0.38 <
  -6   6   3   1    0.18    0.06    0.37 <
  -5   6   3   1    0.06    0.40    0.48 <
  -4   6   3   1    0.18    0.07    0.34 <
  -3   6   3   1    0.02    0.48    0.34 <
  -2   6   3   1    0.10    0.10    0.29 <
  -1   6   3   1    0.06   -0.31    0.29 <
   0   6   3   1    0.07    0.09    0.30 <
   1   6   3   1    0.01   -0.23    0.30 <
   2   6   3   1    0.18    0.37    0.36 <
   3   6   3   1    0.00   -0.08    0.42 <
   4   6   3   1    0.05    1.27    0.56 <
   5   6   3   1    0.00    0.09    0.38 <
  -9   5   3   1    0.35    0.13    0.41 <
  -8   5   3   1    0.13    0.46    0.37 <
  -7   5   3   1    0.59    1.10    0.53 <
  -6   5   3   1    0.58    0.38    0.61 <
  -5   5   3   1    0.20    0.48    0.41 <
  -4   5   3   1    0.15    0.27    0.30 <
  -3   5   3   1    0.02    0.40    0.29 <
  -2   5   3   1    0.14    0.31    0.29 <
  -1   5   3   1    0.69    0.84    0.30 <
   1  -5   4  -1    0.03   -0.05    0.29 <
   0   5   3   1    0.03   -0.09    0.26 <
   2  -5   4  -1    0.21    0.39    0.32 <
   1   5   3   1    0.21   -0.07    0.29 <
   3  -5   4  -1    0.05    0.26    0.30 <
   2   5   3   1    0.05    0.26    0.30 <
   4  -5   4  -1    0.14    0.13    0.29 <
   3   5   3   1    0.14    0.92    0.45 <
   5  -5   4  -1    0.08    0.19    0.31 <
   4   5   3   1    0.08    0.02    0.45 <
   5   5   3   1    0.04    0.40    0.52 <
   6   5   3   1    0.26    0.25    0.34 <
   7   5   3   1    0.47   -0.06    0.33 <
  -9   4   3   1    0.91    0.23    0.30 <
  -8   4   3   1    0.09    0.01    0.28 <
  -7   4   3   1    0.02    0.31    0.35 <
  -5  -4   4  -1    0.05    0.03    0.27 <
  -6   4   3   1    0.05   -0.39    0.39 <
  -4  -4   4  -1    0.34    0.46    0.21 <
  -5   4   3   1    0.34    0.43    0.22 <
  -3  -4   4  -1    0.25    0.28    0.17 <
  -4   4   3   1    0.25    0.24    0.19 <
  -2  -4   4  -1    0.00    0.06    0.16 <
  -3   4   3   1    0.00    0.03    0.15 <
  -1  -4   4  -1    0.65    0.55    0.17 o
  -2   4   3   1    0.65    0.78    0.17 o
   0  -4   4  -1    0.31    0.19    0.17 <
  -1   4   3   1    0.31    0.15    0.17 <
   1  -4   4  -1    0.11   -0.11    0.15 <
   0   4   3   1    0.11    0.09    0.15 <
   2  -4   4  -1    0.17    0.14    0.18 <
   1   4   3   1    0.17    0.19    0.17 <
   3  -4   4  -1    0.51    0.33    0.19 <
   2   4   3   1    0.51    0.67    0.20 o
   4  -4   4  -1    0.03    0.19    0.28 <
   3   4   3   1    0.03    0.37    0.25 <
   5  -4   4  -1    0.06   -0.04    0.15 <
   4   4   3   1    0.06    0.19    0.33 <
   6  -4   4  -1    0.02    0.14    0.25 <
   5   4   3   1    0.02    0.48    0.38 <
   7  -4   4  -1    0.76    0.75    0.31 <
   6   4   3   1    0.76    0.70    0.40 <
   8  -4   4  -1    0.12    0.13    0.27 <
   7   4   3   1    0.12   -0.04    0.27 <
 -11   3   3   1    0.79    0.54    0.25 <
 -10   3   3   1    0.70    0.04    0.21 <
  -9   3   3   1    0.04    0.02    0.22 <
  -7  -3   4  -1    0.12    0.27    0.18 <
  -8   3   3   1    0.12    0.11    0.14 <
  -6  -3   4  -1    0.44    0.47    0.19 <
  -7   3   3   1    0.44    0.37    0.19 <
  -5  -3   4  -1    0.64    0.62    0.14 o
  -6   3   3   1    0.64    0.43    0.16 <
  -4  -3   4  -1    1.64    1.46    0.18 o
  -5   3   3   1    1.64    1.58    0.17 o
  -3  -3   4  -1    0.39    0.37    0.14 <
  -4   3   3   1    0.39    0.40    0.14 <
  -2  -3   4  -1    0.95    0.78    0.16 o
  -3   3   3   1    0.95    0.87    0.16 o
  -1  -3   4  -1    0.26    0.22    0.13 <
  -2   3   3   1    0.26    0.36    0.12 o
   0  -3   4  -1    0.02   -0.09    0.12 <
  -1   3   3   1    0.02    0.04    0.11 <
   1  -3   4  -1    0.09    0.11    0.13 <
   0   3   3   1    0.09    0.14    0.12 <
   2  -3   4  -1    0.01   -0.08    0.12 <
   1   3   3   1    0.01    0.10    0.11 <
   3  -3   4  -1    0.12   -0.02    0.13 <
   2   3   3   1    0.12    0.02    0.12 <
   4  -3   4  -1    1.78    1.40    0.19 o
   3   3   3   1    1.78    1.42    0.16 o
   5  -3   4  -1    0.36    0.10    0.17 <
   4   3   3   1    0.36    0.12    0.16 <
   6  -3   4  -1    0.30    0.08    0.18 <
   5   3   3   1    0.30    0.03    0.17 <
   7  -3   4  -1    0.01   -0.42    0.13 <
   6   3   3   1    0.01   -0.07    0.15 <
   8  -3   4  -1    0.25    0.19    0.29 <
   7   3   3   1    0.25   -0.19    0.22 <
   9  -3   4  -1    0.29    0.34    0.32 <
   8   3   3   1    0.29    0.38    0.28 <
  10  -3   4  -1    0.08   -0.35    0.26 <
   9   3   3   1    0.08    0.26    0.28 <
  10   3   3   1    0.34    0.22    0.27 <
 -14   2   3   1    0.48    0.37    0.26 <
 -12  -2   4  -1    0.37    1.19    0.50 <
 -13   2   3   1    0.37    1.55    0.31 o
 -11  -2   4  -1    0.15    0.21    0.45 <
 -12   2   3   1    0.15    2.14    0.32 o
 -10  -2   4  -1    3.45    2.27    0.49 o
 -11   2   3   1    3.45   -0.02    0.20 <
  -9  -2   4  -1    1.66    1.57    0.44 o
 -10   2   3   1    1.66    2.08    0.30 o
  -8  -2   4  -1    1.68    1.42    0.18 o
  -9   2   3   1    1.68    2.53    0.20 o
  -7  -2   4  -1    0.29    0.41    0.12 o
  -8   2   3   1    0.29    0.62    0.11 o
  -6  -2   4  -1    0.18   -0.02    0.11 <
  -7   2   3   1    0.18    0.25    0.12 <
  -5  -2   4  -1    0.11    0.13    0.11 <
  -6   2   3   1    0.11    0.06    0.10 <
  -4  -2   4  -1    0.01    0.18    0.10 <
  -5   2   3   1    0.01    0.11    0.12 <
  -3  -2   4  -1    0.73    0.63    0.13 o
  -4   2   3   1    0.73    0.66    0.13 o
  -2  -2   4  -1    0.24    0.16    0.11 <
  -3   2   3   1    0.24    0.25    0.12 <
  -1  -2   4  -1    0.64    0.57    0.12 o
  -2   2   3   1    0.64    0.96    0.14 o
   0  -2   4  -1    0.08    0.06    0.10 <
  -1   2   3   1    0.08    0.19    0.11 <
   1  -2   4  -1    0.02    0.06    0.11 <
   0   2   3   1    0.02    0.06    0.11 <
   2  -2   4  -1    0.26    0.22    0.12 <
   1   2   3   1    0.26    0.25    0.10 <
   3  -2   4  -1    0.65    0.55    0.14 o
   2   2   3   1    0.65    0.70    0.14 o
   4  -2   4  -1    0.02   -0.06    0.11 <
   3   2   3   1    0.02    0.15    0.12 <
   5  -2   4  -1    0.54    0.32    0.13 <
   4   2   3   1    0.54    0.62    0.14 o
   6  -2   4  -1    0.04   -0.09    0.12 <
   5   2   3   1    0.04    0.07    0.12 <
   7  -2   4  -1    0.01    0.14    0.11 <
   6   2   3   1    0.01    0.02    0.12 <
   8  -2   4  -1    0.42    0.31    0.15 <
   7   2   3   1    0.42    0.55    0.15 o
   9  -2   4  -1    0.29    0.52    0.25 <
   8   2   3   1    0.29    0.01    0.21 <
  10  -2   4  -1    0.61    0.27    0.28 <
   9   2   3   1    0.61    0.55    0.27 <
  11  -2   4  -1    0.02    0.24    0.26 <
  10   2   3   1    0.02    0.26    0.26 <
  12  -2   4  -1    0.81    0.74    0.33 <
  11   2   3   1    0.81    0.01    0.24 <
  13  -2   4  -1    0.15    0.17    0.25 <
  12   2   3   1    0.15    0.13    0.28 <
 -15  -1   4  -1    0.24    1.10    0.38 <
 -14  -1   4  -1    0.07    0.30    0.34 <
 -13  -1   4  -1    0.20    0.29    0.33 <
 -14   1   3   1    0.20    1.04    0.29 o
 -12  -1   4  -1    3.13    2.22    2.01 <
 -13   1   3   1    3.13    0.61    0.28 <
 -11  -1   4  -1    1.70    0.89    1.83 <
 -10  -1   4  -1    0.12    1.39    0.42 o
 -11   1   3   1    0.12    0.11    0.20 <
  -9  -1   4  -1    2.28    1.21    1.63 <
  -8  -1   4  -1    3.21   -0.52    1.14 <
  -7  -1   4  -1    0.18    0.22    0.09 <
  -8   1   3   1    0.18    0.31    0.11 <
  -6  -1   4  -1    1.41    1.69    0.10 o
  -7   1   3   1    1.41    1.34    0.09 o
  -5  -1   4  -1    1.62    1.79    0.10 o
  -6   1   3   1    1.62    1.75    0.10 o
  -4  -1   4  -1    1.01    0.77    0.08 o
  -5   1   3   1    1.01    0.55    0.07 o
  -3  -1   4  -1    2.42    2.50    0.10 o
  -4   1   3   1    2.42    2.23    0.10 o
  -2  -1   4  -1    0.11    0.19    0.07 <
  -3   1   3   1    0.11    0.15    0.07 <
  -1  -1   4  -1    0.85    0.83    0.09 o
  -2   1   3   1    0.85    0.75    0.09 o
   0  -1   4  -1    0.47    0.63    0.08 o
  -1   1   3   1    0.47    0.37    0.08 o
   1  -1   4  -1    1.25    1.36    0.10 o
   0   1   3   1    1.25    1.37    0.11 o
   2  -1   4  -1    0.22    0.22    0.07 o
   1   1   3   1    0.22    0.22    0.08 <
   3  -1   4  -1    0.14    0.15    0.09 <
   2   1   3   1    0.14    0.02    0.08 <
   4  -1   4  -1    0.11    0.14    0.08 <
   3   1   3   1    0.11    0.05    0.07 <
   5  -1   4  -1    0.19    0.25    0.07 o
   4   1   3   1    0.19    0.18    0.07 <
   6  -1   4  -1    0.47    0.35    0.08 o
   5   1   3   1    0.47    0.43    0.09 o
   7  -1   4  -1    0.23    0.32    0.09 o
   6   1   3   1    0.23    0.38    0.08 o
   8  -1   4  -1    1.32    0.82    0.12 o
   7   1   3   1    1.32    1.09    0.15 o
   9  -1   4  -1    0.05   -0.50    0.19 <
   8   1   3   1    0.05    1.19    0.27 o
  10  -1   4  -1    2.17    2.14    1.53 <
  11  -1   4  -1    1.70    2.86    2.04 <
  10   1   3   1    1.70    0.98    0.29 o
  12  -1   4  -1    1.22    3.56    1.75 <
  11   1   3   1    1.22    0.08    0.28 <
  13  -1   4  -1    0.25   -0.43    1.62 <
  12   1   3   1    0.25    0.05    0.30 <
  14  -1   4  -1    0.50    0.02    1.84 <
 -13   0   4  -1    4.26    4.63    0.40 o
 -12   0   4  -1    1.15    1.94    1.87 <
 -13   0   3   1    1.15    0.73    0.29 <
 -11   0   4  -1    1.03    1.23    1.59 <
 -10   0   4  -1    0.25    0.26    0.24 <
 -11   0   3   1    0.25    0.54    0.24 <
  -9   0   4  -1    0.51    1.10    1.60 <
 -10   0   3   1    0.51    0.94    0.24 o
  -8   0   4  -1    0.45    0.20    0.25 <
  -7   0   4  -1    1.14    0.31    0.18 <
  -8   0   3   1    1.14    3.36    0.24 o
  -6   0   4  -1    1.66    2.07    0.22 o
  -7   0   3   1    1.66    0.22    0.13 <
  -5   0   4  -1    2.48    2.76    0.10 o
  -6   0   3   1    2.48    2.63    0.10 o
  -5   0   4   0   13.64    9.37    0.48 o
  -4   0   4  -1    0.47    0.57    0.05 o
  -5   0   3   1    0.47    0.41    0.04 o
  -4   0   4   0 1202.31  998.74   60.90 o
  -3   0   4  -1    0.21    0.15    0.04 o
  -4   0   3   1    0.21    0.23    0.04 o
  -3   0   4   0    4.17    3.46    0.14 o
  -2   0   4  -1    0.45    0.31    0.05 o
  -3   0   3   1    0.45    0.55    0.04 o
  -2   0   4   0 3721.32 3317.47  201.62 o
  -1   0   4  -1    0.60    0.52    0.05 o
  -2   0   3   1    0.60    0.50    0.04 o
  -1   0   4   0    1.88    2.18    0.11 o
   0   0   4  -1    0.22    0.17    0.05 o
  -1   0   3   1    0.22    0.24    0.05 o
   0   0   4   0  171.14  188.80    5.76 o
   1   0   4  -1    0.11    0.15    0.06 <
   0   0   3   1    0.11    0.16    0.05 o
   1   0   4   0    0.58    0.57    0.06 o
   2   0   4  -1    0.10    0.06    0.04 <
   1   0   3   1    0.10    0.12    0.04 o
   2   0   4   0 2783.87 2610.96   92.82 o
   3   0   4  -1    0.85    0.77    0.06 o
   2   0   3   1    0.85    0.63    0.05 o
   3   0   4   0    1.00    1.02    0.07 o
   4   0   4  -1    0.25    0.40    0.06 o
   3   0   3   1    0.25    0.34    0.05 o
   4   0   4   0   34.82   27.78    0.79 o
   5   0   4  -1    0.05   -0.04    0.04 <
   4   0   3   1    0.05    0.06    0.04 <
   5   0   4   0    0.53    0.71    0.07 o
   6   0   4  -1    0.47    0.60    0.07 o
   5   0   3   1    0.47    0.66    0.07 o
   6   0   4   0 1558.30 1614.99   33.32 o
   7   0   4  -1    0.03    0.15    0.08 <
   6   0   3   1    0.03    0.15    0.08 <
   7   0   4   0    2.82    2.66    0.20 o
   8   0   4  -1    0.05    0.42    0.98 <
   7   0   3   1    0.05    0.62    0.31 <
   8   0   4   0 3120.42 3470.46  152.67 o
   9   0   4  -1    1.20    1.91    0.21 o
   8   0   3   1    1.20    1.42    0.32 o
   9   0   4   0    3.89    4.41    0.28 o
  10   0   4  -1    0.86    0.86    0.39 <
   9   0   3   1    0.86    0.32    0.19 <
  10   0   4   0 1667.84 1841.33   46.14 o
  11   0   4  -1    0.27    0.41    0.47 <
  10   0   3   1    0.27    1.48    0.27 o
  11   0   4   0    0.51    0.80    0.28 <
  12   0   4  -1    0.27    0.33    0.25 <
  12   0   4   0    3.67    8.40    0.45 o
  13   0   4  -1    0.21    1.62    0.60 <
  12   0   3   1    0.21    1.97    0.52 o
  13   0   4   0    1.06    2.90    0.31 o
  14   0   4  -1    0.76    0.03    1.82 <
  14   0   4   0  128.69  154.45    6.05 o
  15   0   4  -1    1.06   -0.36    1.95 <
 -16   1   4   0  307.97  332.78   12.25 o
 -16  -1   4   0  307.97  339.84   12.70 o
 -15   1   4   0   20.34   19.86    1.07 o
 -15  -1   4   0   20.34   19.87    1.08 o
 -14   1   4   0  116.15  151.03    5.81 o
 -14  -1   4   0  116.15  153.11    5.95 o
 -14  -1   3   1    1.73    0.52    0.31 <
 -13   1   4   0  137.87  150.56    5.69 o
 -13  -1   4   0  137.87  152.10    5.83 o
 -12   1   4  -1    1.19    0.25    0.27 <
 -13  -1   3   1    1.19    5.17    2.24 <
 -12   1   4   0  437.25  483.43   17.26 o
 -12  -1   4   0  437.26  479.64   17.69 o
 -12  -1   3   1    1.40   -1.09    1.49 <
 -11   1   4   0  122.75  122.00    4.76 o
 -11  -1   4   0  122.75  128.96    4.89 o
 -10   1   4  -1    0.77   -0.04    0.22 <
 -11  -1   3   1    0.77    0.66    0.28 <
 -10   1   4   0  104.27  168.02    6.20 o
 -10  -1   4   0  104.27  165.81    6.38 o
  -9   1   4  -1    1.03    1.94    0.27 o
 -10  -1   3   1    1.03    3.11    1.80 <
  -9   1   4   0  466.54  524.87   18.65 o
  -9  -1   4   0  466.54  525.92   19.15 o
  -9  -1   3   1    0.26    0.77    0.22 o
  -8   1   4   0  192.78  242.15    8.70 o
  -8  -1   4   0  192.78  241.70    8.96 o
  -7   1   4  -1    3.11    0.30    0.16 <
  -8  -1   3   1    3.11    3.59    0.27 o
  -7   1   4   0  267.35  317.57    8.21 o
  -7  -1   4   0  267.35  337.93   11.87 o
  -6   1   4  -1    0.45    2.23    0.20 o
  -7  -1   3   1    0.45    0.12    0.17 <
  -6   1   4   0 1782.62 1658.00   48.51 o
  -6  -1   4   0 1782.62 1812.39   41.98 o
  -5   1   4  -1    0.73    0.66    0.05 o
  -6  -1   3   1    0.73    0.43    0.06 o
  -5   1   4   0  394.17  396.09    8.91 o
  -5  -1   4   0  394.17  404.53    8.90 o
  -4   1   4  -1    0.05    0.09    0.02 o
  -5  -1   3   1    0.05    0.07    0.03 <
  -4   1   4   0   14.51   24.16    0.60 o
  -4  -1   4   0   14.51   24.46    0.60 o
  -3   1   4  -1    0.23    0.34    0.04 o
  -4  -1   3   1    0.23    0.34    0.05 o
  -3   1   4   0  211.17  212.06    4.70 o
  -3  -1   4   0  211.17  209.98    4.69 o
  -2   1   4  -1    1.15    1.06    0.05 o
  -3  -1   3   1    1.15    1.23    0.06 o
  -2   1   4   0  856.42  832.87   18.73 o
  -2  -1   4   0  856.42  817.51   18.12 o
  -1   1   4  -1    0.43    0.51    0.04 o
  -2  -1   3   1    0.43    0.43    0.05 o
  -1   1   4   0 4510.37 4592.38  275.80 o
  -1  -1   4   0 4510.37 4507.10  185.86 o
   0   1   4  -1    0.68    0.49    0.06 o
  -1  -1   3   1    0.68    0.50    0.06 o
   0   1   4   0  831.42  770.99   21.99 o
   0  -1   4   0  831.42  761.41   19.36 o
   1   1   4  -1    0.08    0.08    0.05 <
   0  -1   3   1    0.08    0.03    0.06 <
   1   1   4   0 1707.22 1681.70  102.34 o
   1  -1   4   0 1707.22 1675.26   69.00 o
   2   1   4  -1    0.08    0.08    0.03 <
   1  -1   3   1    0.08    0.11    0.05 <
   2   1   4   0 1272.80 1325.24   81.54 o
   2  -1   4   0 1272.80 1322.64   45.22 o
   3   1   4  -1    0.99    1.00    0.06 o
   2  -1   3   1    0.99    0.94    0.06 o
   3   1   4   0 1082.52 1219.81   46.19 o
   3  -1   4   0 1082.52 1229.91   30.88 o
   4   1   4  -1    0.56    0.51    0.05 o
   3  -1   3   1    0.56    0.61    0.06 o
   4   1   4   0 1560.46 1606.59   47.97 o
   4  -1   4   0 1560.46 1576.30   45.35 o
   5   1   4  -1    0.12    0.10    0.04 <
   4  -1   3   1    0.12    0.04    0.05 <
   5   1   4   0    1.03    2.12    0.11 o
   5  -1   4   0    1.03    2.26    0.13 o
   6   1   4  -1    0.14    0.14    0.05 <
   5  -1   3   1    0.14    0.09    0.05 <
   6   1   4   0 1685.67 1617.33   43.58 o
   6  -1   4   0 1685.67 1639.06   44.77 o
   7   1   4  -1    0.67    0.52    0.09 o
   6  -1   3   1    0.67    0.61    0.09 o
   7   1   4   0 1118.94 1059.02   26.87 o
   7  -1   4   0 1118.94 1060.08   27.19 o
   8   1   4  -1    0.25   -0.69    0.98 <
   7  -1   3   1    0.25   -0.74    0.97 <
   8   1   4   0 2429.93 2369.68   82.55 o
   8  -1   4   0 2429.93 2343.12   84.70 o
   9   1   4  -1    0.80    1.37    0.32 o
   8  -1   3   1    0.80    1.62    0.21 o
   9   1   4   0  149.51  153.78    5.67 o
   9  -1   4   0  149.51  147.24    5.75 o
  10   1   4  -1    0.49    0.64    0.20 o
   9  -1   3   1    0.49    0.43    0.38 <
  10   1   4   0  416.14  459.39   16.34 o
  10  -1   4   0  416.14  450.55   16.70 o
  11   1   4  -1    0.23    1.34    0.39 o
  10  -1   3   1    0.23    1.51    0.46 o
  11   1   4   0   79.77   92.32    3.65 o
  11  -1   4   0   79.77   92.08    3.69 o
  11  -1   3   1    0.06    0.64    0.27 <
  12   1   4   0  503.18  523.91   18.93 o
  12  -1   4   0  503.18  536.50   19.38 o
  13   1   4  -1    1.57    0.46    0.55 <
  12  -1   3   1    1.57    0.36    1.67 <
  13   1   4   0   71.72   66.15    2.84 o
  13  -1   4   0   71.72   68.37    2.83 o
  13  -1   3   1    1.65    0.75    1.89 <
  14  -1   4   0  151.08  146.22    5.80 o
  14  -1   3   1    0.11   -2.90    2.11 <
 -16  -2   3   1    2.81    1.66    2.21 <
 -15   2   4   0   31.30   30.32    1.46 o
 -15  -2   3   1    0.31    0.28    0.36 <
 -14   2   4   0    9.49   11.49    0.75 o
 -14  -2   4   0    9.49   11.91    0.87 o
 -13   2   4  -1    0.91    0.37    0.35 <
 -14  -2   3   1    0.91    1.31    0.37 o
 -13   2   4   0   81.64   96.38    3.80 o
 -13  -2   4   0   81.64   95.08    3.98 o
 -12   2   4  -1    1.75    2.16    0.33 o
 -13  -2   3   1    1.75    3.02    2.60 <
 -12   2   4   0  327.45  362.46   13.23 o
 -12  -2   4   0  327.45  370.57   13.67 o
 -12  -2   3   1    1.34    1.75    1.72 <
 -11   2   4   0   61.05   60.69    2.54 o
 -11  -2   4   0   61.05   65.28    2.69 o
 -10   2   4  -1    0.01    0.01    0.22 <
 -11  -2   3   1    0.01    0.42    0.33 <
 -10   2   4   0  132.47  138.25    5.32 o
 -10  -2   4   0  132.47  143.71    5.50 o
 -10  -2   3   1    3.62   -1.05    1.38 <
  -9   2   4   0  801.91  766.41   27.99 o
  -9  -2   4   0  801.92  816.21   28.81 o
  -9  -2   3   1    4.03    2.93    1.70 <
  -8   2   4   0  398.31  403.36   10.29 o
  -8  -2   4   0  398.31  396.70   10.19 o
  -7   2   4  -1    0.39    0.35    0.10 o
  -8  -2   3   1    0.39    0.50    0.11 o
  -7   2   4   0    7.08    5.05    0.21 o
  -7  -2   4   0    7.08    5.30    0.22 o
  -6   2   4  -1    0.30    0.31    0.07 o
  -7  -2   3   1    0.30    0.33    0.07 o
  -6   2   4   0  365.77  388.75    8.83 o
  -6  -2   4   0  365.77  400.74    8.55 o
  -5   2   4  -1    0.91    1.03    0.09 o
  -6  -2   3   1    0.91    0.90    0.08 o
  -5   2   4   0   31.34   35.68    0.92 o
  -5  -2   4   0   31.34   36.55    0.90 o
  -4   2   4  -1    0.17    0.09    0.05 <
  -5  -2   3   1    0.17    0.02    0.05 <
  -4   2   4   0 1525.24 1702.34   41.03 o
  -4  -2   4   0 1525.24 1741.01   36.65 o
  -3   2   4  -1    1.10    1.25    0.08 o
  -4  -2   3   1    1.10    1.01    0.08 o
  -3   2   4   0  298.99  316.04    8.25 o
  -3  -2   4   0  298.99  316.45    7.20 o
  -2   2   4  -1    0.99    1.37    0.10 o
  -3  -2   3   1    0.99    1.02    0.09 o
  -2   2   4   0  671.00  694.26   17.98 o
  -2  -2   4   0  671.00  705.11   17.74 o
  -1   2   4  -1    0.04   -0.03    0.06 <
  -2  -2   3   1    0.04    0.07    0.07 <
  -1   2   4   0  527.66  622.91   15.93 o
  -1  -2   4   0  527.66  613.64   15.71 o
   0   2   4  -1    0.56    0.58    0.09 o
  -1  -2   3   1    0.56    0.48    0.08 o
   0   2   4   0  215.26  217.11    5.64 o
   0  -2   4   0  215.26  213.05    5.58 o
   1   2   4  -1    0.34    0.23    0.08 <
   0  -2   3   1    0.34    0.22    0.07 o
   1   2   4   0 1384.23 1580.90   39.99 o
   1  -2   4   0 1384.23 1545.83   39.42 o
   2   2   4  -1    0.01   -0.01    0.07 <
   1  -2   3   1    0.01    0.05    0.07 <
   2   2   4   0 3150.84 3413.37  145.88 o
   2  -2   4   0 3150.84 3354.81  114.56 o
   3   2   4  -1    0.88    0.95    0.10 o
   2  -2   3   1    0.88    0.81    0.09 o
   3   2   4   0   47.22   43.10    1.23 o
   3  -2   4   0   47.22   42.83    1.24 o
   4   2   4  -1    0.66    0.80    0.10 o
   3  -2   3   1    0.66    0.93    0.09 o
   4   2   4   0   58.77   74.35    2.08 o
   4  -2   4   0   58.77   76.34    2.07 o
   5   2   4  -1    0.45    0.60    0.09 o
   4  -2   3   1    0.45    0.57    0.09 o
   5   2   4   0  407.46  477.79   12.37 o
   5  -2   4   0  407.46  480.94   17.65 o
   6   2   4  -1    0.08    0.17    0.07 <
   5  -2   3   1    0.08    0.18    0.07 <
   6   2   4   0  403.64  414.64    9.24 o
   6  -2   4   0  403.64  409.89    9.09 o
   7   2   4  -1    0.67    0.53    0.09 o
   6  -2   3   1    0.67    0.51    0.09 o
   7   2   4   0  154.58  166.71    4.33 o
   7  -2   4   0  154.58  155.11    3.69 o
   8   2   4  -1    1.04    1.12    0.14 o
   7  -2   3   1    1.04    0.84    0.12 o
   8   2   4   0    6.31    6.71    0.32 o
   8  -2   4   0    6.31    7.81    0.51 o
   9   2   4  -1    0.63    0.22    0.21 <
   8  -2   3   1    0.63    1.30    0.25 o
   9   2   4   0  146.40  138.97    5.28 o
   9  -2   4   0  146.40  145.00    5.54 o
   9  -2   3   1    0.75    0.95    1.33 <
  10   2   4   0  263.71  255.17    9.29 o
  10  -2   4   0  263.71  248.68    9.47 o
  11   2   4  -1    1.29    1.27    0.31 o
  10  -2   3   1    1.29    1.14    1.48 <
  11   2   4   0  225.95  201.54    7.65 o
  11  -2   4   0  225.95  207.66    7.85 o
  12   2   4  -1    0.47    0.51    0.36 <
  11  -2   3   1    0.47    0.68    1.46 <
  12   2   4   0  193.05  178.31    6.76 o
  12  -2   4   0  193.05  182.10    6.92 o
  13   2   4  -1    1.39    0.11    0.30 <
  12  -2   3   1    1.39    0.11    1.58 <
  13   2   4   0   62.05   54.16    2.45 o
  13  -2   4   0   62.05   60.23    2.51 o
  13  -2   3   1    0.29   -2.13    1.71 <
 -13   3   4  -1    0.74    0.56    0.27 <
 -14  -3   3   1    0.74    4.70    2.39 <
 -12   3   4  -1    0.57    0.48    0.26 <
 -13  -3   3   1    0.57    0.65    0.48 <
 -12   3   4   0   35.30   32.91    1.53 o
 -11   3   4  -1    1.02    0.57    0.25 <
 -12  -3   3   1    1.02    1.31    0.60 <
 -11   3   4   0   52.89   55.72    2.19 o
 -11  -3   4   0   52.89   44.30    2.29 o
 -10   3   4  -1    0.61    1.88    0.31 o
 -11  -3   3   1    0.61    0.26    0.53 <
 -10   3   4   0   21.95   23.44    1.12 o
 -10  -3   4   0   21.95   21.46    1.24 o
  -9   3   4  -1    2.09    2.83    0.33 o
 -10  -3   3   1    2.09    1.18    0.43 <
  -9   3   4   0   31.29   31.34    1.43 o
  -9  -3   4   0   31.29   30.57    1.53 o
  -8   3   4  -1    3.62    2.84    0.21 o
  -9  -3   3   1    3.62    4.38    0.26 o
  -8   3   4   0    0.75    0.46    0.18 <
  -8  -3   4   0    0.75    0.31    0.17 <
  -7   3   4  -1    0.67    0.89    0.13 o
  -8  -3   3   1    0.67    0.97    0.14 o
  -7   3   4   0   87.32   81.43    2.03 o
  -7  -3   4   0   87.32   80.58    1.98 o
  -6   3   4  -1    0.57    0.10    0.10 <
  -7  -3   3   1    0.57    0.31    0.11 <
  -6   3   4   0  360.86  376.42    8.58 o
  -6  -3   4   0  360.85  382.10    8.29 o
  -5   3   4  -1    0.27    0.18    0.10 <
  -6  -3   3   1    0.27    0.08    0.10 <
  -5   3   4   0  550.10  564.52   13.46 o
  -5  -3   4   0  550.10  579.17   12.35 o
  -4   3   4  -1    0.12    0.20    0.12 <
  -5  -3   3   1    0.12    0.02    0.10 <
  -4   3   4   0   99.73  103.23    2.62 o
  -4  -3   4   0   99.73  105.93    2.79 o
  -3   3   4  -1    0.09   -0.02    0.11 <
  -4  -3   3   1    0.09   -0.11    0.10 <
  -3   3   4   0  279.41  306.83    7.30 o
  -3  -3   4   0  279.41  303.11    6.98 o
  -2   3   4  -1    0.27    0.29    0.12 <
  -3  -3   3   1    0.27    0.22    0.11 <
  -2   3   4   0    5.86    6.51    0.24 o
  -2  -3   4   0    5.86    6.51    0.28 o
  -1   3   4  -1    0.25    0.24    0.11 <
  -2  -3   3   1    0.25    0.31    0.12 <
  -1   3   4   0 1209.70 1300.01   27.56 o
  -1  -3   4   0 1209.70 1323.05   29.48 o
   0   3   4  -1    0.60    0.65    0.14 o
  -1  -3   3   1    0.60    0.62    0.13 o
   0   3   4   0   90.46   97.29    2.19 o
   0  -3   4   0   90.46   99.67    2.38 o
   1   3   4  -1    0.18    0.23    0.14 <
   0  -3   3   1    0.18    0.31    0.13 <
   1   3   4   0   14.49   15.35    0.42 o
   1  -3   4   0   14.49   15.14    0.48 o
   2   3   4  -1    0.63    0.53    0.13 o
   1  -3   3   1    0.63    0.46    0.13 o
   2   3   4   0  260.84  277.77    6.02 o
   2  -3   4   0  260.84  287.19    6.49 o
   3   3   4  -1    0.05   -0.16    0.09 <
   2  -3   3   1    0.05   -0.07    0.10 <
   3   3   4   0  942.76 1015.12   23.67 o
   3  -3   4   0  942.76 1019.42   22.77 o
   4   3   4  -1    0.01    0.06    0.11 <
   3  -3   3   1    0.01    0.00    0.10 <
   4   3   4   0   19.55   18.48    0.58 o
   4  -3   4   0   19.55   18.88    0.65 o
   5   3   4  -1    0.30    0.25    0.13 <
   4  -3   3   1    0.30    0.01    0.12 <
   5   3   4   0  257.26  260.30    6.34 o
   5  -3   4   0  257.26  267.80    6.75 o
   6   3   4  -1    0.05   -0.09    0.10 <
   5  -3   3   1    0.05    0.06    0.11 <
   6   3   4   0  133.87  130.87    3.65 o
   6  -3   4   0  133.87  133.17    3.52 o
   7   3   4  -1    1.25    1.08    0.14 o
   6  -3   3   1    1.25    1.44    0.15 o
   7   3   4   0   66.81   69.15    2.07 o
   7  -3   4   0   66.81   73.06    3.03 o
   8   3   4  -1    1.31    0.92    0.18 o
   7  -3   3   1    1.31    1.06    0.18 o
   8   3   4   0   12.23   12.65    0.84 o
   8  -3   4   0   12.23   13.13    0.81 o
   9   3   4  -1    0.11    0.29    0.24 <
   8  -3   3   1    0.11    0.18    0.23 <
   9   3   4   0  119.61  119.68    4.62 o
   9  -3   4   0  119.61  114.20    4.72 o
  10   3   4  -1    0.70    0.45    0.27 <
   9  -3   3   1    0.70    0.61    0.28 <
  10   3   4   0   88.13   83.25    3.33 o
  10  -3   4   0   88.13   76.97    3.36 o
  11   3   4  -1    0.52    0.32    0.27 <
  10  -3   3   1    0.52    0.56    0.28 <
  11   3   4   0   35.76   35.05    1.62 o
  11  -3   4   0   35.76   33.09    1.64 o
  12   3   4  -1    0.53    0.25    0.27 <
  11  -3   3   1    0.53    0.12    0.24 <
  13   3   4  -1    0.51    0.02    0.24 <
  12  -3   3   1    0.51    0.54    0.26 <
 -10   4   4  -1    0.84    0.65    0.26 <
  -9   4   4  -1    0.01    0.30    0.23 <
  -8   4   4  -1    0.02    0.04    0.15 <
  -8   4   4   0   62.78   55.31    3.09 o
  -7   4   4  -1    0.05   -0.01    0.12 <
  -8  -4   3   1    0.05    0.00    0.18 <
  -7   4   4   0    1.90    2.22    0.25 o
  -7  -4   4   0    1.90    2.00    0.31 o
  -6   4   4  -1    0.22    0.43    0.18 <
  -7  -4   3   1    0.22    0.30    0.19 <
  -6   4   4   0   36.82   32.01    0.87 o
  -6  -4   4   0   36.82   31.86    0.95 o
  -5   4   4  -1    1.10    1.23    0.17 o
  -6  -4   3   1    1.10    0.96    0.16 o
  -5   4   4   0   21.40   23.43    0.67 o
  -5  -4   4   0   21.40   23.04    0.73 o
  -4   4   4  -1    0.69    0.97    0.16 o
  -5  -4   3   1    0.69    1.00    0.17 o
  -4   4   4   0    5.18    6.31    0.30 o
  -4  -4   4   0    5.18    5.96    0.31 o
  -3   4   4  -1    0.27    0.39    0.14 <
  -4  -4   3   1    0.27    0.37    0.14 <
  -3   4   4   0  211.03  235.07    5.16 o
  -3  -4   4   0  211.03  233.32    5.52 o
  -2   4   4  -1    0.01   -0.05    0.11 <
  -3  -4   3   1    0.01    0.01    0.12 <
  -2   4   4   0    6.44    7.92    0.31 o
  -2  -4   4   0    6.44    8.43    0.35 o
  -1   4   4  -1    0.74    0.61    0.12 o
  -2  -4   3   1    0.74    0.54    0.14 o
  -1   4   4   0  134.17  147.96    3.29 o
  -1  -4   4   0  134.17  146.15    3.55 o
   0   4   4  -1    0.24    0.07    0.11 <
  -1  -4   3   1    0.24    0.22    0.12 <
   0   4   4   0    2.89    3.03    0.17 o
   0  -4   4   0    2.89    3.16    0.23 o
   1   4   4  -1    0.26    0.30    0.12 <
   0  -4   3   1    0.26    0.16    0.14 <
   1   4   4   0  491.60  514.50   10.13 o
   1  -4   4   0  491.60  517.69   11.82 o
   2   4   4  -1    0.18    0.22    0.11 <
   1  -4   3   1    0.18    0.06    0.12 <
   2   4   4   0    5.13    5.15    0.26 o
   2  -4   4   0    5.14    4.78    0.29 o
   3   4   4  -1    0.39    0.30    0.12 <
   2  -4   3   1    0.39    0.14    0.14 <
   3   4   4   0  565.48  594.38   12.66 o
   3  -4   4   0  565.48  594.91   13.60 o
   4   4   4  -1    0.22    0.49    0.14 o
   3  -4   3   1    0.22    0.36    0.16 <
   4   4   4   0   98.10   95.91    2.22 o
   4  -4   4   0   98.10   97.28    2.45 o
   5   4   4  -1    0.70    0.78    0.16 o
   4  -4   3   1    0.70    0.98    0.20 o
   5   4   4   0  401.14  374.05    7.56 o
   5  -4   4   0  401.14  386.29    8.85 o
   6   4   4  -1    0.72    0.43    0.19 <
   5  -4   3   1    0.72    0.41    0.20 <
   6   4   4   0  114.09   96.61    3.11 o
   6  -4   4   0  114.09   91.13    3.88 o
   7   4   4  -1    0.01    0.11    0.16 <
   6  -4   3   1    0.01   -0.15    0.17 <
   7   4   4   0   23.15   24.15    1.33 o
   7  -4   4   0   23.15   18.93    0.85 o
   8   4   4  -1    0.25   -0.05    0.15 <
   7  -4   3   1    0.25    0.22    0.29 <
   8   4   4   0   33.96   24.25    0.98 o
   9   4   4  -1    0.08    0.13    0.27 <
   8  -4   3   1    0.08    0.34    0.31 <
  10   4   4  -1    0.45   -0.14    0.31 <
   9  -4   3   1    0.45    0.08    0.31 <
  11   4   4  -1    0.82    0.17    0.26 <
  -9   5   4   0   24.57   22.67    1.50 o
  -8   5   4  -1    0.69    0.55    0.32 <
  -8   5   4   0    0.33   -0.12    0.31 <
  -7   5   4  -1    0.11    0.66    0.32 <
  -7   5   4   0    0.57    0.57    0.44 <
  -6   5   4  -1    0.06    0.31    0.34 <
  -6   5   4   0   15.85   19.64    1.02 o
  -5   5   4  -1    0.20    0.04    0.32 <
  -6  -5   3   1    0.20    0.31    0.28 <
  -5   5   4   0  342.48  385.32   14.27 o
  -4   5   4  -1    0.37    0.42    0.23 <
  -5  -5   3   1    0.37    0.38    0.24 <
  -4   5   4   0   25.31   27.18    1.23 o
  -4  -5   4   0   25.31   26.47    1.62 o
  -3   5   4  -1    0.31    0.21    0.19 <
  -4  -5   3   1    0.31    0.18    0.16 <
  -3   5   4   0    2.60    3.82    0.41 o
  -3  -5   4   0    2.60    3.65    0.50 o
  -2   5   4  -1    0.37    0.25    0.16 <
  -3  -5   3   1    0.37    0.28    0.15 <
  -2   5   4   0   12.23   12.95    0.66 o
  -2  -5   4   0   12.23   11.21    0.57 o
  -1   5   4  -1    0.14    0.11    0.15 <
  -2  -5   3   1    0.14   -0.02    0.13 <
  -1   5   4   0  335.17  260.77   10.20 o
  -1  -5   4   0  335.17  268.32    6.92 o
   0   5   4  -1    0.10    0.12    0.14 <
  -1  -5   3   1    0.10    0.12    0.16 <
   0   5   4   0   86.26   64.43    2.85 o
   0  -5   4   0   86.26   66.29    1.97 o
   1   5   4  -1    0.99    0.73    0.17 o
   0  -5   3   1    0.99    0.61    0.18 o
   1   5   4   0   14.62   17.00    0.80 o
   1  -5   4   0   14.62   16.69    1.05 o
   2   5   4  -1    0.04    0.05    0.16 <
   1  -5   3   1    0.04    0.12    0.16 <
   2   5   4   0   16.40   19.59    0.95 o
   2  -5   4   0   16.40   19.16    1.23 o
   3   5   4  -1    0.02   -0.15    0.17 <
   2  -5   3   1    0.02   -0.23    0.15 <
   3   5   4   0   61.07   71.22    2.81 o
   3  -5   4   0   61.07   71.46    3.66 o
   4   5   4  -1    0.60    0.47    0.23 <
   3  -5   3   1    0.60    0.18    0.25 <
   4   5   4   0    1.39    1.76    0.45 o
   4  -5   4   0    1.39    1.47    0.38 o
   5   5   4  -1    0.31   -0.15    0.37 <
   4  -5   3   1    0.31    0.12    0.22 <
   5   5   4   0  289.72  322.99   12.10 o
   5  -5   4   0  289.73  330.95   15.79 o
   6   5   4  -1    0.29    0.11    0.37 <
   5  -5   3   1    0.29    0.07    0.25 <
   6   5   4   0  280.29  287.46   10.95 o
   6  -5   4   0  280.29  304.90   14.26 o
   7   5   4  -1    0.09    0.10    0.38 <
   6  -5   3   1    0.09    0.29    0.28 <
   7   5   4   0  151.35  144.66    7.79 o
   7  -5   4   0  151.35  147.42    7.25 o
   8   5   4  -1    0.42    0.45    0.33 <
   7  -5   3   1    0.42    0.15    0.35 <
   8   5   4   0  204.66  181.49    9.65 o
  -8   6   4   0   29.23   29.92    1.91 o
  -7   6   4  -1    0.46   -0.04    0.38 <
  -7   6   4   0    5.38    5.64    0.67 o
  -6   6   4  -1    0.09    0.02    0.49 <
  -6   6   4   0    3.51    2.67    0.73 o
  -5   6   4  -1    0.46    0.31    0.47 <
  -5   6   4   0    0.74    1.39    0.50 <
  -4   6   4  -1    0.69    0.35    0.40 <
  -4   6   4   0    7.35    8.55    0.65 o
  -3   6   4  -1    0.16    0.01    0.31 <
  -3   6   4   0   29.24   34.30    1.49 o
  -2   6   4  -1    0.00   -0.27    0.24 <
  -2   6   4   0   10.99   12.34    0.77 o
  -1   6   4  -1    0.16    0.03    0.31 <
  -1   6   4   0    0.37    0.47    0.31 <
   0   6   4  -1    0.25    0.10    0.28 <
   0   6   4   0    2.41    2.28    0.35 o
   1   6   4  -1    0.05    0.07    0.28 <
   0  -6   3   1    0.05    0.19    0.31 <
   1   6   4   0    0.42    0.83    0.34 <
   2   6   4  -1    0.03   -0.25    0.25 <
   1  -6   3   1    0.03    0.28    0.31 <
   2   6   4   0   28.36   32.78    1.47 o
   3   6   4  -1    0.17   -0.01    0.29 <
   2  -6   3   1    0.17   -0.04    0.29 <
   3   6   4   0   17.10   19.32    1.00 o
   4   6   4  -1    0.04    0.03    0.39 <
   3  -6   3   1    0.04   -0.01    0.28 <
   4   6   4   0    0.70    0.60    0.48 <
   5   6   4  -1    0.00    0.32    0.46 <
   4  -6   3   1    0.00    0.13    0.31 <
   5   6   4   0    5.67    4.68    0.67 o
   6   6   4  -1    0.06    0.03    0.60 <
   6   6   4   0   17.21   18.10    1.28 o
   7   6   4  -1    0.39    0.48    0.39 <
   7   6   4   0  172.11  157.33    8.44 o
   8   6   4  -1    0.08    0.09    0.37 <
  -6   7   4  -1    0.04    0.71    0.43 <
  -5   7   4  -1    0.03    0.92    0.53 <
  -5   7   4   0    1.55    0.48    0.41 <
  -4   7   4  -1    0.14   -0.03    0.46 <
  -4   7   4   0    6.11    5.58    0.73 o
  -3   7   4  -1    0.10   -0.01    0.33 <
  -3   7   4   0    3.97    2.48    0.41 o
  -2   7   4  -1    0.27    0.06    0.30 <
  -2   7   4   0   77.91   70.02    2.81 o
  -1   7   4  -1    0.08    0.15    0.31 <
  -1   7   4   0    0.80    0.83    0.33 <
   0   7   4  -1    0.16    0.36    0.33 <
   0   7   4   0    0.92    0.36    0.34 <
   1   7   4  -1    0.20    0.12    0.31 <
   1   7   4   0    1.09    0.87    0.35 <
   2   7   4  -1    0.07   -0.38    0.29 <
   2   7   4   0    2.48    1.77    0.39 o
   3   7   4  -1    0.03   -0.19    0.34 <
   3   7   4   0    9.43    8.31    0.87 o
   4   7   4  -1    0.21    0.73    0.44 <
   4   7   4   0   32.08   23.71    1.59 o
   5   7   4  -1    0.13    0.61    0.53 <
   6   7   4  -1    0.01    0.07    0.41 <
  -7   6   4   1    0.00   -0.13    0.35 <
  -6   6   4   1    0.02    0.87    0.50 <
  -5   6   4   1    0.02    0.05    0.45 <
  -4   6   4   1    0.19   -0.07    0.32 <
  -3   6   4   1    0.46    0.09    0.30 <
  -2   6   4   1    0.01    0.05    0.30 <
  -1   6   4   1    0.17    0.12    0.29 <
   0   6   4   1    0.13   -0.23    0.29 <
   1   6   4   1    0.08   -0.08    0.31 <
   2   6   4   1    0.22   -0.02    0.33 <
   3   6   4   1    0.12    0.12    0.44 <
   4   6   4   1    0.02    0.47    0.40 <
   5   6   4   1    0.10    0.01    0.37 <
  -9   5   4   1    0.07    0.01    0.33 <
  -8   5   4   1    0.48    0.18    0.35 <
  -7   5   4   1    0.57    0.98    0.53 <
  -6   5   4   1    0.27    0.27    0.44 <
  -5   5   4   1    0.05   -0.03    0.38 <
  -4   5   4   1    0.16   -0.08    0.30 <
  -2  -5   5  -1    0.04    0.14    0.32 <
  -3   5   4   1    0.04   -0.60    0.22 <
  -1  -5   5  -1    0.58    0.49    0.34 <
  -2   5   4   1    0.58    0.69    0.31 <
   0  -5   5  -1    0.92    0.12    0.33 <
  -1   5   4   1    0.92    0.19    0.28 <
   1  -5   5  -1    0.02    0.25    0.31 <
   0   5   4   1    0.02    0.07    0.26 <
   2  -5   5  -1    0.16    0.12    0.30 <
   1   5   4   1    0.16    0.05    0.26 <
   3  -5   5  -1    0.03    0.09    0.30 <
   2   5   4   1    0.03    0.32    0.31 <
   4  -5   5  -1    0.50    0.71    0.32 <
   3   5   4   1    0.50    0.37    0.41 <
   5  -5   5  -1    0.10    0.10    0.31 <
   4   5   4   1    0.10    0.25    0.47 <
   6  -5   5  -1    0.36    0.37    0.33 <
   5   5   4   1    0.36   -0.06    0.51 <
   7  -5   5  -1    0.24   -0.05    0.31 <
   6   5   4   1    0.24    0.31    0.43 <
   7   5   4   1    0.86    0.70    0.38 <
  -9   4   4   1    0.31    0.28    0.29 <
  -8   4   4   1    0.23    0.74    0.33 <
  -6  -4   5  -1    0.35    0.01    0.52 <
  -7   4   4   1    0.35    0.26    0.35 <
  -5  -4   5  -1    0.78    1.15    0.30 o
  -6   4   4   1    0.78    1.40    0.39 o
  -4  -4   5  -1    0.38    0.35    0.20 <
  -5   4   4   1    0.38    0.50    0.22 <
  -3  -4   5  -1    0.39    0.11    0.17 <
  -4   4   4   1    0.39    0.07    0.19 <
  -2  -4   5  -1    0.23   -0.06    0.16 <
  -3   4   4   1    0.23    0.00    0.17 <
  -1  -4   5  -1    0.72    0.45    0.18 <
  -2   4   4   1    0.72    0.72    0.17 o
   0  -4   5  -1    0.72    0.67    0.16 o
  -1   4   4   1    0.72    0.89    0.17 o
   1  -4   5  -1    0.18    0.08    0.16 <
   0   4   4   1    0.18    0.15    0.15 <
   2  -4   5  -1    0.75    0.81    0.19 o
   1   4   4   1    0.75    0.52    0.17 o
   3  -4   5  -1    0.13    0.01    0.19 <
   2   4   4   1    0.13    0.19    0.19 <
   4  -4   5  -1    0.12    0.01    0.31 <
   3   4   4   1    0.12    0.01    0.31 <
   5  -4   5  -1    0.15   -0.05    0.19 <
   4   4   4   1    0.15    0.07    0.33 <
   6  -4   5  -1    0.76   -0.48    0.18 <
   5   4   4   1    0.76    0.14    0.39 <
   7  -4   5  -1    0.37    0.37    0.31 <
   6   4   4   1    0.37    1.03    0.42 <
   8  -4   5  -1    0.38    0.68    0.31 <
   7   4   4   1    0.38    0.44    0.31 <
 -10   3   4   1    0.95   -0.23    0.19 <
  -9   3   4   1    0.52   -0.04    0.14 <
  -7  -3   5  -1    0.51   -0.01    0.21 <
  -8   3   4   1    0.51    0.14    0.13 <
  -6  -3   5  -1    0.02   -0.01    0.16 <
  -7   3   4   1    0.02    0.05    0.18 <
  -5  -3   5  -1    1.09    0.77    0.16 o
  -6   3   4   1    1.09    0.68    0.16 o
  -4  -3   5  -1    0.11    0.37    0.14 <
  -5   3   4   1    0.11    0.23    0.13 <
  -3  -3   5  -1    0.16    0.22    0.14 <
  -4   3   4   1    0.16    0.09    0.13 <
  -2  -3   5  -1    0.21    0.12    0.12 <
  -3   3   4   1    0.21    0.10    0.11 <
  -1  -3   5  -1    0.19    0.18    0.13 <
  -2   3   4   1    0.19    0.20    0.11 <
   0  -3   5  -1    1.06    0.94    0.16 o
  -1   3   4   1    1.06    1.22    0.14 o
   1  -3   5  -1    0.27    0.00    0.13 <
   0   3   4   1    0.27    0.53    0.13 o
   2  -3   5  -1    0.04    0.04    0.14 <
   1   3   4   1    0.04    0.06    0.12 <
   3  -3   5  -1    0.12    0.19    0.14 <
   2   3   4   1    0.12    0.11    0.12 <
   4  -3   5  -1    0.22    0.04    0.17 <
   3   3   4   1    0.22    0.13    0.14 <
   5  -3   5  -1    0.10    0.08    0.20 <
   4   3   4   1    0.10    0.17    0.15 <
   6  -3   5  -1    1.06    0.88    0.26 o
   5   3   4   1    1.06    0.78    0.20 o
   7  -3   5  -1    0.42    0.43    0.18 <
   6   3   4   1    0.42    0.09    0.15 <
   8  -3   5  -1    0.08   -0.08    0.29 <
   7   3   4   1    0.08   -0.17    0.23 <
   9  -3   5  -1    0.02   -0.07    0.29 <
   8   3   4   1    0.02    0.10    0.29 <
  10  -3   5  -1    0.09    0.36    0.31 <
   9   3   4   1    0.09   -0.10    0.26 <
 -14   2   4   1    0.35    0.44    0.27 <
 -12  -2   5  -1    0.38    0.06    0.61 <
 -13   2   4   1    0.38    0.80    0.26 o
 -11  -2   5  -1    0.27    1.44    0.51 <
 -12   2   4   1    0.27    0.17    0.22 <
 -10  -2   5  -1    0.45    0.75    0.46 <
 -11   2   4   1    0.45    0.47    0.23 <
  -9  -2   5  -1    1.47    1.36    0.45 o
 -10   2   4   1    1.47    2.35    0.31 o
  -8  -2   5  -1    0.36    0.27    0.14 <
  -9   2   4   1    0.36    0.79    0.17 o
  -7  -2   5  -1    0.47    0.38    0.12 o
  -8   2   4   1    0.47    0.06    0.09 <
  -6  -2   5  -1    0.96    0.78    0.13 o
  -7   2   4   1    0.96    0.92    0.13 o
  -5  -2   5  -1    0.44    0.40    0.13 o
  -6   2   4   1    0.44    0.59    0.11 o
  -4  -2   5  -1    0.15    0.08    0.09 <
  -5   2   4   1    0.15    0.05    0.11 <
  -3  -2   5  -1    0.60    0.63    0.13 o
  -4   2   4   1    0.60    0.58    0.13 o
  -2  -2   5  -1    1.34    1.56    0.15 o
  -3   2   4   1    1.34    1.43    0.14 o
  -1  -2   5  -1    0.29    0.46    0.13 o
  -2   2   4   1    0.29    0.39    0.11 o
   0  -2   5  -1    0.86    0.75    0.11 o
  -1   2   4   1    0.86    0.81    0.10 o
   1  -2   5  -1    0.75    0.70    0.11 o
   0   2   4   1    0.75    0.63    0.10 o
   2  -2   5  -1    0.20    0.13    0.10 <
   1   2   4   1    0.20    0.11    0.10 <
   3  -2   5  -1    0.38    0.41    0.13 o
   2   2   4   1    0.38    0.30    0.11 <
   4  -2   5  -1    0.13    0.30    0.12 <
   3   2   4   1    0.13    0.31    0.14 <
   5  -2   5  -1    0.38    0.47    0.13 o
   4   2   4   1    0.38    0.40    0.13 o
   6  -2   5  -1    0.39    0.45    0.13 o
   5   2   4   1    0.39    0.18    0.13 <
   7  -2   5  -1    0.07    0.05    0.12 <
   6   2   4   1    0.07    0.34    0.12 <
   8  -2   5  -1    0.77    0.68    0.16 o
   7   2   4   1    0.77    0.39    0.16 <
   9  -2   5  -1    0.61    0.47    0.25 <
   8   2   4   1    0.61    0.66    0.27 <
  10  -2   5  -1    0.75    0.87    0.28 o
   9   2   4   1    0.75    0.98    0.29 o
  11  -2   5  -1    1.07    0.45    0.27 <
  10   2   4   1    1.07    0.63    0.34 <
  12  -2   5  -1    0.12    0.19    0.27 <
  11   2   4   1    0.12    0.85    0.31 <
  13  -2   5  -1    0.03    0.32    0.25 <
 -14  -1   5  -1    0.01   -1.66    2.12 <
 -13  -1   5  -1    1.39    1.10    2.23 <
 -12  -1   5  -1    2.20    5.49    2.68 <
 -11  -1   5  -1    0.48   -2.28    2.30 <
 -10  -1   5  -1    1.23    1.10    0.45 <
 -11   1   4   1    1.23    1.84    0.29 o
  -9  -1   5  -1    4.67    3.27    1.87 <
  -8  -1   5  -1    3.22    2.61    0.36 o
  -9   1   4   1    3.22    2.51    0.14 o
  -7  -1   5  -1    1.12    0.87    0.11 o
  -8   1   4   1    1.12    0.90    0.11 o
  -6  -1   5  -1    1.27    1.22    0.10 o
  -7   1   4   1    1.27    1.17    0.09 o
  -5  -1   5  -1    0.75    0.68    0.08 o
  -6   1   4   1    0.75    0.99    0.09 o
  -4  -1   5  -1    0.70    0.76    0.08 o
  -5   1   4   1    0.70    0.83    0.08 o
  -3  -1   5  -1    1.17    0.96    0.08 o
  -4   1   4   1    1.17    1.16    0.09 o
  -2  -1   5  -1    2.05    1.90    0.10 o
  -3   1   4   1    2.05    2.07    0.12 o
  -1  -1   5  -1    0.47    0.56    0.09 o
  -2   1   4   1    0.47    0.49    0.09 o
   0  -1   5  -1    0.15    0.15    0.07 <
  -1   1   4   1    0.15    0.25    0.08 o
   1  -1   5  -1    0.23    0.25    0.08 o
   0   1   4   1    0.23    0.25    0.08 o
   2  -1   5  -1    0.77    0.90    0.10 o
   1   1   4   1    0.77    0.84    0.10 o
   3  -1   5  -1    0.42    0.30    0.08 o
   2   1   4   1    0.42    0.28    0.09 o
   4  -1   5  -1    0.04    0.09    0.07 <
   3   1   4   1    0.04   -0.06    0.07 <
   5  -1   5  -1    0.20    0.40    0.09 o
   4   1   4   1    0.20    0.43    0.09 o
   6  -1   5  -1    0.40    0.58    0.09 o
   5   1   4   1    0.40    0.37    0.08 o
   7  -1   5  -1    2.43    2.75    0.15 o
   6   1   4   1    2.43    2.85    0.16 o
   8  -1   5  -1    1.28    1.24    0.14 o
   7   1   4   1    1.28    1.22    0.14 o
   9  -1   5  -1    0.83    1.51    1.29 <
   8   1   4   1    0.83   -0.09    0.21 <
  10  -1   5  -1    1.17    1.74    1.65 <
   9   1   4   1    1.17    0.99    0.30 o
  11  -1   5  -1    0.43    1.05    1.41 <
  12  -1   5  -1    0.43    0.69    1.51 <
  13  -1   5  -1    1.07   -1.22    1.60 <
 -14   0   4   1    1.25    5.87    0.48 o
 -12   0   5  -1    0.87   -2.43    1.87 <
 -11   0   5  -1    0.08   -0.12    1.51 <
 -10   0   5  -1    0.79    1.40    0.29 o
  -9   0   5  -1    0.65    1.47    0.28 o
 -10   0   4   1    0.65    0.29    0.20 <
  -8   0   5  -1    0.43    0.31    0.23 <
  -9   0   4   1    0.43    1.14    0.20 o
  -7   0   5  -1    1.82    0.27    0.98 <
  -6   0   5  -1    0.74    0.45    0.07 o
  -7   0   4   1    0.74    0.58    0.06 o
  -6   0   5   0   10.06    6.45    0.35 o
  -5   0   5  -1    0.92    0.80    0.06 o
  -6   0   4   1    0.92    0.75    0.05 o
  -5   0   5   0 2177.58 1946.87  118.55 o
  -4   0   5  -1    0.35    0.14    0.04 o
  -5   0   4   1    0.35    0.28    0.04 o
  -4   0   5   0    4.17    4.30    0.17 o
  -3   0   5  -1    0.41    0.34    0.05 o
  -4   0   4   1    0.41    0.45    0.04 o
  -3   0   5   0 6643.47 6147.79  373.43 o
  -2   0   5  -1    0.14    0.12    0.05 <
  -3   0   4   1    0.14    0.31    0.04 o
  -2   0   5   0   17.42   14.95    0.50 o
  -1   0   5  -1    0.35    0.39    0.06 o
  -2   0   4   1    0.35    0.38    0.06 o
  -1   0   5   0  533.26  521.25   15.89 o
   0   0   5  -1    0.22    0.15    0.06 <
  -1   0   4   1    0.22    0.19    0.06 o
   0   0   5   0    2.64    3.44    0.16 o
   1   0   5  -1    0.01    0.05    0.06 <
   0   0   4   1    0.01    0.00    0.05 <
   1   0   5   0  427.39  440.38   13.46 o
   2   0   5  -1    0.05    0.09    0.05 <
   1   0   4   1    0.05    0.06    0.04 <
   2   0   5   0    0.07    0.22    0.05 o
   3   0   5  -1    0.68    0.60    0.07 o
   2   0   4   1    0.68    0.67    0.06 o
   3   0   5   0  598.53  563.97   14.66 o
   4   0   5  -1    0.55    0.58    0.07 o
   3   0   4   1    0.55    0.31    0.06 o
   4   0   5   0    2.21    2.68    0.12 o
   5   0   5  -1    0.18    0.17    0.06 <
   4   0   4   1    0.18    0.18    0.05 o
   5   0   5   0   35.12   41.48    1.17 o
   6   0   5  -1    0.34    0.60    0.08 o
   5   0   4   1    0.34    0.41    0.06 o
   6   0   5   0    0.45    0.12    0.05 <
   7   0   5  -1    0.54    0.34    0.09 o
   6   0   4   1    0.54    0.37    0.09 o
   7   0   5   0 1150.52 1117.69   23.23 o
   8   0   5  -1    0.69    1.52    0.33 o
   7   0   4   1    0.69    0.53    0.17 o
   8   0   5   0    7.83    7.29    0.34 o
   9   0   5  -1    1.86    2.03    0.26 o
   8   0   4   1    1.86    0.42    0.31 <
   9   0   5   0  621.47  674.52   17.07 o
  10   0   5  -1    0.14    0.06    0.17 <
   9   0   4   1    0.14    0.13    0.18 <
  10   0   5   0    2.59    1.81    0.25 o
  11   0   5  -1    0.52    0.97    1.53 <
  10   0   4   1    0.52    1.31    0.26 o
  11   0   5   0 1190.39 1351.41   34.07 o
  12   0   5  -1    0.51   -3.34    1.61 <
  12   0   5   0    1.30    1.69    0.26 o
  13   0   5  -1    0.47    0.26    0.59 <
  13   0   5   0    6.93    4.82    0.38 o
  14   0   5  -1    1.96    1.52    1.91 <
 -16   1   5   0    0.77    1.59    0.37 o
 -16  -1   5   0    0.77    5.04    2.69 <
 -15   1   5   0  119.63  147.34    5.62 o
 -15  -1   5   0  119.63  143.46    5.77 o
 -14   1   5   0    6.22    9.65    0.64 o
 -14  -1   5   0    6.22    8.69    0.67 o
 -13   1   5  -1    5.06    0.73    0.31 <
 -13   1   5   0    1.26    2.83    0.38 o
 -13  -1   5   0    1.26    2.79    0.44 o
 -13  -1   4   1    0.42    0.64    1.79 <
 -12   1   5   0   49.78   71.48    2.92 o
 -12  -1   5   0   49.78   72.45    2.99 o
 -12  -1   4   1    0.27    1.72    1.71 <
 -11   1   5   0  409.29  435.58   15.81 o
 -11  -1   5   0  409.29  442.78   16.25 o
 -11  -1   4   1    0.03   -0.05    0.24 <
 -10   1   5   0  816.53  839.20   30.18 o
 -10  -1   5   0  816.53  867.26   30.98 o
  -9   1   5  -1    0.20    0.99    0.25 o
 -10  -1   4   1    0.20    0.17    0.24 <
  -9   1   5   0  438.07  472.22   17.06 o
  -9  -1   5   0  438.07  486.69   17.55 o
  -8   1   5  -1    1.44    0.14    0.18 <
  -9  -1   4   1    1.44    1.51    0.27 o
  -8   1   5   0   16.25   16.17    0.78 o
  -8  -1   5   0   16.25   17.12    0.83 o
  -8  -1   4   1    0.17    1.73    1.18 <
  -7   1   5   0  500.02  458.17   11.62 o
  -7  -1   5   0  500.02  463.97   13.45 o
  -6   1   5  -1    0.61    0.21    0.05 o
  -7  -1   4   1    0.61    0.30    0.06 o
  -6   1   5   0  169.08  151.89    4.28 o
  -6  -1   5   0  169.08  164.92    3.71 o
  -5   1   5  -1    0.12    0.22    0.04 o
  -6  -1   4   1    0.12    0.08    0.04 <
  -5   1   5   0  796.45  724.76   16.16 o
  -5  -1   5   0  796.45  740.14   16.14 o
  -4   1   5  -1    0.85    0.78    0.06 o
  -5  -1   4   1    0.85    0.90    0.06 o
  -4   1   5   0  328.70  353.80    7.96 o
  -4  -1   5   0  328.70  345.46    7.70 o
  -3   1   5  -1    0.89    0.77    0.05 o
  -4  -1   4   1    0.89    0.73    0.06 o
  -3   1   5   0  254.70  253.28    5.71 o
  -3  -1   5   0  254.70  247.13    5.54 o
  -2   1   5  -1    1.19    0.83    0.05 o
  -3  -1   4   1    1.19    1.26    0.08 o
  -2   1   5   0  477.30  449.85   10.42 o
  -2  -1   5   0  477.30  472.38   11.52 o
  -1   1   5  -1    0.06    0.12    0.05 <
  -2  -1   4   1    0.06    0.08    0.06 <
  -1   1   5   0  996.56  890.62   25.76 o
  -1  -1   5   0  996.56  911.08   22.68 o
   0   1   5  -1    0.12    0.10    0.05 <
  -1  -1   4   1    0.12    0.15    0.06 <
   0   1   5   0    6.06    7.99    0.29 o
   0  -1   5   0    6.06    7.85    0.28 o
   1   1   5  -1    0.23    0.22    0.04 o
   0  -1   4   1    0.23    0.32    0.07 o
   1   1   5   0  127.31  136.24    3.96 o
   1  -1   5   0  127.31  136.78    3.53 o
   2   1   5  -1    0.25    0.22    0.04 o
   1  -1   4   1    0.25    0.15    0.05 <
   2   1   5   0   51.71   54.63    1.62 o
   2  -1   5   0   51.71   54.07    1.73 o
   3   1   5  -1    0.89    0.94    0.07 o
   2  -1   4   1    0.89    0.94    0.08 o
   3   1   5   0  520.49  505.35   14.37 o
   3  -1   5   0  520.49  499.65   15.27 o
   4   1   5  -1    0.18    0.08    0.04 <
   3  -1   4   1    0.18    0.13    0.06 <
   4   1   5   0  260.70  273.55    6.92 o
   4  -1   5   0  260.70  269.38    7.48 o
   5   1   5  -1    0.13    0.10    0.04 <
   4  -1   4   1    0.13    0.25    0.06 o
   5   1   5   0  813.66  857.83   21.58 o
   5  -1   5   0  813.66  844.69   23.36 o
   6   1   5  -1    0.74    0.94    0.08 o
   5  -1   4   1    0.74    0.73    0.09 o
   6   1   5   0    2.10    1.56    0.11 o
   6  -1   5   0    2.10    1.58    0.12 o
   7   1   5  -1    0.25    0.35    0.09 o
   6  -1   4   1    0.25    0.38    0.09 o
   7   1   5   0  389.50  352.05   10.78 o
   7  -1   5   0  389.50  341.02    9.00 o
   8   1   5  -1    2.24    1.83    0.21 o
   7  -1   4   1    2.24    0.85    0.32 <
   8   1   5   0   22.36   23.31    1.10 o
   8  -1   5   0   22.36   21.85    1.05 o
   9   1   5  -1    0.23    1.84    0.35 o
   8  -1   4   1    0.23    0.33    0.18 <
   9   1   5   0    8.91    9.74    0.64 o
   9  -1   5   0    8.91    8.94    0.55 o
  10   1   5  -1    0.49   -0.10    0.32 <
   9  -1   4   1    0.49   -0.02    0.17 <
  10   1   5   0  196.02  218.41    8.03 o
  10  -1   5   0  196.02  215.66    8.18 o
  11   1   5  -1    1.07    1.01    0.25 o
  10  -1   4   1    1.07    1.55    1.83 <
  11   1   5   0   79.58   82.09    3.24 o
  11  -1   5   0   79.58   77.96    3.26 o
  12   1   5  -1    0.22   -4.86    1.60 <
  11  -1   4   1    0.22   -0.65    1.58 <
  12   1   5   0   72.36   68.87    2.92 o
  12  -1   5   0   72.36   70.64    2.90 o
  12  -1   4   1    1.59    2.15    0.62 o
  13   1   5   0  236.84  254.38    9.68 o
  13  -1   5   0  236.84  261.78    9.80 o
  13  -1   4   1    1.47    0.39    0.29 <
 -16  -2   4   1    0.47    3.34    2.18 <
 -15   2   5   0    8.48    7.88    0.62 o
 -15  -2   4   1    0.18    0.66    2.22 <
 -14   2   5   0  106.28  127.87    4.80 o
 -14  -2   5   0  106.28  116.05    4.98 o
 -14  -2   4   1    1.38   -1.08    1.93 <
 -13   2   5   0  303.67  325.62   11.85 o
 -13  -2   5   0  303.67  323.83   12.25 o
 -13  -2   4   1    1.12    0.67    2.04 <
 -12   2   5   0   44.71   49.13    2.08 o
 -12  -2   5   0   44.71   48.08    2.20 o
 -12  -2   4   1    3.18    1.79    2.04 <
 -11   2   5   0  137.34  133.80    5.07 o
 -11  -2   5   0  137.34  135.77    5.33 o
 -10   2   5  -1    0.96    1.14    0.26 o
 -11  -2   4   1    0.96    1.00    0.38 <
 -10   2   5   0  115.62  120.81    4.69 o
 -10  -2   5   0  115.62  124.92    4.85 o
 -10  -2   4   1    3.87   -2.73    1.32 <
  -9   2   5   0 1293.06 1144.03   29.99 o
  -9  -2   5   0 1293.06 1263.18   42.73 o
  -8   2   5  -1    1.84    2.95    0.28 o
  -9  -2   4   1    1.84    2.30    0.35 o
  -8   2   5   0   20.88   25.93    0.80 o
  -8  -2   5   0   20.88   25.34    0.82 o
  -7   2   5  -1    0.08    0.24    0.07 o
  -8  -2   4   1    0.08    0.15    0.09 <
  -7   2   5   0  181.17  161.25    3.92 o
  -7  -2   5   0  181.17  175.10    3.81 o
  -6   2   5  -1    0.70    0.81    0.09 o
  -7  -2   4   1    0.70    0.67    0.09 o
  -6   2   5   0   80.70   83.73    1.99 o
  -6  -2   5   0   80.70   85.81    1.95 o
  -5   2   5  -1    2.52    2.47    0.12 o
  -6  -2   4   1    2.52    3.23    0.12 o
  -5   2   5   0    9.19    7.52    0.27 o
  -5  -2   5   0    9.19    7.99    0.22 o
  -4   2   5  -1    0.47    0.66    0.07 o
  -5  -2   4   1    0.47    0.63    0.07 o
  -4   2   5   0   87.92   72.49    1.71 o
  -4  -2   5   0   87.92   72.01    1.71 o
  -3   2   5  -1    2.10    1.89    0.11 o
  -4  -2   4   1    2.10    2.30    0.12 o
  -3   2   5   0  676.41  740.56   18.91 o
  -3  -2   5   0  676.41  740.19   17.56 o
  -2   2   5  -1    0.19    0.23    0.08 <
  -3  -2   4   1    0.19    0.16    0.06 <
  -2   2   5   0 2008.82 2191.12   93.17 o
  -2  -2   5   0 2008.82 2154.62   73.15 o
  -1   2   5  -1    1.67    1.59    0.13 o
  -2  -2   4   1    1.67    1.69    0.12 o
  -1   2   5   0 1764.17 1927.45   68.70 o
  -1  -2   5   0 1764.17 1945.15   65.87 o
   0   2   5  -1    0.48    0.41    0.09 o
  -1  -2   4   1    0.48    0.46    0.09 o
   0   2   5   0   65.03   73.87    2.02 o
   0  -2   5   0   65.03   71.96    2.00 o
   1   2   5  -1    1.18    1.24    0.12 o
   0  -2   4   1    1.18    1.13    0.11 o
   1   2   5   0  227.01  208.44    5.44 o
   1  -2   5   0  227.01  204.49    5.38 o
   2   2   5  -1    0.28    0.14    0.08 <
   1  -2   4   1    0.28    0.10    0.07 <
   2   2   5   0  442.89  460.32   11.85 o
   2  -2   5   0  442.89  454.37   11.70 o
   3   2   5  -1    0.04    0.09    0.09 <
   2  -2   4   1    0.04    0.09    0.09 <
   3   2   5   0  170.97  168.81    4.50 o
   3  -2   5   0  170.97  170.74    4.46 o
   4   2   5  -1    0.06   -0.06    0.07 <
   3  -2   4   1    0.06    0.11    0.08 <
   4   2   5   0  269.30  307.59    7.96 o
   4  -2   5   0  269.30  302.61    7.85 o
   5   2   5  -1    0.18    0.17    0.10 <
   4  -2   4   1    0.18    0.40    0.10 o
   5   2   5   0    0.29    0.34    0.12 <
   5  -2   5   0    0.29    0.14    0.10 <
   6   2   5  -1    0.22    0.36    0.09 o
   5  -2   4   1    0.22    0.25    0.08 o
   6   2   5   0  195.94  195.48    4.58 o
   6  -2   5   0  195.94  202.53    4.55 o
   7   2   5  -1    0.26    0.30    0.08 o
   6  -2   4   1    0.26    0.15    0.09 <
   7   2   5   0   23.62   25.44    0.79 o
   7  -2   5   0   23.62   22.05    0.67 o
   8   2   5  -1    0.68    0.86    0.14 o
   7  -2   4   1    0.68    0.64    0.14 o
   8   2   5   0   91.18   78.52    2.26 o
   8  -2   5   0   91.18   85.04    3.29 o
   9   2   5  -1    0.20    0.40    0.24 <
   8  -2   4   1    0.20    0.13    1.20 <
   9   2   5   0   21.72   22.21    1.12 o
   9  -2   5   0   21.72   22.55    1.12 o
  10   2   5  -1    0.78    0.90    0.30 o
   9  -2   4   1    0.78    0.85    1.35 <
  10   2   5   0  173.94  171.42    6.45 o
  10  -2   5   0  173.94  170.67    6.60 o
  10  -2   4   1    0.15   -0.63    1.50 <
  11   2   5   0   18.53   21.96    1.09 o
  11  -2   5   0   18.53   20.48    1.05 o
  11  -2   4   1    0.29    1.27    1.57 <
  12   2   5   0    8.22    7.75    0.66 o
  12  -2   5   0    8.22    8.51    0.58 o
  12  -2   4   1    0.91   -1.83    1.72 <
  13  -2   5   0  105.74   79.78    3.32 o
  13  -2   4   1    0.05    2.22    1.88 <
 -13   3   5  -1    0.77    0.10    0.25 <
 -12   3   5  -1    0.42    0.38    0.25 <
 -13  -3   4   1    0.42    1.06    0.52 <
 -12   3   5   0   12.89   11.36    0.73 o
 -11   3   5  -1    0.71    0.87    0.27 o
 -12  -3   4   1    0.71   -0.23    0.46 <
 -11   3   5   0    2.39    1.85    0.32 o
 -10   3   5  -1    0.32    0.51    0.23 <
 -11  -3   4   1    0.32   -0.50    0.42 <
 -10   3   5   0  114.65  103.83    3.82 o
 -10  -3   5   0  114.65   89.25    4.04 o
  -9   3   5  -1    2.03    0.95    0.24 o
 -10  -3   4   1    2.03    2.07    0.47 o
  -9   3   5   0   17.44   17.52    0.65 o
  -9  -3   5   0   17.44   15.57    1.00 o
  -8   3   5  -1    0.96    0.80    0.16 o
  -9  -3   4   1    0.96    1.25    0.19 o
  -8   3   5   0    0.24    0.54    0.17 o
  -8  -3   5   0    0.24    0.48    0.14 o
  -7   3   5  -1    0.42    0.51    0.13 o
  -8  -3   4   1    0.42    0.39    0.12 o
  -7   3   5   0    2.43    2.69    0.20 o
  -7  -3   5   0    2.43    2.95    0.22 o
  -6   3   5  -1    1.11    1.08    0.12 o
  -7  -3   4   1    1.11    1.30    0.14 o
  -6   3   5   0  859.09  918.83   20.30 o
  -6  -3   5   0  859.09  917.36   19.65 o
  -5   3   5  -1    0.12    0.26    0.10 <
  -6  -3   4   1    0.12    0.16    0.10 <
  -5   3   5   0  219.43  228.30    5.29 o
  -5  -3   5   0  219.43  228.92    5.04 o
  -4   3   5  -1    0.03    0.00    0.12 <
  -5  -3   4   1    0.03   -0.09    0.09 <
  -4   3   5   0   25.98   31.97    0.91 o
  -4  -3   5   0   25.98   32.72    0.98 o
  -3   3   5  -1    0.77    1.00    0.14 o
  -4  -3   4   1    0.77    1.04    0.14 o
  -3   3   5   0  178.26  202.00    4.38 o
  -3  -3   5   0  178.26  206.86    4.74 o
  -2   3   5  -1    0.77    0.77    0.15 o
  -3  -3   4   1    0.77    0.62    0.13 o
  -2   3   5   0   12.71   17.43    0.47 o
  -2  -3   5   0   12.71   18.19    0.54 o
  -1   3   5  -1    1.29    1.29    0.14 o
  -2  -3   4   1    1.29    1.17    0.15 o
  -1   3   5   0  502.92  537.84   11.44 o
  -1  -3   5   0  502.92  545.47   12.28 o
   0   3   5  -1    0.18    0.15    0.08 <
  -1  -3   4   1    0.18    0.23    0.09 <
   0   3   5   0  469.97  475.87   10.14 o
   0  -3   5   0  469.98  482.45   10.88 o
   1   3   5  -1    0.04    0.02    0.10 <
   0  -3   4   1    0.04    0.07    0.10 <
   1   3   5   0   47.93   51.75    1.22 o
   1  -3   5   0   47.93   52.92    1.35 o
   2   3   5  -1    0.93    0.67    0.12 o
   1  -3   4   1    0.93    0.52    0.11 o
   2   3   5   0   18.26   17.28    0.47 o
   2  -3   5   0   18.26   17.75    0.54 o
   3   3   5  -1    0.01   -0.12    0.09 <
   2  -3   4   1    0.01   -0.02    0.11 <
   3   3   5   0  242.30  264.32    5.78 o
   3  -3   5   0  242.30  278.06    6.24 o
   4   3   5  -1    0.52    0.34    0.13 <
   3  -3   4   1    0.52    0.27    0.12 <
   4   3   5   0  197.23  214.04    5.16 o
   4  -3   5   0  197.23  215.83    5.01 o
   5   3   5  -1    0.52    0.60    0.16 o
   4  -3   4   1    0.52    0.22    0.14 <
   5   3   5   0   28.84   26.52    0.79 o
   5  -3   5   0   28.84   26.88    0.88 o
   6   3   5  -1    0.02    0.01    0.12 <
   5  -3   4   1    0.02    0.20    0.12 <
   6   3   5   0    1.53    1.20    0.18 o
   6  -3   5   0    1.53    2.00    0.24 o
   7   3   5  -1    0.26    0.10    0.10 <
   6  -3   4   1    0.26    0.39    0.12 o
   7   3   5   0  113.26  116.59    3.28 o
   7  -3   5   0  113.26  116.76    3.27 o
   8   3   5  -1    0.11    0.55    0.16 o
   7  -3   4   1    0.11    0.18    0.15 <
   8   3   5   0   53.79   58.77    2.50 o
   8  -3   5   0   53.79   57.68    2.58 o
   9   3   5  -1    0.87    0.41    0.26 <
   8  -3   4   1    0.87    0.89    0.29 o
   9   3   5   0  142.10  143.84    5.49 o
   9  -3   5   0  142.10  137.70    5.59 o
  10   3   5  -1    0.51    0.84    0.30 <
   9  -3   4   1    0.51    0.54    0.27 <
  10   3   5   0  230.39  207.15    7.83 o
  10  -3   5   0  230.38  204.44    7.97 o
  11   3   5  -1    0.81    0.43    0.25 <
  10  -3   4   1    0.81   -0.04    0.23 <
  11   3   5   0    1.28    2.01    0.38 o
  11  -3   5   0    1.28    2.09    0.37 o
  12   3   5  -1    1.65    0.16    0.27 <
  11  -3   4   1    1.65    0.99    0.31 o
  12  -3   4   1    0.06    1.24    0.34 o
  -9   4   5  -1    0.47    0.35    0.23 <
  -8   4   5  -1    0.30    0.44    0.18 <
  -8   4   5   0  261.38  244.48   12.87 o
  -7   4   5  -1    0.27    0.12    0.14 <
  -8  -4   4   1    0.27    0.75    0.21 o
  -7   4   5   0    1.52    1.52    0.23 o
  -7  -4   5   0    1.52    1.53    0.28 o
  -6   4   5  -1    0.42    0.14    0.17 <
  -7  -4   4   1    0.42    0.38    0.16 <
  -6   4   5   0   29.61   26.12    0.75 o
  -6  -4   5   0   29.61   25.11    0.81 o
  -5   4   5  -1    0.54    0.35    0.14 <
  -6  -4   4   1    0.54    0.75    0.16 o
  -5   4   5   0   38.63   40.19    1.04 o
  -5  -4   5   0   38.63   40.30    1.14 o
  -4   4   5  -1    0.29    0.18    0.12 <
  -5  -4   4   1    0.29    0.22    0.14 <
  -4   4   5   0  122.97  125.99    2.86 o
  -4  -4   5   0  122.97  128.19    3.10 o
  -3   4   5  -1    0.47    0.36    0.13 <
  -4  -4   4   1    0.47    0.36    0.14 <
  -3   4   5   0   31.41   30.72    0.73 o
  -3  -4   5   0   31.41   31.12    0.91 o
  -2   4   5  -1    0.08   -0.10    0.10 <
  -3  -4   4   1    0.08    0.05    0.12 <
  -2   4   5   0   48.61   49.86    1.21 o
  -2  -4   5   0   48.61   50.79    1.37 o
  -1   4   5  -1    0.11    0.22    0.11 <
  -2  -4   4   1    0.11    0.04    0.12 <
  -1   4   5   0  207.40  226.61    4.92 o
  -1  -4   5   0  207.40  226.17    5.30 o
   0   4   5  -1    0.32    0.41    0.12 o
  -1  -4   4   1    0.32    0.28    0.14 <
   0   4   5   0  211.93  214.13    4.64 o
   0  -4   5   0  211.93  212.01    5.04 o
   1   4   5  -1    0.52    0.66    0.13 o
   0  -4   4   1    0.52    0.39    0.13 o
   1   4   5   0   86.43   93.47    2.14 o
   1  -4   5   0   86.43   92.62    2.34 o
   2   4   5  -1    0.38    0.20    0.12 <
   1  -4   4   1    0.38    0.34    0.15 <
   2   4   5   0  334.05  348.12    7.41 o
   2  -4   5   0  334.05  340.52    8.00 o
   3   4   5  -1    0.34    0.33    0.14 <
   2  -4   4   1    0.34    0.30    0.16 <
   3   4   5   0  101.44  106.58    2.42 o
   3  -4   5   0  101.44  106.71    2.66 o
   4   4   5  -1    0.82    0.61    0.15 o
   3  -4   4   1    0.82    0.77    0.19 o
   4   4   5   0   10.98   10.81    0.39 o
   4  -4   5   0   10.98   10.64    0.47 o
   5   4   5  -1    1.09    0.97    0.17 o
   4  -4   4   1    1.09    0.98    0.25 o
   5   4   5   0  261.31  256.09    7.59 o
   5  -4   5   0  261.31  227.08    9.08 o
   6   4   5  -1    0.30    0.19    0.22 <
   5  -4   4   1    0.30    0.22    0.21 <
   6   4   5   0  164.56  153.94    5.03 o
   6  -4   5   0  164.56  183.33    7.95 o
   7   4   5  -1    0.01    0.10    0.17 <
   6  -4   4   1    0.01    0.21    0.16 <
   7   4   5   0    9.15    9.08    0.71 o
   7  -4   5   0    9.15    8.97    0.50 o
   8   4   5  -1    0.07   -0.75    0.17 <
   7  -4   4   1    0.07   -0.13    0.33 <
   8   4   5   0    1.14    0.80    0.21 o
   9   4   5  -1    0.08    0.27    0.30 <
   8  -4   4   1    0.08    0.10    0.30 <
  10   4   5  -1    0.31   -0.02    0.27 <
   9  -4   4   1    0.31   -0.08    0.27 <
  -9   5   5   0    2.95    1.19    0.42 <
  -8   5   5  -1    1.73    1.01    0.39 <
  -8   5   5   0    6.64    6.97    0.71 o
  -7   5   5  -1    0.79    0.52    0.31 <
  -7   5   5   0   12.95   12.44    0.82 o
  -6   5   5  -1    0.04    0.10    0.34 <
  -7  -5   4   1    0.04    0.38    0.52 <
  -6   5   5   0  340.18  381.70   14.35 o
  -6  -5   5   0  340.18  399.01   18.76 o
  -5   5   5  -1    0.38    0.41    0.31 <
  -6  -5   4   1    0.38    0.44    0.27 <
  -5   5   5   0    7.42    9.29    0.66 o
  -5  -5   5   0    7.42    9.60    0.90 o
  -4   5   5  -1    0.65    0.95    0.23 o
  -5  -5   4   1    0.65    0.67    0.22 o
  -4   5   5   0   13.53   14.63    0.80 o
  -4  -5   5   0   13.53   14.51    0.99 o
  -3   5   5  -1    0.12    0.27    0.19 <
  -4  -5   4   1    0.12    0.19    0.16 <
  -3   5   5   0    0.81    1.09    0.31 o
  -3  -5   5   0    0.81    1.29    0.38 o
  -2   5   5  -1    0.33    0.45    0.17 <
  -3  -5   4   1    0.33    0.20    0.16 <
  -2   5   5   0  103.26  117.94    4.51 o
  -2  -5   5   0  103.26  120.71    5.90 o
  -1   5   5  -1    0.12    0.00    0.14 <
  -2  -5   4   1    0.12   -0.10    0.15 <
  -1   5   5   0   13.09   14.47    0.76 o
  -1  -5   5   0   13.09   14.40    0.96 o
   0   5   5  -1    0.98    0.87    0.17 o
  -1  -5   4   1    0.98    0.80    0.18 o
   0   5   5   0   10.56   12.36    0.69 o
   0  -5   5   0   10.56   12.58    0.88 o
   1   5   5  -1    0.40    0.40    0.16 <
   0  -5   4   1    0.40    0.51    0.17 o
   1   5   5   0    8.99    9.57    0.61 o
   1  -5   5   0    8.99    9.37    0.73 o
   2   5   5  -1    0.18    0.26    0.16 <
   1  -5   4   1    0.18    0.26    0.18 <
   2   5   5   0   19.32   24.75    1.11 o
   2  -5   5   0   19.32   24.16    1.43 o
   3   5   5  -1    0.07    0.01    0.18 <
   2  -5   4   1    0.07    0.04    0.19 <
   3   5   5   0    1.46    1.66    0.39 o
   3  -5   5   0    1.46    1.58    0.37 o
   4   5   5  -1    0.01    0.16    0.31 <
   3  -5   4   1    0.01    0.15    0.33 <
   4   5   5   0   29.18   35.11    1.54 o
   4  -5   5   0   29.18   35.47    1.95 o
   5   5   5  -1    0.18    0.06    0.32 <
   4  -5   4   1    0.18    0.28    0.26 <
   5   5   5   0   29.81   31.12    1.44 o
   5  -5   5   0   29.81   31.59    1.75 o
   6   5   5  -1    0.10    0.01    0.50 <
   5  -5   4   1    0.10   -0.14    0.29 <
   6   5   5   0   21.80   15.51    0.94 o
   6  -5   5   0   21.80   16.20    1.06 o
   7   5   5  -1    0.07    0.78    0.38 <
   6  -5   4   1    0.07    0.14    0.28 <
   7   5   5   0   48.63   42.11    2.41 o
   7  -5   5   0   48.63   40.11    2.25 o
   8   5   5  -1    0.27    0.12    0.30 <
   7  -5   4   1    0.27    0.52    0.31 <
   8   5   5   0   42.70   37.89    2.27 o
  -8   6   5   0   23.45   22.17    1.57 o
  -7   6   5  -1    0.04    0.64    0.36 <
  -7   6   5   0   14.17   13.35    1.04 o
  -6   6   5  -1    0.53    0.65    0.54 <
  -6   6   5   0    1.12    0.97    0.56 <
  -5   6   5  -1    0.44    0.49    0.46 <
  -5   6   5   0    2.53    4.18    0.60 o
  -4   6   5  -1    0.12    0.31    0.41 <
  -4   6   5   0   65.30   72.89    2.89 o
  -3   6   5  -1    0.09    0.22    0.31 <
  -3   6   5   0    5.66    7.26    0.56 o
  -2   6   5  -1    0.23    0.13    0.28 <
  -3  -6   4   1    0.23   -0.09    0.31 <
  -2   6   5   0   22.43   25.37    1.21 o
  -1   6   5  -1    0.06   -0.25    0.23 <
  -2  -6   4   1    0.06    0.20    0.32 <
  -1   6   5   0    1.77    0.88    0.31 <
   0   6   5  -1    0.49    0.39    0.33 <
  -1  -6   4   1    0.49    0.28    0.32 <
   0   6   5   0    0.43   -0.01    0.35 <
   1   6   5  -1    0.07    0.09    0.27 <
   0  -6   4   1    0.07    0.09    0.31 <
   1   6   5   0    5.44    6.58    0.54 o
   1  -6   5   0    5.44    7.25    0.67 o
   2   6   5  -1    0.22    0.62    0.31 <
   1  -6   4   1    0.22    0.43    0.32 <
   2   6   5   0   38.07   42.43    1.79 o
   2  -6   5   0   38.07   41.90    2.30 o
   3   6   5  -1    0.06    0.55    0.32 <
   2  -6   4   1    0.06    0.03    0.29 <
   3   6   5   0    0.02    0.31    0.37 <
   3  -6   5   0    0.02   -0.22    0.29 <
   4   6   5  -1    0.04    0.07    0.40 <
   3  -6   4   1    0.04   -0.52    0.23 <
   4   6   5   0    4.73    6.12    0.66 o
   4  -6   5   0    4.73    5.94    0.64 o
   5   6   5  -1    0.17    0.06    0.46 <
   4  -6   4   1    0.17    0.03    0.29 <
   5   6   5   0   10.02    8.40    0.77 o
   6   6   5  -1    0.42    0.49    0.59 <
   5  -6   4   1    0.42    0.43    0.38 <
   6   6   5   0   22.85   24.47    1.62 o
   7   6   5  -1    0.38    0.55    0.40 <
   6  -6   4   1    0.38    0.64    0.34 <
   7   6   5   0    9.20    6.79    0.79 o
   8   6   5  -1    0.17    0.28    0.39 <
  -6   7   5  -1    0.22   -0.15    0.33 <
  -5   7   5  -1    0.04    0.95    0.53 <
  -5   7   5   0    7.49    6.70    0.78 o
  -4   7   5  -1    0.13   -0.27    0.43 <
  -4   7   5   0    3.11    2.97    0.56 o
  -3   7   5  -1    0.22    0.09    0.34 <
  -3   7   5   0    0.72    0.35    0.34 <
  -2   7   5  -1    0.01   -0.01    0.31 <
  -2   7   5   0    0.34    0.10    0.31 <
  -1   7   5  -1    0.09   -0.42    0.27 <
  -1   7   5   0   23.90   22.75    1.10 o
   0   7   5  -1    0.35    0.01    0.28 <
   0   7   5   0   12.99   11.99    0.74 o
   1   7   5  -1    0.04    0.04    0.31 <
   1   7   5   0    0.91    0.31    0.32 <
   2   7   5  -1    0.07   -0.01    0.29 <
   2   7   5   0    0.37    0.52    0.36 <
   3   7   5  -1    0.05   -0.19    0.31 <
   4   7   5  -1    0.11   -0.56    0.40 <
   5   7   5  -1    0.12    0.77    0.43 <
   6   7   5  -1    0.02   -0.19    0.36 <
  -7   6   5   1    0.01    0.25    0.37 <
  -6   6   5   1    0.09    0.45    0.48 <
  -5   6   5   1    0.11   -0.38    0.40 <
  -4   6   5   1    0.18    0.03    0.31 <
  -3   6   5   1    0.11   -0.14    0.30 <
  -2   6   5   1    0.08   -0.26    0.35 <
  -1   6   5   1    0.15    0.21    0.31 <
   0   6   5   1    0.06   -0.15    0.30 <
   1   6   5   1    0.03    0.08    0.33 <
   2   6   5   1    0.15    0.34    0.37 <
   3   6   5   1    0.17    0.31    0.46 <
   4   6   5   1    0.14    0.00    0.36 <
   5   6   5   1    0.07   -0.01    0.40 <
  -9   5   5   1    0.08   -0.12    0.35 <
  -8   5   5   1    0.21   -0.17    0.33 <
  -7   5   5   1    0.02   -0.31    0.47 <
  -6   5   5   1    0.17    0.25    0.46 <
  -4  -5   6  -1    0.06    0.17    0.40 <
  -5   5   5   1    0.06   -0.09    0.38 <
  -3  -5   6  -1    0.06   -0.13    0.34 <
  -4   5   5   1    0.06    0.30    0.31 <
  -2  -5   6  -1    0.02    0.18    0.33 <
  -3   5   5   1    0.02    0.30    0.29 <
  -1  -5   6  -1    0.04    0.11    0.31 <
  -2   5   5   1    0.04    0.28    0.27 <
   0  -5   6  -1    0.16   -0.16    0.33 <
  -1   5   5   1    0.16    0.06    0.28 <
   1  -5   6  -1    0.13    0.32    0.32 <
   0   5   5   1    0.13    0.02    0.26 <
   2  -5   6  -1    0.13   -0.04    0.29 <
   1   5   5   1    0.13    0.30    0.29 <
   3  -5   6  -1    0.22    0.54    0.32 <
   2   5   5   1    0.22    0.29    0.33 <
   4  -5   6  -1    0.17   -0.05    0.31 <
   3   5   5   1    0.17    0.44    0.43 <
   5  -5   6  -1    0.24    0.00    0.30 <
   4   5   5   1    0.24    0.08    0.47 <
   6  -5   6  -1    0.05   -0.33    0.24 <
   5   5   5   1    0.05    0.47    0.55 <
   7  -5   6  -1    0.95    1.41    0.41 o
   6   5   5   1    0.95    0.49    0.36 <
   7   5   5   1    0.38    0.05    0.32 <
  -9   4   5   1    0.11   -0.28    0.25 <
  -7  -4   6  -1    1.07    0.66    0.59 <
  -8   4   5   1    1.07    0.63    0.31 <
  -6  -4   6  -1    1.34    1.89    0.59 o
  -7   4   5   1    1.34    1.46    0.40 o
  -5  -4   6  -1    0.31    0.42    0.28 <
  -6   4   5   1    0.31    0.50    0.33 <
  -4  -4   6  -1    0.06    0.06    0.19 <
  -5   4   5   1    0.06    0.35    0.21 <
  -3  -4   6  -1    0.05   -0.14    0.16 <
  -4   4   5   1    0.05   -0.04    0.18 <
  -2  -4   6  -1    1.23    0.69    0.17 o
  -3   4   5   1    1.23    0.92    0.18 o
  -1  -4   6  -1    0.81    0.67    0.18 o
  -2   4   5   1    0.81    0.77    0.17 o
   0  -4   6  -1    0.42    0.43    0.18 <
  -1   4   5   1    0.42    0.20    0.14 <
   1  -4   6  -1    0.44    0.27    0.17 <
   0   4   5   1    0.44    0.13    0.13 <
   2  -4   6  -1    0.57    0.31    0.19 <
   1   4   5   1    0.57    0.40    0.16 <
   3  -4   6  -1    0.14   -0.16    0.19 <
   2   4   5   1    0.14    0.31    0.22 <
   4  -4   6  -1    0.39    0.40    0.20 <
   3   4   5   1    0.39    0.30    0.34 <
   5  -4   6  -1    0.14    0.26    0.25 <
   4   4   5   1    0.14    0.01    0.35 <
   6  -4   6  -1    0.13    0.39    0.30 <
   5   4   5   1    0.13   -0.24    0.41 <
   7  -4   6  -1    0.01   -0.14    0.25 <
   6   4   5   1    0.01    0.13    0.30 <
   8  -4   6  -1    0.46    0.11    0.28 <
   7   4   5   1    0.46    0.34    0.31 <
  -9   3   5   1    0.37    0.30    0.16 <
  -7  -3   6  -1    0.09    0.47    0.19 <
  -8   3   5   1    0.09    0.11    0.13 <
  -6  -3   6  -1    0.02    0.22    0.18 <
  -7   3   5   1    0.02    0.17    0.20 <
  -5  -3   6  -1    0.28    0.48    0.16 o
  -6   3   5   1    0.28   -0.07    0.13 <
  -4  -3   6  -1    0.02   -0.12    0.12 <
  -5   3   5   1    0.02    0.02    0.13 <
  -3  -3   6  -1    0.33    0.36    0.14 <
  -4   3   5   1    0.33    0.36    0.13 <
  -2  -3   6  -1    0.06    0.08    0.13 <
  -3   3   5   1    0.06    0.03    0.11 <
  -1  -3   6  -1    0.43    0.24    0.16 <
  -2   3   5   1    0.43    0.42    0.14 o
   0  -3   6  -1    0.46    0.33    0.14 <
  -1   3   5   1    0.46    0.33    0.12 <
   1  -3   6  -1    0.11   -0.06    0.12 <
   0   3   5   1    0.11    0.18    0.12 <
   2  -3   6  -1    0.45    0.06    0.13 <
   1   3   5   1    0.45    0.41    0.12 o
   3  -3   6  -1    0.58    0.42    0.16 <
   2   3   5   1    0.58    0.57    0.15 o
   4  -3   6  -1    0.01    0.17    0.17 <
   3   3   5   1    0.01   -0.07    0.13 <
   5  -3   6  -1    0.07    0.12    0.18 <
   4   3   5   1    0.07    0.04    0.14 <
   6  -3   6  -1    0.55    0.65    0.21 o
   5   3   5   1    0.55    0.42    0.16 <
   7  -3   6  -1    0.08   -0.02    0.15 <
   6   3   5   1    0.08   -0.05    0.16 <
   8  -3   6  -1    0.45    0.31    0.29 <
   7   3   5   1    0.45    0.44    0.27 <
   9  -3   6  -1    0.25    0.25    0.30 <
   8   3   5   1    0.25    0.20    0.29 <
  10  -3   6  -1    0.21    0.06    0.26 <
   9   3   5   1    0.21    0.61    0.31 <
 -14   2   5   1    0.58    0.96    0.30 o
 -12  -2   6  -1    1.63    2.25    0.57 o
 -13   2   5   1    1.63    0.73    0.28 <
 -11  -2   6  -1    0.35    0.08    0.52 <
 -12   2   5   1    0.35   -0.15    0.27 <
 -10  -2   6  -1    0.27    0.20    0.47 <
 -11   2   5   1    0.27    0.28    0.20 <
  -9  -2   6  -1    0.24   -0.06    0.41 <
 -10   2   5   1    0.24    1.10    0.25 o
  -8  -2   6  -1    0.23    0.01    0.12 <
  -9   2   5   1    0.23    0.38    0.14 <
  -7  -2   6  -1    0.83    0.43    0.13 o
  -8   2   5   1    0.83    0.52    0.13 o
  -6  -2   6  -1    2.39    2.77    0.17 o
  -7   2   5   1    2.39    2.13    0.16 o
  -5  -2   6  -1    2.65    3.15    0.17 o
  -6   2   5   1    2.65    2.37    0.16 o
  -4  -2   6  -1    0.22    0.05    0.10 <
  -5   2   5   1    0.22    0.38    0.11 o
  -3  -2   6  -1    0.61    0.62    0.11 o
  -4   2   5   1    0.61    0.41    0.12 o
  -2  -2   6  -1    0.35    0.48    0.13 o
  -3   2   5   1    0.35    0.25    0.13 <
  -1  -2   6  -1    0.84    0.66    0.11 o
  -2   2   5   1    0.84    0.63    0.10 o
   0  -2   6  -1    0.39    0.50    0.11 o
  -1   2   5   1    0.39    0.42    0.09 o
   1  -2   6  -1    0.10    0.02    0.09 <
   0   2   5   1    0.10    0.09    0.08 <
   2  -2   6  -1    0.32    0.15    0.10 <
   1   2   5   1    0.32    0.22    0.09 <
   3  -2   6  -1    0.08    0.15    0.11 <
   2   2   5   1    0.08    0.08    0.10 <
   4  -2   6  -1    0.49    0.77    0.15 o
   3   2   5   1    0.49    0.76    0.13 o
   5  -2   6  -1    0.90    0.56    0.14 o
   4   2   5   1    0.90    0.91    0.16 o
   6  -2   6  -1    0.28    0.38    0.14 <
   5   2   5   1    0.28    0.44    0.14 o
   7  -2   6  -1    0.53    0.13    0.12 <
   6   2   5   1    0.53    0.10    0.12 <
   8  -2   6  -1    0.11    0.39    0.15 <
   7   2   5   1    0.11    0.48    0.17 <
   9  -2   6  -1    0.33    0.48    0.25 <
   8   2   5   1    0.33    0.53    0.27 <
  10  -2   6  -1    1.00    0.55    0.27 <
   9   2   5   1    1.00    0.21    0.27 <
  11  -2   6  -1    0.30    0.38    0.26 <
  10   2   5   1    0.30    1.67    0.35 o
  12  -2   6  -1    0.84    0.68    0.29 <
  11   2   5   1    0.84    0.28    0.28 <
 -14  -1   6  -1    1.52   -0.93    2.47 <
 -15   1   5   1    1.52    0.78    0.32 <
 -13  -1   6  -1    3.20    4.39    0.59 o
 -12  -1   6  -1    0.29   -1.24    2.14 <
 -11  -1   6  -1    0.73   -1.79    2.26 <
 -10  -1   6  -1    4.18   -4.58    1.83 <
 -11   1   5   1    4.18    5.95    0.38 o
  -9  -1   6  -1    3.51    0.53    1.60 <
 -10   1   5   1    3.51    2.08    0.29 o
  -8  -1   6  -1    3.14    3.01    0.38 o
  -9   1   5   1    3.14    2.38    0.17 o
  -7  -1   6  -1    0.62    0.68    0.10 o
  -8   1   5   1    0.62    0.78    0.10 o
  -6  -1   6  -1    0.17    0.22    0.07 o
  -7   1   5   1    0.17    0.40    0.07 o
  -5  -1   6  -1    0.51    0.68    0.08 o
  -6   1   5   1    0.51    0.85    0.08 o
  -4  -1   6  -1    0.21    0.30    0.07 o
  -5   1   5   1    0.21    0.37    0.07 o
  -3  -1   6  -1    0.21    0.29    0.07 o
  -4   1   5   1    0.21    0.35    0.07 o
  -2  -1   6  -1    0.04    0.03    0.07 <
  -3   1   5   1    0.04    0.27    0.07 o
  -1  -1   6  -1    1.08    1.12    0.11 o
  -2   1   5   1    1.08    1.06    0.11 o
   0  -1   6  -1    0.03    0.05    0.08 <
  -1   1   5   1    0.03    0.03    0.08 <
   1  -1   6  -1    0.53    0.74    0.10 o
   0   1   5   1    0.53    0.77    0.10 o
   2  -1   6  -1    0.04    0.06    0.07 <
   1   1   5   1    0.04    0.15    0.09 <
   3  -1   6  -1    0.37    0.45    0.09 o
   2   1   5   1    0.37    0.36    0.10 o
   4  -1   6  -1    0.06    0.10    0.08 <
   3   1   5   1    0.06    0.13    0.09 <
   5  -1   6  -1    0.19    0.10    0.07 <
   4   1   5   1    0.19    0.12    0.08 <
   6  -1   6  -1    0.20    0.38    0.10 o
   5   1   5   1    0.20    0.31    0.09 o
   7  -1   6  -1    0.45    0.48    0.13 o
   6   1   5   1    0.45    1.19    0.16 o
   8  -1   6  -1    0.07    0.84    1.18 <
   7   1   5   1    0.07    0.39    0.13 o
   9  -1   6  -1    0.26   -0.21    0.16 <
   8   1   5   1    0.26    1.07    0.30 o
  10  -1   6  -1    0.26   -1.15    1.33 <
  11  -1   6  -1    0.09    1.29    1.68 <
  10   1   5   1    0.09    0.07    0.32 <
  12  -1   6  -1    1.04   -1.11    1.53 <
  13  -1   6  -1    0.22    1.88    1.81 <
 -11   0   6  -1    0.31   -0.72    1.52 <
 -10   0   6  -1    2.29    0.52    2.07 <
  -9   0   6  -1    2.65   -0.90    1.23 <
 -10   0   5   1    2.65    1.22    0.23 o
  -8   0   6  -1    0.77   -0.40    0.27 <
  -9   0   5   1    0.77    2.80    0.26 o
  -7   0   6  -1    0.37    0.89    0.25 o
  -8   0   5   1    0.37    0.13    0.14 <
  -7   0   6   0    1.76    1.09    0.10 o
  -6   0   6  -1    0.90    0.79    0.08 o
  -7   0   5   1    0.90    0.53    0.07 o
  -6   0   6   0  461.01  443.24   13.25 o
  -5   0   6  -1    1.04    1.09    0.07 o
  -6   0   5   1    1.04    1.00    0.07 o
  -5   0   6   0    2.11    1.82    0.10 o
  -4   0   6  -1    0.20    0.17    0.05 o
  -5   0   5   1    0.20    0.25    0.04 o
  -4   0   6   0 2571.61 2525.10  153.73 o
  -3   0   6  -1    0.05   -0.04    0.05 <
  -4   0   5   1    0.05    0.10    0.05 <
  -3   0   6   0   11.53   11.22    0.39 o
  -2   0   6  -1    0.24    0.29    0.08 o
  -3   0   5   1    0.24    0.28    0.06 o
  -2   0   6   0  115.50  137.62    4.26 o
  -1   0   6  -1    0.52    0.45    0.07 o
  -2   0   5   1    0.52    0.48    0.07 o
  -1   0   6   0    7.49    7.24    0.28 o
   0   0   6  -1    0.34    0.13    0.07 <
  -1   0   5   1    0.34    0.41    0.07 o
   0   0   6   0  162.18  146.40    4.51 o
   1   0   6  -1    0.49    0.49    0.08 o
   0   0   5   1    0.49    0.46    0.07 o
   1   0   6   0    3.96    4.64    0.20 o
   2   0   6  -1    0.07    0.12    0.05 <
   1   0   5   1    0.07    0.02    0.04 <
   2   0   6   0 5544.45 5771.18  205.03 o
   3   0   6  -1    0.82    0.81    0.08 o
   2   0   5   1    0.82    0.85    0.07 o
   3   0   6   0    9.06    9.18    0.30 o
   4   0   6  -1    0.10    0.05    0.05 <
   3   0   5   1    0.10    0.13    0.05 <
   4   0   6   0 2550.72 2670.65   95.15 o
   5   0   6  -1    0.27    0.23    0.06 o
   4   0   5   1    0.27    0.14    0.05 <
   5   0   6   0    0.99    0.79    0.08 o
   6   0   6  -1    0.07    0.11    0.08 <
   5   0   5   1    0.07    0.13    0.07 <
   6   0   6   0 1905.74 1737.86   47.89 o
   7   0   6  -1    0.25    0.29    0.10 <
   6   0   5   1    0.25    0.24    0.07 o
   7   0   6   0    3.37    2.98    0.16 o
   8   0   6  -1    1.10    0.02    0.31 <
   7   0   5   1    1.10    0.95    0.13 o
   8   0   6   0 1214.72 1299.42   32.69 o
   9   0   6  -1    0.09    0.31    0.19 <
   8   0   5   1    0.09    1.25    1.35 <
   9   0   6   0    0.28    0.52    0.21 <
  10   0   6  -1    1.38    1.06    0.22 o
   9   0   5   1    1.38    1.04    0.23 o
  10   0   6   0  976.39 1070.33   27.03 o
  11   0   6  -1    0.13    0.03    0.20 <
  10   0   5   1    0.13    1.15    0.47 <
  11   0   6   0    1.22    1.02    0.24 o
  12   0   6  -1    0.18    0.46    0.56 <
  11   0   5   1    0.18    0.27    0.23 <
  12   0   6   0    0.36    0.01    0.21 <
  13   0   6  -1    1.08    1.23    0.28 o
  12   0   5   1    1.08    0.16    0.54 <
  13   0   6   0    0.21    2.66    2.19 <
  14   0   6  -1    1.44    0.50    1.92 <
 -16   1   6   0   27.45   31.98    1.55 o
 -15   1   6   0    0.56    0.81    0.31 <
 -15  -1   6   0    0.56    0.01    2.25 <
 -14   1   6   0    2.64    5.73    0.51 o
 -14  -1   6   0    2.64    6.23    0.64 o
 -13   1   6   0  281.61  313.04   11.25 o
 -13  -1   6   0  281.61  304.18   11.55 o
 -12   1   6   0   34.01   52.98    2.27 o
 -12  -1   6   0   34.01   56.09    2.37 o
 -11   1   6   0   27.72   36.62    1.65 o
 -11  -1   6   0   27.72   40.44    1.72 o
 -11  -1   5   1    0.37    0.44    1.61 <
 -10   1   6   0  612.62  667.55   23.30 o
 -10  -1   6   0  612.62  645.04   23.93 o
  -9   1   6  -1    2.04    2.35    0.28 o
 -10  -1   5   1    2.04    3.11    1.72 <
  -9   1   6   0  275.92  289.92   10.47 o
  -9  -1   6   0  275.92  291.98   10.75 o
  -8   1   6  -1    2.24    0.18    0.19 <
  -9  -1   5   1    2.24    2.08    1.32 <
  -8   1   6   0  267.29  287.83    8.48 o
  -8  -1   6   0  267.29  325.41   11.25 o
  -7   1   6  -1    0.24    0.76    0.17 o
  -8  -1   5   1    0.24    0.41    0.23 <
  -7   1   6   0  134.96  144.60    3.61 o
  -7  -1   6   0  134.96  133.59    3.36 o
  -6   1   6  -1    0.15    0.14    0.05 <
  -7  -1   5   1    0.15    0.01    0.06 <
  -6   1   6   0 2300.85 2275.44  100.95 o
  -6  -1   6   0 2300.85 2340.85   97.74 o
  -5   1   6  -1    0.78    0.65    0.05 o
  -6  -1   5   1    0.78    0.61    0.06 o
  -5   1   6   0   97.68   96.35    2.24 o
  -5  -1   6   0   97.68   94.84    2.29 o
  -4   1   6  -1    1.02    0.55    0.28 <
  -5  -1   5   1    1.02    0.95    0.08 o
  -4   1   6   0  660.83  673.98   15.17 o
  -4  -1   6   0  660.83  667.63   15.47 o
  -3   1   6  -1    1.76    1.19    0.07 o
  -4  -1   5   1    1.76    1.85    0.09 o
  -3   1   6   0  389.13  378.01    8.86 o
  -3  -1   6   0  389.13  405.29   11.78 o
  -2   1   6  -1    0.85    0.67    0.07 o
  -3  -1   5   1    0.85    0.69    0.07 o
  -2   1   6   0  894.01  830.95   23.87 o
  -2  -1   6   0  894.01  836.50   25.37 o
  -1   1   6  -1    0.07   -0.04    0.06 <
  -2  -1   5   1    0.07   -0.05    0.07 <
  -1   1   6   0  233.23  238.35    6.82 o
  -1  -1   6   0  233.23  234.30    7.25 o
   0   1   6  -1    1.02    0.96    0.08 o
  -1  -1   5   1    1.02    1.05    0.09 o
   0   1   6   0  412.62  454.07   11.20 o
   0  -1   6   0  412.62  454.55   13.89 o
   1   1   6  -1    0.54    0.52    0.07 o
   0  -1   5   1    0.54    0.46    0.08 o
   1   1   6   0  915.43 1031.35   25.28 o
   1  -1   6   0  915.43 1027.09   31.38 o
   2   1   6  -1    0.47    0.49    0.06 o
   1  -1   5   1    0.47    0.46    0.07 o
   2   1   6   0 5128.82 5078.45  319.15 o
   2  -1   6   0 5128.82 5417.57  304.20 o
   3   1   6  -1    0.28    0.27    0.06 o
   2  -1   5   1    0.28    0.31    0.06 o
   3   1   6   0   40.94   31.88    0.86 o
   3  -1   6   0   40.94   32.44    1.05 o
   4   1   6  -1    0.24    0.25    0.06 o
   3  -1   5   1    0.24    0.30    0.06 o
   4   1   6   0  364.39  389.97   10.51 o
   4  -1   6   0  364.39  387.36   10.63 o
   5   1   6  -1    0.09    0.10    0.05 <
   4  -1   5   1    0.09    0.12    0.06 <
   5   1   6   0  575.93  592.21   14.93 o
   5  -1   6   0  575.93  587.08   16.16 o
   6   1   6  -1    0.14    0.06    0.06 <
   5  -1   5   1    0.14    0.22    0.08 <
   6   1   6   0  706.24  724.72   19.29 o
   6  -1   6   0  706.24  704.24   19.80 o
   7   1   6  -1    2.26    2.21    0.12 o
   6  -1   5   1    2.26    2.39    0.17 o
   7   1   6   0   15.53   14.01    0.52 o
   7  -1   6   0   15.53   13.27    0.49 o
   8   1   6  -1    0.15    0.31    0.11 <
   7  -1   5   1    0.15    1.20    0.35 o
   8   1   6   0  265.11  281.75   10.01 o
   8  -1   6   0  265.11  266.78   10.20 o
   9   1   6  -1    0.56    0.06    1.17 <
   8  -1   5   1    0.56    0.47    0.18 <
   9   1   6   0  137.35  145.63    5.52 o
   9  -1   6   0  137.35  142.19    5.54 o
  10   1   6  -1    0.29    0.13    0.20 <
   9  -1   5   1    0.29    1.41    0.46 o
  10   1   6   0  159.44  162.53    6.11 o
  10  -1   6   0  159.44  158.91    6.15 o
  11   1   6  -1    1.23   -0.02    0.43 <
  10  -1   5   1    1.23    1.86    0.29 o
  11   1   6   0  261.22  265.97    9.93 o
  11  -1   6   0  261.22  271.42   10.09 o
  12   1   6  -1    1.17    0.71    0.25 <
  11  -1   5   1    1.17   -0.16    0.54 <
  12   1   6   0   65.79   63.92    2.88 o
  12  -1   6   0   65.79   71.57    2.86 o
  13   1   6  -1    0.26    0.34    0.63 <
  12  -1   5   1    0.26    0.23    0.23 <
  13  -1   6   0   51.42   50.83    2.19 o
  13  -1   5   1    0.51    0.60    1.91 <
 -14   2   6  -1    1.21    0.69    0.31 <
 -15  -2   5   1    1.21    1.85    0.69 <
 -14   2   6   0  178.45  189.27    6.90 o
 -14  -2   6   0  178.45  169.91    7.10 o
 -14  -2   5   1    0.84    0.72    0.49 <
 -13   2   6   0   88.74   93.71    3.65 o
 -13  -2   6   0   88.74   87.71    3.85 o
 -13  -2   5   1    1.70   -0.64    2.02 <
 -12   2   6   0  124.26  113.47    4.42 o
 -12  -2   6   0  124.26  114.64    4.65 o
 -12  -2   5   1    1.27    1.29    2.06 <
 -11   2   6   0  135.13  128.38    4.83 o
 -11  -2   6   0  135.13  127.19    5.12 o
 -10   2   6  -1    3.82    1.63    0.32 o
 -11  -2   5   1    3.82    5.34    2.11 <
 -10   2   6   0  363.31  426.65   15.23 o
 -10  -2   6   0  363.30  420.52   15.68 o
  -9   2   6  -1    2.20    6.94    0.39 o
 -10  -2   5   1    2.20   -0.16    1.54 <
  -9   2   6   0   18.40    9.69    0.49 o
  -9  -2   6   0   18.40   10.24    2.33 o
  -8   2   6  -1    1.32    1.43    0.15 o
  -9  -2   5   1    1.32    1.79    0.35 o
  -8   2   6   0  406.74  404.68    9.93 o
  -8  -2   6   0  406.74  370.80    8.49 o
  -7   2   6  -1    1.21    0.92    0.10 o
  -8  -2   5   1    1.21    0.87    0.08 o
  -7   2   6   0    5.23    9.32    0.92 o
  -7  -2   6   0    5.23    7.27    0.29 o
  -6   2   6  -1    2.62    1.97    0.11 o
  -7  -2   5   1    2.62    2.71    0.12 o
  -6   2   6   0  405.62  441.99    9.86 o
  -6  -2   6   0  405.63  445.93    9.86 o
  -5   2   6  -1    1.06    1.02    0.08 o
  -6  -2   5   1    1.06    1.22    0.09 o
  -5   2   6   0  104.14   96.11    2.20 o
  -5  -2   6   0  104.14   93.60    2.21 o
  -4   2   6  -1    0.92    0.91    0.09 o
  -5  -2   5   1    0.92    1.10    0.09 o
  -4   2   6   0    8.95    4.70    0.20 o
  -4  -2   6   0    8.95    4.57    0.22 o
  -3   2   6  -1    0.71    0.67    0.08 o
  -4  -2   5   1    0.71    0.60    0.08 o
  -3   2   6   0 1188.93 1264.83   30.28 o
  -3  -2   6   0 1188.93 1260.73   31.84 o
  -2   2   6  -1    1.47    0.88    0.09 o
  -3  -2   5   1    1.47    1.69    0.12 o
  -2   2   6   0  253.30  294.84    7.64 o
  -2  -2   6   0  253.30  290.85    7.55 o
  -1   2   6  -1    0.01    0.03    0.07 <
  -2  -2   5   1    0.01    0.04    0.07 <
  -1   2   6   0  754.06  874.39   22.42 o
  -1  -2   6   0  754.06  871.47   22.11 o
   0   2   6  -1    0.20    0.14    0.08 <
  -1  -2   5   1    0.20    0.08    0.07 <
   0   2   6   0  175.91  186.22    4.91 o
   0  -2   6   0  175.91  186.28    4.87 o
   1   2   6  -1    0.41    0.47    0.09 o
   0  -2   5   1    0.41    0.56    0.10 o
   1   2   6   0  189.67  194.58    5.12 o
   1  -2   6   0  189.67  192.81    5.07 o
   2   2   6  -1    0.27    0.36    0.09 o
   1  -2   5   1    0.27    0.27    0.08 o
   2   2   6   0  169.84  176.77    4.66 o
   2  -2   6   0  169.84  175.27    4.62 o
   3   2   6  -1    0.04    0.00    0.07 <
   2  -2   5   1    0.04   -0.06    0.07 <
   3   2   6   0   70.84   79.53    2.20 o
   3  -2   6   0   70.84   81.03    2.20 o
   4   2   6  -1    0.38    0.51    0.10 o
   3  -2   5   1    0.38    0.32    0.10 o
   4   2   6   0   81.42   82.55    2.27 o
   4  -2   6   0   81.42   81.63    2.25 o
   5   2   6  -1    0.17    0.15    0.08 <
   4  -2   5   1    0.17    0.12    0.08 <
   5   2   6   0  197.07  207.99    5.50 o
   5  -2   6   0  197.07  207.76    5.44 o
   6   2   6  -1    0.23    0.11    0.08 <
   5  -2   5   1    0.23    0.10    0.08 <
   6   2   6   0  665.79  688.16   15.28 o
   6  -2   6   0  665.79  692.79   15.10 o
   7   2   6  -1    1.61    1.36    0.12 o
   6  -2   5   1    1.61    1.77    0.14 o
   7   2   6   0   38.30   35.66    1.12 o
   7  -2   6   0   38.30   35.94    1.13 o
   8   2   6  -1    1.20    0.49    0.13 o
   7  -2   5   1    1.20    0.79    0.13 o
   8   2   6   0    4.03    3.97    0.26 o
   8  -2   6   0    4.03    4.81    0.40 o
   9   2   6  -1    0.66    0.13    0.26 <
   8  -2   5   1    0.66    0.68    0.22 o
   9   2   6   0  197.64  187.79    7.14 o
   9  -2   6   0  197.64  190.62    7.32 o
   9  -2   5   1    0.02    1.19    1.78 <
  10   2   6   0  294.98  283.93   10.52 o
  10  -2   6   0  294.98  289.50   10.78 o
  11   2   6  -1    0.16    0.04    0.37 <
  10  -2   5   1    0.16    1.95    1.58 <
  11   2   6   0  433.60  416.14   15.31 o
  11  -2   6   0  433.60  425.98   15.66 o
  11  -2   5   1    0.04    0.61    1.52 <
  12   2   6   0   86.96   64.69    2.91 o
  12  -2   6   0   86.96   76.14    3.02 o
  12  -2   5   1    1.07    0.38    1.63 <
 -13   3   6  -1    1.08    0.01    0.23 <
 -12   3   6  -1    2.16    0.41    0.27 <
 -13  -3   5   1    2.16    1.18    0.59 <
 -11   3   6  -1    0.09   -0.19    0.18 <
 -12  -3   5   1    0.09   -0.04    0.49 <
 -11   3   6   0   89.67   76.82    3.12 o
 -10   3   6  -1    0.20    0.07    0.25 <
 -11  -3   5   1    0.20    0.13    0.47 <
 -10   3   6   0    7.50    4.78    0.44 o
  -9   3   6  -1    1.58   -0.12    0.18 <
 -10  -3   5   1    1.58    1.84    0.46 o
  -9   3   6   0  253.99  217.66    5.79 o
  -8   3   6  -1    0.79    0.46    0.12 o
  -9  -3   5   1    0.79    0.34    0.15 <
  -8   3   6   0   44.87   45.92    1.33 o
  -8  -3   6   0   44.87   42.37    1.31 o
  -7   3   6  -1    0.76    0.88    0.14 o
  -8  -3   5   1    0.76    0.80    0.13 o
  -7   3   6   0   12.35    9.94    0.38 o
  -7  -3   6   0   12.35   11.07    0.44 o
  -6   3   6  -1    0.39    0.60    0.12 o
  -7  -3   5   1    0.39    0.33    0.13 <
  -6   3   6   0   35.74   39.83    1.06 o
  -6  -3   6   0   35.74   40.83    1.20 o
  -5   3   6  -1    0.36    0.78    0.12 o
  -6  -3   5   1    0.36    0.23    0.10 <
  -5   3   6   0   38.41   40.98    1.08 o
  -5  -3   6   0   38.41   41.11    1.22 o
  -4   3   6  -1    0.86    0.85    0.12 o
  -5  -3   5   1    0.86    0.92    0.13 o
  -4   3   6   0   55.48   61.08    1.55 o
  -4  -3   6   0   55.48   58.12    1.51 o
  -3   3   6  -1    0.18    0.31    0.12 <
  -4  -3   5   1    0.18    0.34    0.10 o
  -3   3   6   0   76.43   69.46    1.59 o
  -3  -3   6   0   76.43   70.67    1.75 o
  -2   3   6  -1    1.20    1.23    0.13 o
  -3  -3   5   1    1.20    1.30    0.14 o
  -2   3   6   0  218.27  221.30    4.80 o
  -2  -3   6   0  218.27  223.76    5.19 o
  -1   3   6  -1    0.19    0.15    0.08 <
  -2  -3   5   1    0.19   -0.04    0.08 <
  -1   3   6   0  916.11  926.02   19.57 o
  -1  -3   6   0  916.11  937.77   20.95 o
   0   3   6  -1    0.68    0.67    0.10 o
  -1  -3   5   1    0.68    0.61    0.11 o
   0   3   6   0  222.59  225.68    4.89 o
   0  -3   6   0  222.59  229.89    5.00 o
   1   3   6  -1    0.68    0.59    0.10 o
   0  -3   5   1    0.68    0.75    0.12 o
   1   3   6   0    2.06    2.56    0.16 o
   1  -3   6   0    2.06    2.71    0.20 o
   2   3   6  -1    0.30    0.31    0.09 o
   1  -3   5   1    0.30    0.09    0.09 <
   2   3   6   0  147.13  158.32    3.49 o
   2  -3   6   0  147.13  161.68    3.84 o
   3   3   6  -1    0.61    0.82    0.13 o
   2  -3   5   1    0.61    0.53    0.12 o
   3   3   6   0  479.21  522.80   11.11 o
   3  -3   6   0  479.21  525.97   12.07 o
   4   3   6  -1    0.03    0.01    0.10 <
   3  -3   5   1    0.03   -0.01    0.12 <
   4   3   6   0   10.27   13.30    0.45 o
   4  -3   6   0   10.27   12.90    0.45 o
   5   3   6  -1    0.11    0.31    0.14 <
   4  -3   5   1    0.11    0.34    0.13 <
   5   3   6   0    0.68    0.25    0.15 <
   5  -3   6   0    0.68    0.65    0.17 o
   6   3   6  -1    0.23    0.34    0.15 <
   5  -3   5   1    0.23    0.25    0.13 <
   6   3   6   0   26.60   22.47    0.74 o
   6  -3   6   0   26.60   24.86    0.84 o
   7   3   6  -1    0.18    0.29    0.13 <
   6  -3   5   1    0.18    0.13    0.12 <
   7   3   6   0  426.39  415.77   10.86 o
   7  -3   6   0  426.39  415.45   10.76 o
   8   3   6  -1    0.40    0.40    0.17 <
   7  -3   5   1    0.40    0.32    0.14 <
   8   3   6   0  126.43  127.93    4.95 o
   8  -3   6   0  126.43  120.65    5.07 o
   9   3   6  -1    0.03    0.65    0.28 <
   8  -3   5   1    0.03    0.19    0.23 <
   9   3   6   0  468.11  477.43   16.92 o
   9  -3   6   0  468.11  451.01   17.24 o
  10   3   6  -1    0.85    0.77    0.37 <
   9  -3   5   1    0.85    0.88    0.28 o
  10   3   6   0   58.93   54.06    2.39 o
  10  -3   6   0   58.93   56.19    2.46 o
  11   3   6  -1    1.96    0.00    0.26 <
  10  -3   5   1    1.96    0.91    0.30 o
  12   3   6  -1    0.36    0.42    0.37 <
  11  -3   5   1    0.36    0.68    0.28 <
  -8   4   6  -1    0.57    1.03    0.26 o
  -8   4   6   0   10.39    9.42    0.76 o
  -7   4   6  -1    0.28    0.04    0.13 <
  -8  -4   5   1    0.28    0.42    0.19 <
  -7   4   6   0   91.20   75.05    2.75 o
  -7  -4   6   0   91.20   81.84    2.59 o
  -6   4   6  -1    0.03    0.05    0.19 <
  -7  -4   5   1    0.03   -0.19    0.18 <
  -6   4   6   0   21.28   18.29    0.57 o
  -6  -4   6   0   21.28   18.21    0.63 o
  -5   4   6  -1    0.15   -0.04    0.12 <
  -6  -4   5   1    0.15   -0.06    0.14 <
  -5   4   6   0  230.74  224.29    4.89 o
  -5  -4   6   0  230.74  223.26    5.29 o
  -4   4   6  -1    0.05   -0.02    0.13 <
  -5  -4   5   1    0.05    0.20    0.15 <
  -4   4   6   0   59.43   61.03    1.45 o
  -4  -4   6   0   59.43   60.87    1.60 o
  -3   4   6  -1    0.30    0.22    0.13 <
  -4  -4   5   1    0.30    0.23    0.12 <
  -3   4   6   0  198.84  200.25    4.39 o
  -3  -4   6   0  198.84  201.20    4.75 o
  -2   4   6  -1    0.15    0.18    0.12 <
  -3  -4   5   1    0.15    0.08    0.12 <
  -2   4   6   0   21.44   20.24    0.57 o
  -2  -4   6   0   21.44   20.18    0.65 o
  -1   4   6  -1    0.05   -0.10    0.13 <
  -2  -4   5   1    0.05    0.19    0.17 <
  -1   4   6   0  826.97  877.60   18.53 o
  -1  -4   6   0  826.97  872.44   19.87 o
   0   4   6  -1    1.19    1.16    0.14 o
  -1  -4   5   1    1.19    1.19    0.17 o
   0   4   6   0   22.55   22.30    0.62 o
   0  -4   6   0   22.55   22.59    0.71 o
   1   4   6  -1    1.48    1.28    0.14 o
   0  -4   5   1    1.48    1.27    0.17 o
   1   4   6   0   58.38   61.58    1.45 o
   1  -4   6   0   58.38   60.53    1.61 o
   2   4   6  -1    0.14    0.20    0.14 <
   1  -4   5   1    0.14    0.05    0.13 <
   2   4   6   0    7.69    8.15    0.31 o
   2  -4   6   0    7.69    7.81    0.35 o
   3   4   6  -1    0.32    0.00    0.14 <
   2  -4   5   1    0.32    0.04    0.15 <
   3   4   6   0   21.02   19.95    0.58 o
   3  -4   6   0   21.02   19.58    0.68 o
   4   4   6  -1    0.37    0.28    0.14 <
   3  -4   5   1    0.37    0.26    0.18 <
   4   4   6   0    2.41    1.82    0.22 o
   4  -4   6   0    2.41    1.71    0.27 o
   5   4   6  -1    0.08    0.25    0.15 <
   4  -4   5   1    0.08    0.18    0.18 <
   5   4   6   0  210.01  210.09    6.35 o
   5  -4   6   0  210.01  202.27    6.08 o
   6   4   6  -1    0.00   -0.20    0.17 <
   5  -4   5   1    0.00   -0.04    0.19 <
   6   4   6   0    1.36    1.46    0.36 o
   6  -4   6   0    1.36    2.01    0.37 o
   7   4   6  -1    0.14    0.35    0.24 <
   6  -4   5   1    0.14    0.09    0.18 <
   7   4   6   0   52.08   56.16    2.89 o
   7  -4   6   0   52.08   49.04    1.79 o
   8   4   6  -1    0.15    0.56    0.31 <
   7  -4   5   1    0.15   -0.31    0.23 <
   8   4   6   0   52.41   44.18    2.54 o
   9   4   6  -1    0.25    0.39    0.36 <
   8  -4   5   1    0.25    0.64    0.31 <
  10   4   6  -1    0.57    0.12    0.28 <
   9  -4   5   1    0.57    0.73    0.32 <
  -9   5   6   0   36.68   31.90    1.96 o
  -8   5   6  -1    0.78    0.99    0.37 <
  -8   5   6   0    4.48    4.54    0.59 o
  -7   5   6  -1    0.98    0.62    0.32 <
  -8  -5   5   1    0.98    0.68    0.58 <
  -7   5   6   0  154.98  165.01    6.33 o
  -7  -5   6   0  154.98  172.01    8.28 o
  -6   5   6  -1    0.25    0.21    0.35 <
  -7  -5   5   1    0.25   -0.24    0.49 <
  -6   5   6   0    3.24    3.95    0.52 o
  -6  -5   6   0    3.24    3.13    0.69 o
  -5   5   6  -1    1.75    1.70    0.36 o
  -6  -5   5   1    1.75    1.29    0.31 o
  -5   5   6   0    2.86    2.77    0.47 o
  -5  -5   6   0    2.86    3.61    0.63 o
  -4   5   6  -1    0.44    0.44    0.22 <
  -5  -5   5   1    0.44    0.57    0.21 <
  -4   5   6   0    1.08    1.89    0.38 o
  -4  -5   6   0    1.08    0.90    0.38 <
  -3   5   6  -1    0.03    0.05    0.18 <
  -4  -5   5   1    0.03   -0.31    0.13 <
  -3   5   6   0   35.51   43.64    1.79 o
  -3  -5   6   0   35.51   43.54    2.33 o
  -2   5   6  -1    0.08   -0.17    0.14 <
  -3  -5   5   1    0.08   -0.12    0.14 <
  -2   5   6   0   11.15   12.83    0.68 o
  -2  -5   6   0   11.15   11.50    0.86 o
  -1   5   6  -1    0.76    0.63    0.17 o
  -2  -5   5   1    0.76    0.41    0.18 <
  -1   5   6   0  128.03  140.58    5.27 o
  -1  -5   6   0  128.03  137.71    6.88 o
   0   5   6  -1    0.30    0.40    0.14 <
  -1  -5   5   1    0.30    0.24    0.16 <
   0   5   6   0   71.48   79.39    3.09 o
   0  -5   6   0   71.48   80.16    4.04 o
   1   5   6  -1    0.18    0.21    0.14 <
   0  -5   5   1    0.18    0.14    0.16 <
   1   5   6   0  110.45  121.52    4.59 o
   1  -5   6   0  110.45  119.66    6.00 o
   2   5   6  -1    0.13    0.12    0.15 <
   1  -5   5   1    0.13    0.10    0.17 <
   2   5   6   0   16.84   19.69    0.94 o
   2  -5   6   0   16.84   18.66    1.19 o
   3   5   6  -1    0.10    0.15    0.18 <
   2  -5   5   1    0.10    0.38    0.19 <
   3   5   6   0   86.68  100.65    3.86 o
   3  -5   6   0   86.68   99.25    5.02 o
   4   5   6  -1    0.00    0.16    0.31 <
   3  -5   5   1    0.00    0.08    0.18 <
   4   5   6   0   26.02   29.24    1.32 o
   4  -5   6   0   26.02   26.81    1.59 o
   5   5   6  -1    0.02    0.08    0.36 <
   4  -5   5   1    0.02    0.21    0.24 <
   5   5   6   0    4.11    2.64    0.53 o
   5  -5   6   0    4.11    2.66    0.44 o
   6   5   6  -1    0.00    0.15    0.39 <
   5  -5   5   1    0.00    0.13    0.27 <
   6   5   6   0  257.34  249.82    9.63 o
   6  -5   6   0  257.34  272.63   12.56 o
   7   5   6  -1    0.11    0.33    0.30 <
   6  -5   5   1    0.11    0.08    0.27 <
   7   5   6   0   40.57   43.14    2.50 o
   7  -5   6   0   40.57   43.05    2.36 o
   8   5   6  -1    0.24    0.85    0.37 <
   7  -5   5   1    0.24    0.53    0.30 <
   8   5   6   0    3.85    2.87    0.52 o
  -8   6   6  -1    0.11    0.01    0.38 <
  -8   6   6   0    2.26    2.56    0.54 o
  -7   6   6  -1    0.11    0.35    0.37 <
  -7   6   6   0    3.42    3.15    0.55 o
  -6   6   6  -1    0.27    0.05    0.49 <
  -6   6   6   0    1.21    1.52    0.58 <
  -5   6   6  -1    0.21    0.00    0.44 <
  -5   6   6   0   78.60   84.32    3.33 o
  -4   6   6  -1    0.13   -0.19    0.39 <
  -5  -6   5   1    0.13    0.27    0.55 <
  -4   6   6   0   17.07   18.04    0.94 o
  -3   6   6  -1    0.27    0.08    0.31 <
  -4  -6   5   1    0.27    0.50    0.43 <
  -3   6   6   0   63.49   69.96    2.81 o
  -3  -6   6   0   63.49   73.25    3.69 o
  -2   6   6  -1    0.11    0.06    0.29 <
  -3  -6   5   1    0.11    0.11    0.36 <
  -2   6   6   0   22.54   23.57    1.12 o
  -2  -6   6   0   22.54   24.61    1.48 o
  -1   6   6  -1    0.36    0.19    0.29 <
  -2  -6   5   1    0.36   -0.12    0.28 <
  -1   6   6   0   53.61   57.24    2.30 o
  -1  -6   6   0   53.61   57.40    3.00 o
   0   6   6  -1    0.23    0.12    0.25 <
  -1  -6   5   1    0.23    0.26    0.31 <
   0   6   6   0    4.25    3.24    0.41 o
   0  -6   6   0    4.25    3.78    0.50 o
   1   6   6  -1    0.21    0.19    0.28 <
   0  -6   5   1    0.21    0.32    0.31 <
   1   6   6   0   30.12   34.68    1.50 o
   1  -6   6   0   30.12   33.17    1.91 o
   2   6   6  -1    0.20   -0.21    0.31 <
   1  -6   5   1    0.20   -0.10    0.27 <
   2   6   6   0   55.78   58.56    2.37 o
   2  -6   6   0   55.78   59.59    3.09 o
   3   6   6  -1    0.12    0.28    0.33 <
   2  -6   5   1    0.12    0.29    0.31 <
   3   6   6   0    0.34    0.84    0.41 <
   3  -6   6   0    0.34    0.23    0.32 <
   4   6   6  -1    0.22    0.42    0.42 <
   3  -6   5   1    0.22    0.03    0.28 <
   4   6   6   0   10.19    9.16    0.84 o
   4  -6   6   0   10.19   10.13    0.89 o
   5   6   6  -1    0.41   -0.10    0.45 <
   4  -6   5   1    0.41    0.61    0.33 <
   5   6   6   0  140.74  132.85    5.35 o
   5  -6   6   0  140.74  151.29    6.97 o
   6   6   6  -1    0.27   -0.03    0.65 <
   5  -6   5   1    0.27    0.38    0.39 <
   6   6   6   0  129.76  111.56    5.90 o
   6  -6   6   0  129.76  104.81    5.47 o
   7   6   6  -1    0.05    0.11    0.35 <
   6  -6   5   1    0.05    0.36    0.32 <
   8   6   6  -1    0.54    0.35    0.39 <
  -6   7   6  -1    0.03   -0.51    0.30 <
  -5   7   6  -1    0.11    0.48    0.50 <
  -5   7   6   0    8.24    5.23    0.68 o
  -4   7   6  -1    0.06    0.09    0.42 <
  -4   7   6   0    8.42    6.85    0.77 o
  -3   7   6  -1    0.02   -0.11    0.32 <
  -3   7   6   0   25.88   20.55    1.05 o
  -2   7   6  -1    0.23    0.32    0.32 <
  -2   7   6   0    0.48    0.36    0.32 <
  -1   7   6  -1    0.05    0.13    0.31 <
  -1   7   6   0    0.86   -0.18    0.29 <
   0   7   6  -1    0.00   -0.09    0.28 <
   0   7   6   0    0.02   -0.35    0.28 <
   1   7   6  -1    0.02   -0.34    0.29 <
   1   7   6   0    0.64    0.04    0.31 <
   2   7   6  -1    0.03   -0.18    0.28 <
   2   7   6   0   30.12   26.29    1.73 o
   3   7   6  -1    0.09    0.58    0.37 <
   3   7   6   0   24.74   19.67    1.40 o
   4   7   6  -1    0.41   -0.26    0.51 <
   5   7   6  -1    0.14   -0.15    0.34 <
   6   7   6  -1    0.06    0.49    0.38 <
  -7   6   6   1    0.48    0.26    0.38 <
  -6   6   6   1    0.30    2.01    0.59 o
  -5   6   6   1    0.02   -0.09    0.39 <
  -4   6   6   1    0.00   -0.32    0.31 <
  -3   6   6   1    0.00   -0.36    0.28 <
  -2   6   6   1    0.06   -0.01    0.29 <
  -1   6   6   1    0.21   -0.20    0.28 <
   0   6   6   1    0.09   -0.22    0.28 <
   1   6   6   1    0.36    0.18    0.31 <
   2   6   6   1    0.01    0.25    0.35 <
   3   6   6   1    0.12   -0.08    0.46 <
   4   6   6   1    0.06    0.32    0.41 <
   5   6   6   1    0.10    0.08    0.34 <
  -9   5   6   1    0.01   -0.55    0.31 <
  -8   5   6   1    0.20    0.24    0.35 <
  -6  -5   7  -1    0.20   -0.60    0.65 <
  -7   5   6   1    0.20    0.93    0.50 <
  -5  -5   7  -1    0.26    0.59    0.61 <
  -6   5   6   1    0.26    0.67    0.45 <
  -4  -5   7  -1    0.12    0.68    0.49 <
  -5   5   6   1    0.12    0.25    0.39 <
  -3  -5   7  -1    0.61    0.64    0.51 <
  -4   5   6   1    0.61    0.71    0.34 <
  -2  -5   7  -1    0.60    0.82    0.38 <
  -3   5   6   1    0.60    0.61    0.31 <
  -1  -5   7  -1    0.12   -0.19    0.30 <
  -2   5   6   1    0.12   -0.14    0.25 <
   0  -5   7  -1    0.02   -0.39    0.28 <
  -1   5   6   1    0.02    0.30    0.30 <
   1  -5   7  -1    0.19    0.08    0.30 <
   0   5   6   1    0.19    0.40    0.30 <
   2  -5   7  -1    0.38    0.13    0.30 <
   1   5   6   1    0.38    0.26    0.30 <
   3  -5   7  -1    0.38    0.01    0.30 <
   2   5   6   1    0.38    0.65    0.33 <
   4  -5   7  -1    0.14    0.03    0.29 <
   3   5   6   1    0.14    0.13    0.42 <
   5  -5   7  -1    0.31    0.03    0.31 <
   4   5   6   1    0.31    0.10    0.50 <
   6  -5   7  -1    0.16   -0.19    0.31 <
   5   5   6   1    0.16    0.34    0.54 <
   7  -5   7  -1    0.20    0.23    0.34 <
   6   5   6   1    0.20   -0.10    0.35 <
   7   5   6   1    0.15    0.08    0.39 <
  -9   4   6   1    0.09    0.24    0.36 <
  -7  -4   7  -1    1.62    0.55    0.70 <
  -8   4   6   1    1.62    0.96    0.36 <
  -6  -4   7  -1    0.92    0.69    0.56 <
  -7   4   6   1    0.92    0.61    0.36 <
  -5  -4   7  -1    0.57    0.46    0.48 <
  -6   4   6   1    0.57    0.50    0.32 <
  -4  -4   7  -1    0.00   -0.01    0.19 <
  -5   4   6   1    0.00    0.11    0.28 <
  -3  -4   7  -1    0.03    0.08    0.16 <
  -4   4   6   1    0.03   -0.17    0.16 <
  -2  -4   7  -1    0.29    0.32    0.16 <
  -3   4   6   1    0.29    0.22    0.16 <
  -1  -4   7  -1    0.06    0.12    0.17 <
  -2   4   6   1    0.06    0.07    0.15 <
   0  -4   7  -1    1.12    0.18    0.17 <
  -1   4   6   1    1.12    0.47    0.16 o
   1  -4   7  -1    0.06   -0.04    0.16 <
   0   4   6   1    0.06    0.03    0.16 <
   2  -4   7  -1    0.03   -0.09    0.15 <
   1   4   6   1    0.03   -0.09    0.14 <
   3  -4   7  -1    0.05   -0.34    0.18 <
   2   4   6   1    0.05   -0.26    0.22 <
   4  -4   7  -1    0.13   -0.07    0.22 <
   3   4   6   1    0.13    0.24    0.32 <
   5  -4   7  -1    0.04    0.40    0.26 <
   4   4   6   1    0.04    0.02    0.37 <
   6  -4   7  -1    0.46    0.58    0.30 <
   5   4   6   1    0.46    0.51    0.43 <
   7  -4   7  -1    0.05   -0.01    0.27 <
   6   4   6   1    0.05    0.35    0.33 <
   7   4   6   1    0.06    0.02    0.29 <
  -9   3   6   1    0.89    0.66    0.25 <
  -7  -3   7  -1    0.99    1.21    0.22 o
  -8   3   6   1    0.99    0.98    0.16 o
  -6  -3   7  -1    0.20    0.45    0.17 <
  -7   3   6   1    0.20    0.28    0.20 <
  -5  -3   7  -1    0.30    0.32    0.15 <
  -6   3   6   1    0.30    0.28    0.14 <
  -4  -3   7  -1    0.42    0.42    0.17 <
  -5   3   6   1    0.42    0.37    0.15 <
  -3  -3   7  -1    0.16    0.23    0.13 <
  -4   3   6   1    0.16    0.13    0.12 <
  -2  -3   7  -1    0.78    1.02    0.16 o
  -3   3   6   1    0.78    0.70    0.12 o
  -1  -3   7  -1    1.66    1.77    0.18 o
  -2   3   6   1    1.66    1.83    0.16 o
   0  -3   7  -1    0.19    0.28    0.14 <
  -1   3   6   1    0.19    0.31    0.11 <
   1  -3   7  -1    0.38    0.23    0.14 <
   0   3   6   1    0.38    0.37    0.13 <
   2  -3   7  -1    0.60    0.51    0.15 o
   1   3   6   1    0.60    0.41    0.13 o
   3  -3   7  -1    0.12   -0.21    0.14 <
   2   3   6   1    0.12    0.13    0.14 <
   4  -3   7  -1    0.19    0.26    0.18 <
   3   3   6   1    0.19    0.23    0.15 <
   5  -3   7  -1    0.18    0.53    0.21 <
   4   3   6   1    0.18    0.17    0.16 <
   6  -3   7  -1    0.09    0.31    0.22 <
   5   3   6   1    0.09    0.20    0.24 <
   7  -3   7  -1    0.73    0.50    0.26 <
   6   3   6   1    0.73    0.58    0.18 o
   8  -3   7  -1    0.10    0.47    0.30 <
   7   3   6   1    0.10    0.32    0.20 <
   9  -3   7  -1    0.24    0.08    0.28 <
   8   3   6   1    0.24    0.78    0.32 <
 -13   2   6   1    3.52    1.40    0.31 o
 -11  -2   7  -1    0.48    1.66    0.57 <
 -12   2   6   1    0.48    0.84    0.27 o
 -10  -2   7  -1    1.00    0.90    0.51 <
 -11   2   6   1    1.00    1.39    0.29 o
  -9  -2   7  -1    0.80    0.71    0.49 <
 -10   2   6   1    0.80    0.09    0.19 <
  -8  -2   7  -1    0.34    0.05    0.16 <
  -9   2   6   1    0.34    0.30    0.12 <
  -7  -2   7  -1    1.73    1.53    0.15 o
  -8   2   6   1    1.73    1.38    0.15 o
  -6  -2   7  -1    0.42    0.32    0.12 <
  -7   2   6   1    0.42    0.41    0.11 o
  -5  -2   7  -1    0.31    0.15    0.11 <
  -6   2   6   1    0.31    0.48    0.11 o
  -4  -2   7  -1    0.47    0.80    0.14 o
  -5   2   6   1    0.47    0.59    0.12 o
  -3  -2   7  -1    0.17    0.06    0.10 <
  -4   2   6   1    0.17    0.16    0.11 <
  -2  -2   7  -1    0.63    0.59    0.12 o
  -3   2   6   1    0.63    0.52    0.10 o
  -1  -2   7  -1    0.01   -0.11    0.09 <
  -2   2   6   1    0.01    0.06    0.08 <
   0  -2   7  -1    0.59    0.36    0.11 o
  -1   2   6   1    0.59    0.39    0.09 o
   1  -2   7  -1    0.26    0.27    0.11 <
   0   2   6   1    0.26    0.20    0.08 <
   2  -2   7  -1    0.14    0.10    0.10 <
   1   2   6   1    0.14    0.15    0.08 <
   3  -2   7  -1    0.87    0.80    0.13 o
   2   2   6   1    0.87    0.65    0.10 o
   4  -2   7  -1    0.02   -0.15    0.10 <
   3   2   6   1    0.02   -0.06    0.11 <
   5  -2   7  -1    0.04    0.02    0.12 <
   4   2   6   1    0.04    0.07    0.11 <
   6  -2   7  -1    0.60    0.75    0.17 o
   5   2   6   1    0.60    0.41    0.15 <
   7  -2   7  -1    0.02    0.27    0.14 <
   6   2   6   1    0.02    0.11    0.14 <
   8  -2   7  -1    0.46    0.30    0.24 <
   7   2   6   1    0.46   -0.09    0.14 <
   9  -2   7  -1    1.13    0.55    0.26 <
   8   2   6   1    1.13    0.38    0.28 <
  10  -2   7  -1    0.36    0.41    0.26 <
   9   2   6   1    0.36    0.29    0.32 <
  11  -2   7  -1    0.91    0.99    0.30 o
  10   2   6   1    0.91    0.96    0.32 <
  12  -2   7  -1    1.14    0.55    0.29 <
 -14  -1   7  -1    1.99    2.82    2.90 <
 -13  -1   7  -1    0.60    0.19    0.50 <
 -14   1   6   1    0.60    3.07    0.38 o
 -12  -1   7  -1    0.05    0.32    2.26 <
 -11  -1   7  -1    0.14   -0.92    1.87 <
 -10  -1   7  -1    4.50    2.98    1.96 <
  -9  -1   7  -1    1.94    2.77    0.41 o
  -8  -1   7  -1    0.36    0.28    0.07 o
  -9   1   6   1    0.36    0.73    0.10 o
  -7  -1   7  -1    0.20    0.10    0.07 <
  -8   1   6   1    0.20    0.02    0.07 <
  -6  -1   7  -1    1.00    0.76    0.09 o
  -7   1   6   1    1.00    0.93    0.09 o
  -5  -1   7  -1    1.11    1.09    0.10 o
  -6   1   6   1    1.11    1.27    0.09 o
  -4  -1   7  -1    0.37    0.40    0.08 o
  -5   1   6   1    0.37    0.25    0.07 o
  -3  -1   7  -1    1.14    1.24    0.11 o
  -4   1   6   1    1.14    0.93    0.10 o
  -2  -1   7  -1    0.91    0.90    0.11 o
  -3   1   6   1    0.91    0.71    0.10 o
  -1  -1   7  -1    0.08    0.01    0.07 <
  -2   1   6   1    0.08    0.06    0.08 <
   0  -1   7  -1    0.06    0.15    0.08 <
  -1   1   6   1    0.06    0.04    0.08 <
   1  -1   7  -1    0.92    0.79    0.10 o
   0   1   6   1    0.92    0.76    0.11 o
   2  -1   7  -1    0.03    0.14    0.08 <
   1   1   6   1    0.03    0.09    0.08 <
   3  -1   7  -1    0.41    0.47    0.08 o
   2   1   6   1    0.41    0.48    0.11 o
   4  -1   7  -1    0.26    0.37    0.11 o
   3   1   6   1    0.26    0.28    0.10 <
   5  -1   7  -1    0.25    0.23    0.10 <
   4   1   6   1    0.25    0.18    0.10 <
   6  -1   7  -1    0.20    0.28    0.11 <
   5   1   6   1    0.20    0.35    0.10 o
   7  -1   7  -1    0.47    0.14    0.10 <
   6   1   6   1    0.47    0.14    0.13 <
   8  -1   7  -1    0.57    0.30    0.12 <
   7   1   6   1    0.57    0.33    0.14 <
   9  -1   7  -1    0.66    1.20    1.34 <
   8   1   6   1    0.66    0.69    0.35 <
  10  -1   7  -1    0.17    1.41    1.52 <
   9   1   6   1    0.17    0.11    0.36 <
  11  -1   7  -1    0.66   -3.67    1.47 <
  10   1   6   1    0.66    1.33    0.58 <
  12  -1   7  -1    0.55    0.49    0.31 <
  11   1   6   1    0.55    1.07    0.49 <
  13  -1   7  -1    0.36   -2.27    1.78 <
 -11   0   6   1    3.05    3.39    0.31 o
  -7   0   7  -1    0.14    0.21    0.07 <
  -8   0   6   1    0.14    0.15    0.07 <
  -7   0   7   0   29.17   13.82    0.72 o
  -6   0   7  -1    2.96    2.94    0.11 o
  -7   0   6   1    2.96    2.70    0.11 o
  -6   0   7   0    0.52    0.45    0.07 o
  -5   0   7  -1    0.68    0.55    0.07 o
  -6   0   6   1    0.68    0.60    0.07 o
  -5   0   7   0  866.14  727.35   22.17 o
  -4   0   7  -1    1.71    1.66    0.10 o
  -5   0   6   1    1.71    1.58    0.09 o
  -4   0   7   0    0.17    0.22    0.07 o
  -3   0   7  -1    2.79    2.74    0.12 o
  -4   0   6   1    2.79    2.91    0.12 o
  -3   0   7   0 1339.71 1406.80   85.92 o
  -2   0   7  -1    1.13    1.12    0.09 o
  -3   0   6   1    1.13    1.12    0.09 o
  -2   0   7   0   53.42   51.31    1.62 o
  -1   0   7  -1    0.60    0.61    0.08 o
  -2   0   6   1    0.60    0.67    0.08 o
  -1   0   7   0 3595.33 3436.09  209.10 o
   0   0   7  -1    0.37    0.43    0.08 o
  -1   0   6   1    0.37    0.43    0.07 o
   0   0   7   0    1.49    2.17    0.14 o
   1   0   7  -1    0.65    0.75    0.09 o
   0   0   6   1    0.65    0.75    0.09 o
   1   0   7   0 5811.22 5779.95  351.38 o
   2   0   7  -1    0.20    0.24    0.08 o
   1   0   6   1    0.20    0.09    0.05 <
   2   0   7   0    0.27    0.40    0.07 o
   3   0   7  -1    0.47    0.51    0.08 o
   2   0   6   1    0.47    0.56    0.07 o
   3   0   7   0   24.31   33.04    0.91 o
   4   0   7  -1    0.60    0.53    0.08 o
   3   0   6   1    0.60    0.56    0.08 o
   4   0   7   0    3.27    3.42    0.15 o
   5   0   7  -1    0.23    0.06    0.07 <
   4   0   6   1    0.23    0.26    0.06 o
   5   0   7   0 2692.61 2631.39   93.85 o
   6   0   7  -1    0.39    0.83    0.16 o
   5   0   6   1    0.39    0.35    0.08 o
   6   0   7   0    0.01    0.00    0.07 <
   7   0   7  -1    1.83    1.75    0.12 o
   6   0   6   1    1.83    2.03    0.13 o
   7   0   7   0 1489.27 1400.51   29.13 o
   8   0   7  -1    0.41    0.37    0.09 o
   7   0   6   1    0.41   -1.43    1.04 <
   8   0   7   0    0.04    0.10    0.39 <
   9   0   7  -1    0.15   -0.45    0.39 <
   8   0   6   1    0.15   -1.27    1.52 <
   9   0   7   0  388.84  415.02   10.70 o
  10   0   7  -1    0.35   -0.65    1.33 <
   9   0   6   1    0.35    0.84    0.20 o
  10   0   7   0    0.86    0.51    0.51 <
  11   0   7  -1    0.37    0.89    0.54 <
  10   0   6   1    0.37    0.42    1.61 <
  11   0   7   0   28.53   29.79    1.04 o
  12   0   7  -1    0.51    0.12    1.66 <
  11   0   6   1    0.51    2.76    2.16 <
  12   0   7   0    1.17    0.66    0.27 <
  13   0   7  -1    0.36    0.68    1.78 <
 -15   1   7   0  101.46  116.34    4.58 o
 -14   1   7   0   23.48   34.15    1.58 o
 -13   1   7   0  283.41  361.02   13.23 o
 -13  -1   7   0  283.41  366.96   13.65 o
 -12   1   7   0   22.75   28.21    1.29 o
 -12  -1   7   0   22.75   27.16    1.45 o
 -11   1   7   0  575.72  654.31   23.27 o
 -11  -1   7   0  575.72  655.54   23.97 o
 -10   1   7  -1    2.50    3.69    0.34 o
 -10   1   7   0  257.42  285.90   10.29 o
 -10  -1   7   0  257.42  283.06   10.61 o
  -9   1   7   0  673.17  686.71   24.04 o
  -9  -1   7   0  673.16  681.09   24.71 o
  -8   1   7   0  133.17  134.13    3.51 o
  -8  -1   7   0  133.17  137.20    4.07 o
  -7   1   7  -1    0.09    0.03    0.06 <
  -8  -1   6   1    0.09    0.04    0.07 <
  -7   1   7   0  933.93  831.50   19.43 o
  -7  -1   7   0  933.93  859.26   19.82 o
  -6   1   7  -1    0.14    0.07    0.04 <
  -7  -1   6   1    0.14    0.20    0.05 o
  -6   1   7   0  746.05  695.36   15.99 o
  -6  -1   7   0  746.05  698.72   16.28 o
  -5   1   7  -1    0.78    0.78    0.08 o
  -6  -1   6   1    0.78    0.66    0.07 o
  -5   1   7   0   11.11   19.56    0.60 o
  -5  -1   7   0   11.11   19.83    0.62 o
  -4   1   7  -1    1.32    1.28    0.09 o
  -5  -1   6   1    1.32    1.17    0.09 o
  -4   1   7   0   17.40   15.86    0.42 o
  -4  -1   7   0   17.40   15.93    0.55 o
  -3   1   7  -1    1.09    1.30    0.09 o
  -4  -1   6   1    1.09    1.26    0.09 o
  -3   1   7   0 1518.11 1328.57   34.40 o
  -3  -1   7   0 1518.11 1453.60   51.74 o
  -2   1   7  -1    0.31    0.22    0.07 o
  -3  -1   6   1    0.31    0.24    0.07 o
  -2   1   7   0    3.21    2.98    0.14 o
  -2  -1   7   0    3.21    2.83    0.17 o
  -1   1   7  -1    0.83    0.83    0.08 o
  -2  -1   6   1    0.83    0.87    0.09 o
  -1   1   7   0   33.67   32.47    1.05 o
  -1  -1   7   0   33.67   32.39    1.05 o
   0   1   7  -1    0.31    0.24    0.07 o
  -1  -1   6   1    0.31    0.27    0.07 o
   0   1   7   0  316.91  323.19    9.97 o
   0  -1   7   0  316.91  328.34    9.98 o
   1   1   7  -1    0.32    0.22    0.07 o
   0  -1   6   1    0.32    0.13    0.07 <
   1   1   7   0  430.97  416.67   12.56 o
   1  -1   7   0  430.97  408.50   12.57 o
   2   1   7  -1    0.06    0.04    0.05 <
   1  -1   6   1    0.06    0.03    0.07 <
   2   1   7   0  175.76  177.18    5.37 o
   2  -1   7   0  175.76  172.60    5.38 o
   3   1   7  -1    0.35    0.38    0.06 o
   2  -1   6   1    0.35    0.37    0.07 o
   3   1   7   0  136.75  125.74    3.85 o
   3  -1   7   0  136.75  123.96    3.87 o
   4   1   7  -1    0.01    0.05    0.05 <
   3  -1   6   1    0.01    0.01    0.06 <
   4   1   7   0   63.82   80.14    2.42 o
   4  -1   7   0   63.82   81.26    2.29 o
   5   1   7  -1    0.33    0.28    0.06 o
   4  -1   6   1    0.33    0.37    0.07 o
   5   1   7   0  210.02  220.45    5.02 o
   5  -1   7   0  210.02  218.55    6.13 o
   6   1   7  -1    0.82    0.67    0.08 o
   5  -1   6   1    0.82    1.00    0.11 o
   6   1   7   0  145.99  150.75    3.96 o
   6  -1   7   0  145.99  150.28    4.28 o
   7   1   7  -1    0.89    1.03    0.11 o
   6  -1   6   1    0.89    0.80    0.09 o
   7   1   7   0  642.26  639.50   16.28 o
   7  -1   7   0  642.26  632.85   16.40 o
   8   1   7  -1    0.55    0.13    1.41 <
   7  -1   6   1    0.55    0.66    0.11 o
   8   1   7   0  181.21  183.57    6.72 o
   8  -1   7   0  181.21  174.51    6.81 o
   9   1   7  -1    0.29   -0.97    1.23 <
   8  -1   6   1    0.29   -0.13    0.46 <
   9   1   7   0  153.60  164.77    6.17 o
   9  -1   7   0  153.60  159.90    6.22 o
  10   1   7  -1    1.14    2.41    0.29 o
   9  -1   6   1    1.14    0.29    1.71 <
  10   1   7   0   43.44   45.26    2.02 o
  10  -1   7   0   43.44   44.13    1.93 o
  11   1   7  -1    0.10   -1.16    1.52 <
  10  -1   6   1    0.10    0.07    0.52 <
  11   1   7   0  170.62  171.87    6.66 o
  11  -1   7   0  170.62  176.24    6.72 o
  12   1   7  -1    0.30   -0.69    1.85 <
  11  -1   6   1    0.30   -2.15    1.62 <
  12   1   7   0   11.50   13.32    0.97 o
  12  -1   7   0   11.50   12.29    0.78 o
  12  -1   6   1    0.24    0.64    2.20 <
 -15  -2   6   1    0.81   -3.57    2.18 <
 -14   2   7   0  343.64  381.84   13.92 o
 -13   2   7  -1    1.87    0.63    0.29 <
 -14  -2   6   1    1.87    1.91    0.57 o
 -13   2   7   0   43.83   53.27    2.29 o
 -13  -2   7   0   43.83   52.99    2.45 o
 -13  -2   6   1    1.16    1.59    2.30 <
 -12   2   7   0  148.37  142.71    5.37 o
 -12  -2   7   0  148.37  138.54    5.64 o
 -12  -2   6   1    0.12    0.07    1.96 <
 -11   2   7   0   54.26   44.77    1.92 o
 -11  -2   7   0   54.26   44.58    2.06 o
 -11  -2   6   1    1.43   -1.22    1.96 <
 -10   2   7   0  673.16  683.93   24.00 o
 -10  -2   7   0  673.16  671.03   24.76 o
 -10  -2   6   1    1.73    2.55    0.42 o
  -9   2   7   0  221.62  228.70    5.87 o
  -9  -2   7   0  221.62  223.53    8.54 o
  -8   2   7  -1    2.43    2.13    0.18 o
  -9  -2   6   1    2.43    2.09    0.15 o
  -8   2   7   0  208.93  217.01    5.32 o
  -8  -2   7   0  208.93  198.26    3.98 o
  -7   2   7  -1    0.62    0.46    0.08 o
  -8  -2   6   1    0.62    0.64    0.09 o
  -7   2   7   0   11.22   11.48    0.36 o
  -7  -2   7   0   11.22   10.76    0.35 o
  -6   2   7  -1    0.97    1.18    0.10 o
  -7  -2   6   1    0.97    1.12    0.10 o
  -6   2   7   0 1267.90 1306.21   28.78 o
  -6  -2   7   0 1267.90 1325.73   28.75 o
  -5   2   7  -1    1.62    1.41    0.10 o
  -6  -2   6   1    1.62    1.43    0.10 o
  -5   2   7   0  662.89  657.41   14.59 o
  -5  -2   7   0  662.89  666.12   16.62 o
  -4   2   7  -1    0.15    0.19    0.07 <
  -5  -2   6   1    0.15    0.12    0.07 <
  -4   2   7   0   99.38   87.79    2.10 o
  -4  -2   7   0   99.38   91.61    2.39 o
  -3   2   7  -1    0.26    0.45    0.07 o
  -4  -2   6   1    0.26    0.37    0.10 o
  -3   2   7   0  174.22  180.93    4.76 o
  -3  -2   7   0  174.22  181.24    4.73 o
  -2   2   7  -1    0.31    0.34    0.07 o
  -3  -2   6   1    0.31    0.38    0.09 o
  -2   2   7   0  646.71  706.77   18.42 o
  -2  -2   7   0  646.71  723.22   18.19 o
  -1   2   7  -1    0.54    0.60    0.11 o
  -2  -2   6   1    0.54    0.43    0.10 o
  -1   2   7   0   83.61   86.08    2.33 o
  -1  -2   7   0   83.61   84.85    2.32 o
   0   2   7  -1    0.25    0.28    0.09 o
  -1  -2   6   1    0.25    0.05    0.08 <
   0   2   7   0  299.12  311.40    8.06 o
   0  -2   7   0  299.12  304.24    7.95 o
   1   2   7  -1    0.01    0.02    0.08 <
   0  -2   6   1    0.01    0.08    0.08 <
   1   2   7   0   53.97   56.93    1.64 o
   1  -2   7   0   53.97   57.39    1.63 o
   2   2   7  -1    0.09    0.06    0.09 <
   1  -2   6   1    0.09   -0.15    0.08 <
   2   2   7   0    0.73    1.00    0.14 o
   2  -2   7   0    0.73    0.87    0.13 o
   3   2   7  -1    0.73    0.28    0.10 <
   2  -2   6   1    0.73    0.36    0.09 o
   3   2   7   0  113.83  125.17    3.33 o
   3  -2   7   0  113.83  122.33    3.32 o
   4   2   7  -1    0.02    0.04    0.09 <
   3  -2   6   1    0.02    0.04    0.09 <
   4   2   7   0   21.16   15.45    0.54 o
   4  -2   7   0   21.16   15.31    0.53 o
   5   2   7  -1    0.30    0.42    0.11 o
   4  -2   6   1    0.30    0.41    0.11 o
   5   2   7   0  805.58  808.94   20.70 o
   5  -2   7   0  805.58  790.96   24.54 o
   6   2   7  -1    0.24    0.11    0.08 <
   5  -2   6   1    0.24    0.40    0.11 o
   6   2   7   0   41.73   44.57    1.19 o
   6  -2   7   0   41.73   44.22    1.38 o
   7   2   7  -1    0.51    0.07    0.13 <
   6  -2   6   1    0.51    0.28    0.10 <
   7   2   7   0   42.25   45.86    1.43 o
   7  -2   7   0   42.25   47.96    1.46 o
   8   2   7  -1    0.22    0.28    0.13 <
   7  -2   6   1    0.22    0.22    0.12 <
   8   2   7   0    2.54    1.88    0.36 o
   8  -2   7   0    2.54    1.85    0.30 o
   9   2   7  -1    0.40    0.45    0.34 <
   8  -2   6   1    0.40    1.75    1.40 <
   9   2   7   0   27.02   30.93    1.47 o
   9  -2   7   0   27.02   29.98    1.45 o
   9  -2   6   1    0.16    0.40    0.23 <
  10   2   7   0   41.72   36.34    1.70 o
  10  -2   7   0   41.72   36.22    1.65 o
  10  -2   6   1    0.12    1.44    1.53 <
  11   2   7   0   67.26   59.54    2.65 o
  11  -2   7   0   67.26   62.09    2.65 o
  12   2   7  -1    0.34   -0.31    0.50 <
  11  -2   6   1    0.34    0.95    0.29 o
  12  -2   7   0  201.38  165.13    6.47 o
  12  -2   6   1    0.40   -0.92    1.67 <
 -12   3   7  -1    1.27    2.28    0.35 o
 -11   3   7  -1    0.07    0.49    0.23 <
 -12  -3   6   1    0.07    0.40    0.53 <
 -10   3   7  -1    1.52    0.90    0.32 <
 -11  -3   6   1    1.52    2.24    0.55 o
 -10   3   7   0   57.02   39.12    1.75 o
  -9   3   7  -1    0.20    0.77    0.24 o
 -10  -3   6   1    0.20    0.41    0.45 <
  -9   3   7   0   38.40   24.49    0.82 o
  -8   3   7  -1    0.28    0.28    0.14 <
  -9  -3   6   1    0.28    0.15    0.14 <
  -8   3   7   0   98.13   82.99    2.30 o
  -8  -3   7   0   98.13   80.18    2.27 o
  -7   3   7  -1    0.54    0.56    0.12 o
  -8  -3   6   1    0.54    0.57    0.14 o
  -7   3   7   0   33.29   36.67    1.02 o
  -7  -3   7   0   33.29   38.19    1.13 o
  -6   3   7  -1    1.28    0.76    0.11 o
  -7  -3   6   1    1.28    0.75    0.13 o
  -6   3   7   0  242.47  236.97    5.81 o
  -6  -3   7   0  242.47  246.02    6.15 o
  -5   3   7  -1    2.98    2.09    0.16 o
  -6  -3   6   1    2.98    3.36    0.15 o
  -5   3   7   0    5.68    5.98    0.27 o
  -5  -3   7   0    5.68    6.16    0.27 o
  -4   3   7  -1    0.44    0.53    0.12 o
  -5  -3   6   1    0.44    0.55    0.12 o
  -4   3   7   0   67.69   69.32    1.60 o
  -4  -3   7   0   67.69   72.24    1.76 o
  -3   3   7  -1    0.88    0.88    0.13 o
  -4  -3   6   1    0.88    0.97    0.14 o
  -3   3   7   0  381.13  406.77    8.68 o
  -3  -3   7   0  381.13  409.90    8.82 o
  -2   3   7  -1    0.57    0.50    0.10 o
  -3  -3   6   1    0.57    0.57    0.11 o
  -2   3   7   0 1741.07 1794.92   37.77 o
  -2  -3   7   0 1741.06 1807.95   40.85 o
  -1   3   7  -1    0.60    0.53    0.10 o
  -2  -3   6   1    0.60    0.61    0.11 o
  -1   3   7   0  104.83  103.96    2.30 o
  -1  -3   7   0  104.83  104.52    2.56 o
   0   3   7  -1    0.28    0.31    0.08 o
  -1  -3   6   1    0.28    0.28    0.11 <
   0   3   7   0   51.07   54.21    1.27 o
   0  -3   7   0   51.07   54.31    1.42 o
   1   3   7  -1    0.05    0.04    0.08 <
   0  -3   6   1    0.05    0.02    0.09 <
   1   3   7   0   93.21   98.27    2.20 o
   1  -3   7   0   93.21   99.59    2.45 o
   2   3   7  -1    0.03    0.02    0.08 <
   1  -3   6   1    0.03    0.22    0.11 <
   2   3   7   0  707.13  712.34   15.14 o
   2  -3   7   0  707.13  721.23   16.43 o
   3   3   7  -1    0.83    0.62    0.10 o
   2  -3   6   1    0.83    0.60    0.13 o
   3   3   7   0   22.68   19.91    0.55 o
   3  -3   7   0   22.68   21.24    0.64 o
   4   3   7  -1    0.16    0.02    0.11 <
   3  -3   6   1    0.16    0.22    0.11 <
   4   3   7   0   15.37   16.91    0.57 o
   4  -3   7   0   15.37   17.16    0.56 o
   5   3   7  -1    0.38    0.34    0.13 <
   4  -3   6   1    0.38    0.11    0.12 <
   5   3   7   0    2.28    1.50    0.20 o
   5  -3   7   0    2.28    1.67    0.21 o
   6   3   7  -1    0.56    0.14    0.16 <
   5  -3   6   1    0.56    0.37    0.16 <
   6   3   7   0   99.49  100.37    3.18 o
   6  -3   7   0   99.49   98.53    2.81 o
   7   3   7  -1    0.14    0.06    0.15 <
   6  -3   6   1    0.14    0.05    0.13 <
   7   3   7   0   64.42   65.06    2.04 o
   7  -3   7   0   64.42   72.62    2.95 o
   8   3   7  -1    0.06    0.00    0.15 <
   7  -3   6   1    0.06    0.42    0.24 <
   8   3   7   0   51.79   48.74    2.20 o
   8  -3   7   0   51.79   48.90    2.25 o
   9   3   7  -1    0.41    0.19    0.30 <
   8  -3   6   1    0.41    0.13    0.23 <
   9   3   7   0    1.20    0.71    0.32 <
   9  -3   7   0    1.20    0.84    0.37 <
  10   3   7  -1    0.66    0.30    0.30 <
   9  -3   6   1    0.66    0.69    0.28 <
  10   3   7   0   49.72   37.71    1.87 o
  10  -3   7   0   49.72   41.77    1.89 o
  11   3   7  -1    0.39    1.81    0.37 o
  10  -3   6   1    0.39    0.49    0.28 <
  11  -3   6   1    0.04    0.10    0.23 <
  -9   4   7   0   26.04   18.25    1.23 o
  -8   4   7  -1    0.91    0.64    0.26 <
  -8   4   7   0  148.17  143.29    6.85 o
  -8  -4   7   0  148.17  112.45    6.33 o
  -7   4   7  -1    0.12    0.22    0.18 <
  -8  -4   6   1    0.12    0.42    0.23 <
  -7   4   7   0   15.24   12.70    0.71 o
  -7  -4   7   0   15.24   14.24    0.66 o
  -6   4   7  -1    0.41    0.27    0.19 <
  -7  -4   6   1    0.41    0.35    0.16 <
  -6   4   7   0  433.95  410.04    8.86 o
  -6  -4   7   0  433.95  418.21    9.55 o
  -5   4   7  -1    0.92    0.97    0.19 o
  -6  -4   6   1    0.92    1.02    0.17 o
  -5   4   7   0    5.33    5.23    0.28 o
  -5  -4   7   0    5.33    5.15    0.31 o
  -4   4   7  -1    0.07   -0.05    0.14 <
  -5  -4   6   1    0.07    0.15    0.14 <
  -4   4   7   0  101.47   97.56    2.20 o
  -4  -4   7   0  101.47   94.72    2.39 o
  -3   4   7  -1    0.35    0.67    0.15 o
  -4  -4   6   1    0.35    0.65    0.16 o
  -3   4   7   0   99.71  103.68    2.35 o
  -3  -4   7   0   99.71  104.01    2.60 o
  -2   4   7  -1    0.77    0.60    0.13 o
  -3  -4   6   1    0.77    0.65    0.16 o
  -2   4   7   0   41.26   40.91    1.03 o
  -2  -4   7   0   41.26   42.29    1.16 o
  -1   4   7  -1    0.43    0.53    0.13 o
  -2  -4   6   1    0.43    0.46    0.16 <
  -1   4   7   0  354.91  373.85    7.95 o
  -1  -4   7   0  354.91  366.75    8.55 o
   0   4   7  -1    1.03    0.94    0.13 o
  -1  -4   6   1    1.03    0.76    0.15 o
   0   4   7   0   39.20   43.78    1.06 o
   0  -4   7   0   39.20   42.39    1.20 o
   1   4   7  -1    0.45    0.55    0.13 o
   0  -4   6   1    0.45    0.63    0.15 o
   1   4   7   0    7.16    7.75    0.30 o
   1  -4   7   0    7.16    7.14    0.34 o
   2   4   7  -1    0.19    0.21    0.12 <
   1  -4   6   1    0.19    0.09    0.13 <
   2   4   7   0    6.07    6.20    0.30 o
   2  -4   7   0    6.07    6.32    0.33 o
   3   4   7  -1    0.13    0.20    0.14 <
   2  -4   6   1    0.13    0.06    0.15 <
   3   4   7   0    0.35    0.44    0.19 <
   3  -4   7   0    0.35    0.21    0.21 <
   4   4   7  -1    0.05    0.23    0.15 <
   3  -4   6   1    0.05    0.15    0.18 <
   4   4   7   0  207.17  205.62    4.52 o
   4  -4   7   0  207.17  200.28    4.92 o
   5   4   7  -1    0.43    0.29    0.17 <
   4  -4   6   1    0.43   -0.01    0.18 <
   5   4   7   0    4.80    4.59    0.43 o
   5  -4   7   0    4.80    4.87    0.34 o
   6   4   7  -1    0.27    0.16    0.23 <
   5  -4   6   1    0.27   -0.09    0.21 <
   6   4   7   0   96.93   82.84    3.33 o
   6  -4   7   0   96.93   91.68    4.33 o
   7   4   7  -1    0.14    0.13    0.16 <
   6  -4   6   1    0.14   -0.06    0.22 <
   7   4   7   0    7.64    7.72    0.65 o
   7  -4   7   0    7.64    6.98    0.61 o
   8   4   7  -1    0.68    0.10    0.18 <
   7  -4   6   1    0.68    0.52    0.31 <
   9   4   7  -1    0.82    0.04    0.31 <
   8  -4   6   1    0.82    0.80    0.33 <
  -9   5   7   0    1.29    1.89    0.49 o
  -8   5   7  -1    0.13   -0.09    0.28 <
  -8   5   7   0   31.46   34.66    2.02 o
  -8  -5   7   0   31.46   30.77    2.00 o
  -7   5   7  -1    0.16    0.66    0.35 <
  -8  -5   6   1    0.16    0.27    0.58 <
  -7   5   7   0    1.00    1.25    0.48 <
  -7  -5   7   0    1.00    1.91    0.82 <
  -6   5   7  -1    1.04    0.80    0.38 <
  -7  -5   6   1    1.04    0.94    0.60 <
  -6   5   7   0   41.82   45.06    1.88 o
  -6  -5   7   0   41.82   44.08    2.46 o
  -5   5   7  -1    0.64    0.83    0.33 <
  -6  -5   6   1    0.64    0.81    0.28 <
  -5   5   7   0   11.72   12.70    0.78 o
  -5  -5   7   0   11.72   12.84    1.05 o
  -4   5   7  -1    0.04    0.01    0.28 <
  -5  -5   6   1    0.04    0.17    0.19 <
  -4   5   7   0   11.74   14.18    0.78 o
  -4  -5   7   0   11.74   15.01    0.98 o
  -3   5   7  -1    0.08   -0.01    0.16 <
  -4  -5   6   1    0.08    0.15    0.16 <
  -3   5   7   0   19.89   23.44    1.06 o
  -3  -5   7   0   19.89   22.92    1.36 o
  -2   5   7  -1    0.10    0.00    0.14 <
  -3  -5   6   1    0.10    0.10    0.16 <
  -2   5   7   0   45.72   49.53    2.00 o
  -2  -5   7   0   45.72   48.93    2.62 o
  -1   5   7  -1    0.97    0.74    0.16 o
  -2  -5   6   1    0.97    0.92    0.20 o
  -1   5   7   0   10.11   11.90    0.66 o
  -1  -5   7   0   10.11   11.83    0.84 o
   0   5   7  -1    0.12   -0.06    0.14 <
  -1  -5   6   1    0.12    0.18    0.17 <
   0   5   7   0   98.82  105.62    4.02 o
   0  -5   7   0   98.82  105.30    5.26 o
   1   5   7  -1    0.50    0.36    0.15 <
   0  -5   6   1    0.50    0.64    0.19 o
   1   5   7   0    3.26    4.80    0.42 o
   1  -5   7   0    3.26    4.46    0.46 o
   2   5   7  -1    0.16   -0.08    0.14 <
   1  -5   6   1    0.16    0.21    0.18 <
   2   5   7   0  298.67  329.34   12.15 o
   2  -5   7   0  298.67  324.97   15.88 o
   3   5   7  -1    0.03    0.50    0.20 <
   2  -5   6   1    0.03   -0.01    0.19 <
   3   5   7   0    0.12    0.60    0.39 <
   3  -5   7   0    0.12    0.84    0.33 <
   4   5   7  -1    0.62    0.47    0.33 <
   3  -5   6   1    0.62    0.73    0.20 o
   4   5   7   0   14.99   17.37    0.94 o
   4  -5   7   0   14.99   16.45    1.07 o
   5   5   7  -1    0.23    0.29    0.42 <
   4  -5   6   1    0.23    0.27    0.32 <
   5   5   7   0    0.86    0.52    0.47 <
   5  -5   7   0    0.86    1.18    0.34 o
   6   5   7  -1    0.04    0.06    0.41 <
   5  -5   6   1    0.04   -0.10    0.23 <
   6   5   7   0   32.70   34.24    1.60 o
   6  -5   7   0   32.70   35.49    1.94 o
   7   5   7  -1    0.17    0.31    0.29 <
   6  -5   6   1    0.17   -0.16    0.26 <
   7   5   7   0    2.25    2.43    0.44 o
   7  -5   7   0    2.25    2.80    0.47 o
   8   5   7  -1    0.15    0.36    0.32 <
  -8   6   7  -1    0.19   -0.05    0.35 <
  -8   6   7   0    6.53    3.97    0.56 o
  -7   6   7  -1    0.01    0.28    0.48 <
  -7   6   7   0   14.75   12.47    1.05 o
  -6   6   7  -1    0.11    0.15    0.48 <
  -7  -6   6   1    0.11    0.83    0.70 <
  -6   6   7   0   15.70   15.07    0.94 o
  -5   6   7  -1    0.09   -0.20    0.42 <
  -6  -6   6   1    0.09    0.04    0.64 <
  -5   6   7   0   68.91   69.86    2.82 o
  -5  -6   7   0   68.91   71.35    3.66 o
  -4   6   7  -1    0.36    0.68    0.41 <
  -5  -6   6   1    0.36    0.20    0.40 <
  -4   6   7   0    8.33    9.74    0.65 o
  -4  -6   7   0    8.33    9.68    0.84 o
  -3   6   7  -1    0.06    0.17    0.31 <
  -4  -6   6   1    0.06   -0.07    0.34 <
  -3   6   7   0    2.27    1.95    0.39 o
  -3  -6   7   0    2.27    3.25    0.55 o
  -2   6   7  -1    0.25   -0.15    0.27 <
  -3  -6   6   1    0.25    0.19    0.40 <
  -2   6   7   0    1.50    1.33    0.34 o
  -2  -6   7   0    1.50    1.82    0.45 o
  -1   6   7  -1    0.05   -0.02    0.25 <
  -2  -6   6   1    0.05    0.16    0.31 <
  -1   6   7   0   29.10   31.43    1.38 o
  -1  -6   7   0   29.10   30.64    1.78 o
   0   6   7  -1    0.13    0.38    0.29 <
  -1  -6   6   1    0.13   -0.23    0.28 <
   0   6   7   0   77.89   86.91    3.41 o
   0  -6   7   0   77.90   89.84    4.48 o
   1   6   7  -1    0.10   -0.01    0.27 <
   0  -6   6   1    0.10    0.31    0.31 <
   1   6   7   0    7.59    6.65    0.55 o
   1  -6   7   0    7.59    6.25    0.64 o
   2   6   7  -1    0.15   -0.13    0.28 <
   1  -6   6   1    0.15   -0.31    0.24 <
   2   6   7   0   63.34   66.43    2.66 o
   2  -6   7   0   63.34   64.51    3.44 o
   3   6   7  -1    0.06    0.09    0.31 <
   2  -6   6   1    0.06   -0.07    0.28 <
   3   6   7   0    3.96    3.74    0.52 o
   3  -6   7   0    3.96    4.18    0.57 o
   4   6   7  -1    0.23    0.29    0.42 <
   3  -6   6   1    0.23    0.40    0.33 <
   4   6   7   0   74.11   78.77    3.19 o
   4  -6   7   0   74.11   81.56    4.10 o
   5   6   7  -1    0.04   -0.31    0.47 <
   4  -6   6   1    0.04   -0.14    0.27 <
   5   6   7   0   26.34   24.36    1.30 o
   5  -6   7   0   26.34   25.32    1.53 o
   6   6   7  -1    0.07    0.06    0.53 <
   5  -6   6   1    0.07    0.41    0.34 <
   6   6   7   0   17.98   13.38    1.09 o
   6  -6   7   0   17.98   13.37    0.98 o
   7   6   7  -1    0.25   -0.53    0.31 <
   6  -6   6   1    0.25    0.58    0.38 <
   8   6   7  -1    0.07    0.25    0.37 <
  -6   7   7  -1    0.05    0.70    0.44 <
  -5   7   7  -1    0.02    1.27    0.54 <
  -5   7   7   0    1.09    1.57    0.49 o
  -4   7   7  -1    0.18   -0.46    0.37 <
  -3   7   7  -1    0.04   -0.31    0.31 <
  -3   7   7   0   17.04   14.82    0.85 o
  -2   7   7  -1    0.02    0.14    0.31 <
  -2   7   7   0    7.06    6.06    0.55 o
  -1   7   7  -1    0.08    0.03    0.29 <
  -1   7   7   0    0.34    0.19    0.31 <
   0   7   7  -1    0.20    0.37    0.31 <
   0   7   7   0    1.99    1.47    0.37 o
   1   7   7  -1    0.15    0.13    0.31 <
   1   7   7   0    9.90    8.11    0.63 o
   2   7   7  -1    0.04   -0.14    0.31 <
   2   7   7   0   21.34   18.94    1.39 o
   3   7   7  -1    0.15   -0.17    0.32 <
   3   7   7   0    2.02    1.48    0.41 o
   4   7   7  -1    0.38    0.01    0.46 <
   5   7   7  -1    0.13    0.36    0.40 <
   6   7   7  -1    0.04   -0.24    0.32 <
  -7   6   7   1    0.44    0.63    0.45 <
  -6   6   7   1    0.30    0.08    0.37 <
  -5   6   7   1    0.05    0.71    0.42 <
  -4   6   7   1    0.02    0.06    0.33 <
  -3   6   7   1    0.03    0.52    0.36 <
  -1  -6   8  -1    0.28    0.33    0.34 <
  -2   6   7   1    0.28    0.57    0.31 <
   0  -6   8  -1    0.01    0.41    0.35 <
  -1   6   7   1    0.01    0.18    0.30 <
   1  -6   8  -1    0.59    0.85    0.40 <
   0   6   7   1    0.59    0.53    0.34 <
   2  -6   8  -1    0.05   -0.02    0.33 <
   1   6   7   1    0.05   -0.37    0.29 <
   3  -6   8  -1    0.18    0.15    0.34 <
   2   6   7   1    0.18    0.12    0.39 <
   4  -6   8  -1    0.19    0.23    0.36 <
   3   6   7   1    0.19    0.34    0.51 <
   5  -6   8  -1    0.23    0.50    0.32 <
   4   6   7   1    0.23    0.36    0.37 <
  -9   5   7   1    0.02    0.12    0.37 <
  -7  -5   8  -1    0.10    0.54    0.90 <
  -8   5   7   1    0.10   -0.55    0.39 <
  -6  -5   8  -1    0.16    0.25    0.67 <
  -7   5   7   1    0.16   -0.15    0.48 <
  -5  -5   8  -1    0.35    0.41    0.59 <
  -6   5   7   1    0.35    0.54    0.44 <
  -4  -5   8  -1    0.33    0.18    0.44 <
  -5   5   7   1    0.33    0.76    0.42 <
  -3  -5   8  -1    0.44    0.22    0.43 <
  -4   5   7   1    0.44    0.25    0.34 <
  -2  -5   8  -1    0.27   -0.21    0.27 <
  -3   5   7   1    0.27   -0.04    0.26 <
  -1  -5   8  -1    0.12    0.07    0.31 <
  -2   5   7   1    0.12    0.11    0.26 <
   0  -5   8  -1    0.06    0.51    0.40 <
  -1   5   7   1    0.06    0.18    0.29 <
   1  -5   8  -1    0.17    0.16    0.31 <
   0   5   7   1    0.17    0.00    0.28 <
   2  -5   8  -1    0.12   -0.23    0.27 <
   1   5   7   1    0.12    0.51    0.32 <
   3  -5   8  -1    0.37    0.19    0.31 <
   2   5   7   1    0.37    0.11    0.32 <
   4  -5   8  -1    0.05   -0.11    0.28 <
   3   5   7   1    0.05    0.69    0.46 <
   5  -5   8  -1    0.12    0.28    0.35 <
   4   5   7   1    0.12   -0.67    0.45 <
   6  -5   8  -1    0.21    0.19    0.34 <
   5   5   7   1    0.21    0.71    0.57 <
   7  -5   8  -1    0.26    0.19    0.32 <
   6   5   7   1    0.26   -0.14    0.33 <
 -10   4   7   1    0.04    0.42    0.32 <
  -9   4   7   1    0.25   -0.03    0.28 <
  -7  -4   8  -1    0.34    0.18    0.59 <
  -8   4   7   1    0.34    0.64    0.36 <
  -6  -4   8  -1    0.15    0.24    0.53 <
  -7   4   7   1    0.15    0.27    0.37 <
  -5  -4   8  -1    0.32    0.31    0.59 <
  -6   4   7   1    0.32    0.53    0.32 <
  -4  -4   8  -1    0.18    0.33    0.18 <
  -5   4   7   1    0.18   -0.15    0.27 <
  -3  -4   8  -1    0.16    0.01    0.15 <
  -4   4   7   1    0.16    0.37    0.18 <
  -2  -4   8  -1    0.07   -0.10    0.15 <
  -3   4   7   1    0.07    0.14    0.15 <
  -1  -4   8  -1    0.74    0.92    0.19 o
  -2   4   7   1    0.74    0.76    0.17 o
   0  -4   8  -1    0.16    0.13    0.16 <
  -1   4   7   1    0.16    0.17    0.14 <
   1  -4   8  -1    0.25    0.45    0.17 <
   0   4   7   1    0.25    0.19    0.15 <
   2  -4   8  -1    0.38    0.19    0.17 <
   1   4   7   1    0.38    0.05    0.15 <
   3  -4   8  -1    0.36    0.21    0.17 <
   2   4   7   1    0.36    0.41    0.29 <
   4  -4   8  -1    0.22    0.14    0.27 <
   3   4   7   1    0.22   -0.01    0.34 <
   5  -4   8  -1    0.62    0.42    0.30 <
   4   4   7   1    0.62    0.68    0.42 <
   6  -4   8  -1    0.08   -0.21    0.22 <
   5   4   7   1    0.08   -0.15    0.42 <
   7  -4   8  -1    0.04    0.24    0.27 <
   6   4   7   1    0.04   -0.19    0.29 <
   7   4   7   1    0.07   -0.47    0.30 <
  -9   3   7   1    0.78    0.84    0.17 o
  -7  -3   8  -1    1.69    1.69    0.24 o
  -8   3   7   1    1.69    1.56    0.21 o
  -6  -3   8  -1    1.51    1.32    0.19 o
  -7   3   7   1    1.51    1.32    0.18 o
  -5  -3   8  -1    0.59    0.39    0.15 <
  -6   3   7   1    0.59    0.57    0.16 o
  -4  -3   8  -1    0.15    0.06    0.15 <
  -5   3   7   1    0.15    0.12    0.14 <
  -3  -3   8  -1    0.81    0.71    0.15 o
  -4   3   7   1    0.81    0.80    0.14 o
  -2  -3   8  -1    2.99    3.14    0.21 o
  -3   3   7   1    2.99    3.13    0.18 o
  -1  -3   8  -1    0.85    1.04    0.17 o
  -2   3   7   1    0.85    0.85    0.13 o
   0  -3   8  -1    0.30    0.21    0.14 <
  -1   3   7   1    0.30    0.13    0.12 <
   1  -3   8  -1    0.63    0.22    0.15 <
   0   3   7   1    0.63    0.37    0.13 <
   2  -3   8  -1    0.56    0.47    0.19 <
   1   3   7   1    0.56    0.63    0.16 o
   3  -3   8  -1    0.38    0.18    0.17 <
   2   3   7   1    0.38    0.41    0.16 <
   4  -3   8  -1    0.19    0.11    0.19 <
   3   3   7   1    0.19    0.36    0.16 <
   5  -3   8  -1    0.10   -0.18    0.20 <
   4   3   7   1    0.10    0.07    0.16 <
   6  -3   8  -1    0.20    0.25    0.17 <
   5   3   7   1    0.20    0.11    0.24 <
   7  -3   8  -1    0.21    0.34    0.25 <
   6   3   7   1    0.21   -0.08    0.22 <
   8  -3   8  -1    0.36    0.07    0.27 <
   7   3   7   1    0.36    0.38    0.21 <
   9  -3   8  -1    0.49    0.56    0.30 <
   8   3   7   1    0.49    0.25    0.28 <
 -13   2   7   1    2.29    2.60    0.34 o
 -12   2   7   1    1.93    0.56    0.32 <
 -11   2   7   1    1.22    1.43    0.28 o
 -10   2   7   1    0.11    0.25    0.19 <
  -8  -2   8  -1    0.83    0.40    0.18 <
  -9   2   7   1    0.83    0.38    0.13 o
  -7  -2   8  -1    0.45    0.68    0.15 o
  -8   2   7   1    0.45    0.61    0.13 o
  -6  -2   8  -1    0.03   -0.10    0.10 <
  -7   2   7   1    0.03    0.19    0.10 <
  -5  -2   8  -1    0.23    0.23    0.12 <
  -6   2   7   1    0.23    0.12    0.10 <
  -4  -2   8  -1    0.12    0.25    0.13 <
  -5   2   7   1    0.12    0.34    0.11 o
  -3  -2   8  -1    0.66    0.63    0.12 o
  -4   2   7   1    0.66    0.68    0.11 o
  -2  -2   8  -1    0.72    0.85    0.14 o
  -3   2   7   1    0.72    0.85    0.11 o
  -1  -2   8  -1    0.83    0.92    0.13 o
  -2   2   7   1    0.83    0.78    0.10 o
   0  -2   8  -1    0.62    0.57    0.12 o
  -1   2   7   1    0.62    0.45    0.09 o
   1  -2   8  -1    0.06    0.12    0.10 <
   0   2   7   1    0.06    0.01    0.08 <
   2  -2   8  -1    0.03    0.00    0.11 <
   1   2   7   1    0.03    0.05    0.08 <
   3  -2   8  -1    0.46    0.32    0.12 <
   2   2   7   1    0.46    0.32    0.10 o
   4  -2   8  -1    0.29    0.31    0.13 <
   3   2   7   1    0.29    0.14    0.12 <
   5  -2   8  -1    0.67    0.78    0.15 o
   4   2   7   1    0.67    0.74    0.14 o
   6  -2   8  -1    0.05    0.06    0.15 <
   5   2   7   1    0.05    0.05    0.12 <
   7  -2   8  -1    0.05   -0.12    0.13 <
   6   2   7   1    0.05   -0.02    0.14 <
   8  -2   8  -1    0.23    0.31    0.24 <
   7   2   7   1    0.23    0.09    0.16 <
   9  -2   8  -1    0.80    0.12    0.23 <
   8   2   7   1    0.80    0.47    0.31 <
  10  -2   8  -1    0.30    0.16    0.31 <
   9   2   7   1    0.30   -0.33    0.32 <
  11  -2   8  -1    0.35    0.40    0.26 <
  10   2   7   1    0.35    0.06    0.33 <
 -14  -1   8  -1    1.61    3.51    3.15 <
 -13  -1   8  -1    0.41    2.47    2.82 <
 -14   1   7   1    0.41    0.07    0.30 <
 -12  -1   8  -1    0.04    1.97    2.98 <
 -11  -1   8  -1    1.10    0.37    0.45 <
 -10  -1   8  -1    0.90    1.32    2.29 <
 -11   1   7   1    0.90    3.40    0.33 o
  -9  -1   8  -1    0.76    1.48    0.42 o
  -8  -1   8  -1    0.56    0.00    0.10 <
  -9   1   7   1    0.56    0.10    0.08 <
  -7  -1   8  -1    0.08    0.16    0.09 <
  -8   1   7   1    0.08    0.27    0.08 o
  -6  -1   8  -1    1.66    1.73    0.13 o
  -7   1   7   1    1.66    1.14    0.10 o
  -5  -1   8  -1    2.50    2.83    0.13 o
  -6   1   7   1    2.50    1.99    0.13 o
  -4  -1   8  -1    1.05    1.52    0.12 o
  -5   1   7   1    1.05    1.03    0.10 o
  -3  -1   8  -1    1.30    1.59    0.12 o
  -4   1   7   1    1.30    1.11    0.10 o
  -2  -1   8  -1    0.25    0.32    0.11 <
  -3   1   7   1    0.25    0.31    0.11 <
  -1  -1   8  -1    0.16    0.23    0.09 <
  -2   1   7   1    0.16    0.31    0.10 o
   0  -1   8  -1    0.17    0.08    0.08 <
  -1   1   7   1    0.17    0.19    0.09 <
   1  -1   8  -1    0.02    0.06    0.09 <
   0   1   7   1    0.02    0.10    0.09 <
   2  -1   8  -1    0.50    0.42    0.11 o
   1   1   7   1    0.50    0.48    0.11 o
   3  -1   8  -1    0.09   -0.01    0.10 <
   2   1   7   1    0.09    0.13    0.10 <
   4  -1   8  -1    0.06    0.28    0.13 <
   3   1   7   1    0.06    0.28    0.12 <
   5  -1   8  -1    0.20    0.18    0.17 <
   4   1   7   1    0.20    0.11    0.50 <
   6  -1   8  -1    0.27    0.46    0.13 o
   5   1   7   1    0.27    0.25    0.10 <
   7  -1   8  -1    0.13    0.33    0.13 <
   6   1   7   1    0.13    0.27    0.11 <
   8  -1   8  -1    0.16    3.76    1.08 o
   7   1   7   1    0.16    0.84    0.34 <
   9  -1   8  -1    0.02    0.74    1.40 <
   8   1   7   1    0.02   -0.01    0.36 <
  10  -1   8  -1    0.74    0.66    0.24 <
  11  -1   8  -1    0.59    2.44    1.80 <
  12  -1   8  -1    0.20   -0.86    1.60 <
  11   1   7   1    0.20    0.62    0.57 <
  -8   0   8   0   16.35   11.35    0.62 o
  -7   0   8  -1    1.26    1.30    0.14 o
  -8   0   7   1    1.26    1.41    0.12 o
  -7   0   8   0    3.38    2.80    0.15 o
  -6   0   8  -1    0.59    0.66    0.07 o
  -7   0   7   1    0.59    0.72    0.08 o
  -6   0   8   0 1607.23 1557.26   57.43 o
  -5   0   8  -1    0.45    0.42    0.08 o
  -6   0   7   1    0.45    0.31    0.07 o
  -5   0   8   0   48.08   46.76    1.49 o
  -4   0   8  -1    0.44    0.41    0.08 o
  -5   0   7   1    0.44    0.46    0.07 o
  -4   0   8   0 2107.96 2483.61  151.34 o
  -3   0   8  -1    4.16    4.53    0.21 o
  -4   0   7   1    4.16    4.59    0.19 o
  -3   0   8   0   11.85   13.32    0.48 o
  -2   0   8  -1    0.61    0.57    0.09 o
  -3   0   7   1    0.61    0.52    0.09 o
  -2   0   8   0  593.58  507.36   15.53 o
  -1   0   8  -1    0.55    0.59    0.13 o
  -2   0   7   1    0.55    0.53    0.13 o
  -1   0   8   0    0.02    0.78    0.69 <
   0   0   8  -1    0.49    0.44    0.09 o
  -1   0   7   1    0.49    0.46    0.09 o
   0   0   8   0 3219.66 3393.86  206.65 o
   1   0   8  -1    0.09    0.15    0.08 <
   0   0   7   1    0.09    0.14    0.08 <
   1   0   8   0    8.74    9.58    0.36 o
   2   0   8  -1    0.26    0.31    0.13 <
   1   0   7   1    0.26    0.11    0.06 <
   2   0   8   0 1011.75 1113.44   29.04 o
   3   0   8  -1    0.06    0.09    0.07 <
   2   0   7   1    0.06    0.09    0.07 <
   3   0   8   0    0.17    0.18    0.07 <
   4   0   8  -1    0.28    0.11    0.07 <
   3   0   7   1    0.28    0.38    0.07 o
   4   0   8   0  628.26  642.39   16.69 o
   5   0   8  -1    0.05   -0.12    0.07 <
   4   0   7   1    0.05   -0.04    0.05 <
   5   0   8   0    0.09    0.02    0.07 <
   6   0   8  -1    0.72    0.62    0.11 o
   5   0   7   1    0.72    0.80    0.10 o
   6   0   8   0  570.49  482.37   13.27 o
   7   0   8  -1    1.13    1.40    0.13 o
   6   0   7   1    1.13    1.28    0.12 o
   7   0   8   0    1.28    1.10    0.13 o
   8   0   8  -1    0.70    3.61    1.67 <
   7   0   7   1    0.70    0.35    0.13 <
   8   0   8   0   57.24   61.33    1.79 o
   9   0   8  -1    1.14    0.48    0.19 <
   8   0   7   1    1.14   -1.09    1.24 <
   9   0   8   0    0.56    0.16    0.18 <
  10   0   8  -1    0.65    0.31    0.21 <
   9   0   7   1    0.65   -0.11    1.70 <
  10   0   8   0   74.32   67.78    2.03 o
  11   0   8  -1    0.20    0.06    0.22 <
  10   0   7   1    0.20    0.14    1.58 <
  11   0   8   0    0.07    0.21    0.23 <
  12   0   8  -1    1.22   -0.61    1.66 <
 -14   1   8   0  251.50  321.67   11.79 o
 -13   1   8   0    2.97    3.64    0.39 o
 -12   1   8   0  188.34  254.05    9.32 o
 -11   1   8   0  425.98  469.87   16.89 o
 -11  -1   8   0  425.97  471.89   17.42 o
 -10   1   8   0 1049.33 1165.83   41.19 o
 -10  -1   8   0 1049.33 1180.17   42.35 o
  -9   1   8   0  125.80  132.44    5.05 o
  -9  -1   8   0  125.80  140.95    5.23 o
  -8   1   8   0   43.53   34.93    1.07 o
  -8  -1   8   0   43.53   35.26    1.17 o
  -7   1   8  -1    0.08    0.13    0.05 <
  -8  -1   7   1    0.08    0.16    0.08 <
  -7   1   8   0   53.56   47.74    1.21 o
  -7  -1   8   0   53.56   48.78    1.26 o
  -6   1   8  -1    2.14    2.25    0.11 o
  -7  -1   7   1    2.14    2.25    0.11 o
  -6   1   8   0   62.54   75.89    1.83 o
  -6  -1   8   0   62.54   76.82    1.89 o
  -5   1   8  -1    2.95    2.77    0.11 o
  -6  -1   7   1    2.95    2.71    0.11 o
  -5   1   8   0  381.37  407.34    9.43 o
  -5  -1   8   0  381.37  420.62   12.53 o
  -4   1   8  -1    1.42    1.60    0.10 o
  -5  -1   7   1    1.42    1.54    0.10 o
  -4   1   8   0  149.48  132.70    3.33 o
  -4  -1   8   0  149.48  132.16    4.11 o
  -3   1   8  -1    1.02    1.32    0.14 o
  -4  -1   7   1    1.02    1.31    0.16 o
  -3   1   8   0 1339.54 1473.27   88.60 o
  -3  -1   8   0 1339.54 1442.41   44.03 o
  -2   1   8  -1    0.93    1.02    0.09 o
  -3  -1   7   1    0.93    1.16    0.10 o
  -2   1   8   0   26.69   22.41    0.76 o
  -2  -1   8   0   26.69   22.56    0.77 o
  -1   1   8  -1    1.50    1.50    0.15 o
  -2  -1   7   1    1.50    1.58    0.16 o
  -1   1   8   0   62.33   81.22    2.55 o
  -1  -1   8   0   62.33   81.44    2.57 o
   0   1   8  -1    0.26    0.27    0.08 o
  -1  -1   7   1    0.26    0.36    0.09 o
   0   1   8   0   89.57  104.31    3.25 o
   0  -1   8   0   89.57  102.86    3.26 o
   1   1   8  -1    0.12    0.22    0.08 <
   0  -1   7   1    0.12    0.35    0.09 o
   1   1   8   0   21.14   27.94    0.93 o
   1  -1   8   0   21.14   28.30    0.95 o
   2   1   8  -1    0.22    0.15    0.07 <
   1  -1   7   1    0.22    0.19    0.12 <
   2   1   8   0 1272.58 1320.55   39.97 o
   2  -1   8   0 1272.58 1319.14   39.95 o
   3   1   8  -1    0.16    0.18    0.07 <
   2  -1   7   1    0.16    0.26    0.09 <
   3   1   8   0   13.31   11.08    0.42 o
   3  -1   8   0   13.31   10.62    0.43 o
   4   1   8  -1    0.66    0.57    0.08 o
   3  -1   7   1    0.66    0.48    0.09 o
   4   1   8   0   25.18   29.09    0.95 o
   4  -1   8   0   25.18   29.18    0.90 o
   5   1   8  -1    0.01    0.06    0.06 <
   4  -1   7   1    0.01    0.06    0.08 <
   5   1   8   0  189.54  212.87    5.84 o
   5  -1   8   0  189.54  207.76    5.86 o
   6   1   8  -1    0.84    0.77    0.10 o
   5  -1   7   1    0.84    0.66    0.12 o
   6   1   8   0  930.68  922.29   19.32 o
   6  -1   8   0  930.68  931.80   25.63 o
   7   1   8  -1    0.87    0.91    0.11 o
   6  -1   7   1    0.87    0.83    0.12 o
   7   1   8   0  489.43  477.54   12.27 o
   7  -1   8   0  489.43  467.45   12.31 o
   8   1   8  -1    0.04    0.17    0.12 <
   7  -1   7   1    0.04   -0.24    1.13 <
   8   1   8   0  205.21  197.37    7.36 o
   8  -1   8   0  205.21  195.62    7.46 o
   9   1   8  -1    0.34    0.51    1.29 <
   8  -1   7   1    0.34    0.24    0.17 <
   9   1   8   0    1.75    2.91    0.51 o
   9  -1   8   0    1.75    3.03    0.33 o
  10   1   8  -1    0.51   -0.57    1.71 <
   9  -1   7   1    0.51    0.75    0.22 o
  10   1   8   0  415.16  372.22   13.52 o
  10  -1   8   0  415.16  373.67   13.76 o
  11   1   8  -1    1.06    6.71    2.23 o
  10  -1   7   1    1.06    0.46    0.23 <
  11   1   8   0   61.83   54.06    2.49 o
  11  -1   8   0   61.83   57.74    2.41 o
  11  -1   7   1    0.64   -0.82    1.68 <
  12  -1   8   0  145.21  125.39    5.02 o
 -15  -2   7   1    2.93    5.48    3.51 <
 -14   2   8   0  196.31  206.14    7.85 o
 -14  -2   7   1    0.89    0.72    0.71 <
 -13   2   8   0  250.13  227.92    8.51 o
 -13  -2   7   1    1.39    0.03    2.36 <
 -12   2   8   0  133.73  156.65    5.62 o
 -12  -2   8   0  133.73  133.42    5.84 o
 -12  -2   7   1    1.12    1.07    0.51 <
 -11   2   8   0   12.68   15.84    0.83 o
 -11  -2   8   0   12.68   13.82    0.95 o
 -10   2   8  -1    2.26    1.08    0.26 o
 -11  -2   7   1    2.26    3.72    2.13 <
 -10   2   8   0    1.69    1.97    0.27 o
 -10  -2   8   0    1.69    2.16    0.49 o
 -10  -2   7   1    4.30    3.51    0.45 o
  -9   2   8   0   73.63   73.34    1.97 o
  -9  -2   8   0   73.63   67.45    1.99 o
  -8   2   8  -1    0.44    0.30    0.09 o
  -9  -2   7   1    0.44    0.41    0.14 <
  -8   2   8   0   90.71   79.92    1.96 o
  -8  -2   8   0   90.71   80.11    1.97 o
  -7   2   8  -1    0.69    0.31    0.08 o
  -8  -2   7   1    0.69    0.77    0.10 o
  -7   2   8   0    4.24    6.18    0.25 o
  -7  -2   8   0    4.24    6.23    0.28 o
  -6   2   8  -1    0.15    0.31    0.08 o
  -7  -2   7   1    0.15    0.23    0.09 <
  -6   2   8   0  495.35  479.18   10.83 o
  -6  -2   8   0  495.35  499.80   12.35 o
  -5   2   8  -1    0.35    0.43    0.08 o
  -6  -2   7   1    0.35    0.45    0.09 o
  -5   2   8   0    3.57    4.13    0.21 o
  -5  -2   8   0    3.57    4.16    0.23 o
  -4   2   8  -1    0.33    0.54    0.08 o
  -5  -2   7   1    0.33    0.45    0.10 o
  -4   2   8   0  290.88  297.42    7.81 o
  -4  -2   8   0  290.88  300.48    7.72 o
  -3   2   8  -1    0.94    0.84    0.09 o
  -4  -2   7   1    0.94    0.84    0.11 o
  -3   2   8   0   20.57   22.56    0.73 o
  -3  -2   8   0   20.57   22.64    0.73 o
  -2   2   8  -1    0.92    1.06    0.11 o
  -3  -2   7   1    0.92    0.95    0.10 o
  -2   2   8   0   31.19   26.07    0.81 o
  -2  -2   8   0   31.19   25.18    0.80 o
  -1   2   8  -1    0.11   -0.03    0.09 <
  -2  -2   7   1    0.11    0.00    0.09 <
  -1   2   8   0  465.35  473.05   12.11 o
  -1  -2   8   0  465.35  461.51   11.95 o
   0   2   8  -1    0.10    0.12    0.09 <
  -1  -2   7   1    0.10    0.10    0.08 <
   0   2   8   0  221.13  226.67    6.56 o
   0  -2   8   0  221.13  225.00    5.87 o
   1   2   8  -1    0.64    0.60    0.11 o
   0  -2   7   1    0.64    0.36    0.12 o
   1   2   8   0  105.25  102.60    3.07 o
   1  -2   8   0  105.25  104.20    2.80 o
   2   2   8  -1    0.09    0.11    0.43 <
   1  -2   7   1    0.09    0.07    0.10 <
   2   2   8   0  212.43  223.11    6.51 o
   2  -2   8   0  212.43  223.83    5.82 o
   3   2   8  -1    0.12    0.33    0.11 o
   2  -2   7   1    0.12    0.12    0.10 <
   3   2   8   0  114.07  124.00    3.61 o
   3  -2   8   0  114.07  120.38    3.85 o
   4   2   8  -1    0.28    0.46    0.11 o
   3  -2   7   1    0.28    0.34    0.11 o
   4   2   8   0  675.86  723.43   18.47 o
   4  -2   8   0  675.86  707.07   21.89 o
   5   2   8  -1    0.06    0.28    0.11 <
   4  -2   7   1    0.06    0.11    0.11 <
   5   2   8   0  346.93  392.72   10.30 o
   5  -2   8   0  346.93  392.17   12.13 o
   6   2   8  -1    0.19    0.10    0.13 <
   5  -2   7   1    0.19    0.03    0.10 <
   6   2   8   0   26.02   21.95    0.67 o
   6  -2   8   0   26.02   23.33    0.78 o
   7   2   8  -1    0.08    0.35    0.25 <
   6  -2   7   1    0.08    0.26    0.11 <
   7   2   8   0  232.36  225.50    5.93 o
   7  -2   8   0  232.36  220.06    6.02 o
   8   2   8  -1    0.79    0.40    0.33 <
   7  -2   7   1    0.79    0.60    0.13 o
   8   2   8   0   31.55   28.63    1.40 o
   8  -2   8   0   31.55   27.02    1.34 o
   9   2   8  -1    0.13    0.45    0.38 <
   8  -2   7   1    0.13    0.12    1.30 <
   9   2   8   0  342.41  350.16   12.94 o
   9  -2   8   0  342.41  350.85   13.22 o
   9  -2   7   1    0.67    2.92    1.62 <
  10   2   8   0  267.53  239.93    9.24 o
  10  -2   8   0  267.53  257.72    9.48 o
  10  -2   7   1    0.78    4.30    1.88 <
  11  -2   8   0  172.11  148.10    5.90 o
  12   2   8  -1    0.87    0.91    0.52 <
  11  -2   7   1    0.87    0.67    0.31 <
 -12   3   8  -1    3.73    3.07    0.38 o
 -11   3   8  -1    2.32    3.99    0.39 o
 -10   3   8  -1    0.61    0.69    0.23 o
  -9   3   8  -1    0.56    0.02    0.17 <
 -10  -3   7   1    0.56    1.23    1.92 <
  -9   3   8   0    8.18    5.22    0.39 o
  -8   3   8  -1    0.17    0.28    0.12 <
  -9  -3   7   1    0.17    0.10    0.15 <
  -8   3   8   0   80.00   76.62    2.92 o
  -8  -3   8   0   80.00   70.12    2.04 o
  -7   3   8  -1    1.20    0.87    0.13 o
  -8  -3   7   1    1.20    0.74    0.15 o
  -7   3   8   0  477.56  453.53   10.88 o
  -7  -3   8   0  477.56  457.73   11.43 o
  -6   3   8  -1    0.36    0.46    0.12 o
  -7  -3   7   1    0.36    0.84    0.15 o
  -6   3   8   0   34.85   29.11    0.87 o
  -6  -3   8   0   34.85   29.42    0.93 o
  -5   3   8  -1    0.26    0.36    0.11 o
  -6  -3   7   1    0.26    0.36    0.12 o
  -5   3   8   0   99.62  102.74    2.55 o
  -5  -3   8   0   99.62  100.80    2.31 o
  -4   3   8  -1    0.22    0.23    0.12 <
  -5  -3   7   1    0.22    0.02    0.11 <
  -4   3   8   0  303.22  304.50    6.64 o
  -4  -3   8   0  303.22  316.09    7.22 o
  -3   3   8  -1    0.19    0.33    0.09 o
  -4  -3   7   1    0.19    0.44    0.11 o
  -3   3   8   0 1011.83 1048.35   22.09 o
  -3  -3   8   0 1011.83 1052.81   23.91 o
  -2   3   8  -1    0.39    0.32    0.08 o
  -3  -3   7   1    0.39    0.36    0.11 o
  -2   3   8   0   20.15   16.73    0.47 o
  -2  -3   8   0   20.15   17.57    0.54 o
  -1   3   8  -1    0.51    0.54    0.10 o
  -2  -3   7   1    0.51    0.65    0.12 o
  -1   3   8   0  426.05  442.38    9.33 o
  -1  -3   8   0  426.05  435.72   10.14 o
   0   3   8  -1    1.01    0.85    0.10 o
  -1  -3   7   1    1.01    0.95    0.13 o
   0   3   8   0   60.78   57.57    1.35 o
   0  -3   8   0   60.78   58.63    1.51 o
   1   3   8  -1    0.67    0.22    0.08 <
   0  -3   7   1    0.67    0.63    0.12 o
   1   3   8   0  548.84  566.72   12.02 o
   1  -3   8   0  548.84  569.47   13.08 o
   2   3   8  -1    0.33    0.41    0.10 o
   1  -3   7   1    0.33    0.51    0.13 o
   2   3   8   0  344.51  334.38    7.21 o
   2  -3   8   0  344.51  339.63    7.83 o
   3   3   8  -1    0.60    0.31    0.10 o
   2  -3   7   1    0.60    0.50    0.13 o
   3   3   8   0    2.31    2.36    0.18 o
   3  -3   8   0    2.31    2.34    0.23 o
   4   3   8  -1    0.24    0.15    0.12 <
   3  -3   7   1    0.24    0.07    0.12 <
   4   3   8   0    2.93    1.31    0.17 o
   4  -3   8   0    2.93    1.49    0.20 o
   5   3   8  -1    0.17    0.43    0.13 o
   4  -3   7   1    0.17    0.32    0.13 <
   5   3   8   0   20.67   27.18    0.83 o
   5  -3   8   0   20.67   26.64    0.83 o
   6   3   8  -1    0.15    0.05    0.13 <
   5  -3   7   1    0.15   -0.15    0.17 <
   6   3   8   0   45.96   38.89    1.33 o
   6  -3   8   0   45.96   36.38    1.30 o
   7   3   8  -1    0.18   -0.08    0.14 <
   6  -3   7   1    0.18    0.28    0.15 <
   7   3   8   0  258.63  290.11   10.76 o
   7  -3   8   0  258.63  276.96   11.04 o
   8   3   8  -1    0.01   -0.15    0.14 <
   7  -3   7   1    0.01    0.08    0.21 <
   8   3   8   0    1.40    0.47    0.39 <
   8  -3   8   0    1.40    1.40    1.75 <
   9   3   8  -1    0.27    0.17    0.30 <
   8  -3   7   1    0.27    0.43    0.26 <
   9   3   8   0  398.22  379.06   13.98 o
   9  -3   8   0  398.22  378.73   14.31 o
  10   3   8  -1    0.15    0.17    0.32 <
   9  -3   7   1    0.15    0.03    0.23 <
  11   3   8  -1    0.18    0.21    0.33 <
  10  -3   7   1    0.18    0.13    0.25 <
  -9   4   8   0   32.07   22.28    1.44 o
  -8   4   8  -1    1.27    0.43    0.21 <
  -8   4   8   0  127.63  115.88    5.73 o
  -8  -4   8   0  127.63   96.22    5.30 o
  -7   4   8  -1    2.35    2.03    0.21 o
  -8  -4   7   1    2.35    2.68    0.27 o
  -7   4   8   0  120.96  106.43    3.40 o
  -7  -4   8   0  120.96  110.27    3.45 o
  -6   4   8  -1    1.15    1.00    0.17 o
  -7  -4   7   1    1.15    1.27    0.19 o
  -6   4   8   0  103.95  102.62    3.07 o
  -6  -4   8   0  103.95   92.69    2.45 o
  -5   4   8  -1    0.65    0.65    0.15 o
  -6  -4   7   1    0.65    0.42    0.15 <
  -5   4   8   0   65.84   66.78    1.59 o
  -5  -4   8   0   65.84   66.91    1.76 o
  -4   4   8  -1    0.63    0.81    0.15 o
  -5  -4   7   1    0.63    0.70    0.16 o
  -4   4   8   0   17.98   17.82    0.53 o
  -4  -4   8   0   17.98   17.32    0.59 o
  -3   4   8  -1    0.07   -0.02    0.11 <
  -4  -4   7   1    0.07    0.16    0.13 <
  -3   4   8   0   17.94   19.41    0.55 o
  -3  -4   8   0   17.94   19.34    0.63 o
  -2   4   8  -1    0.72    0.87    0.14 o
  -3  -4   7   1    0.72    0.93    0.16 o
  -2   4   8   0  163.95  167.34    3.68 o
  -2  -4   8   0  163.95  165.03    3.97 o
  -1   4   8  -1    0.81    0.48    0.12 o
  -2  -4   7   1    0.81    0.59    0.15 o
  -1   4   8   0  142.95  140.38    3.13 o
  -1  -4   8   0  142.95  140.03    3.40 o
   0   4   8  -1    1.02    0.92    0.15 o
  -1  -4   7   1    1.02    0.85    0.15 o
   0   4   8   0   24.27   23.76    0.65 o
   0  -4   8   0   24.27   23.09    0.73 o
   1   4   8  -1    0.15    0.09    0.13 <
   0  -4   7   1    0.15    0.13    0.15 <
   1   4   8   0    2.68    3.06    0.25 o
   1  -4   8   0    2.68    3.02    0.25 o
   2   4   8  -1    0.02   -0.01    0.12 <
   1  -4   7   1    0.02    0.08    0.14 <
   2   4   8   0   61.92   57.96    1.38 o
   2  -4   8   0   61.92   55.10    1.53 o
   3   4   8  -1    0.35    0.25    0.14 <
   2  -4   7   1    0.35    0.20    0.16 <
   3   4   8   0  114.45  120.78    2.75 o
   3  -4   8   0  114.45  118.69    3.01 o
   4   4   8  -1    0.04    0.38    0.19 <
   3  -4   7   1    0.04    0.08    0.25 <
   4   4   8   0    7.35    8.28    0.51 o
   4  -4   8   0    7.35    7.30    0.46 o
   5   4   8  -1    0.18    0.18    0.16 <
   4  -4   7   1    0.18    0.28    0.21 <
   5   4   8   0  221.77  232.65    8.76 o
   5  -4   8   0  221.77  238.97   11.41 o
   6   4   8  -1    0.23    0.24    0.26 <
   5  -4   7   1    0.23    0.39    0.17 <
   6   4   8   0    5.48    5.45    0.50 o
   6  -4   8   0    5.48    6.23    0.56 o
   7   4   8  -1    0.76    1.07    0.31 o
   6  -4   7   1    0.76    0.48    0.29 <
   7   4   8   0   42.18   41.84    2.32 o
   7  -4   8   0   42.18   38.89    2.18 o
   8   4   8  -1    0.14    0.27    0.18 <
   7  -4   7   1    0.14    0.27    0.29 <
   9   4   8  -1    0.16    0.61    0.30 <
   8  -4   7   1    0.16    0.38    0.31 <
  -9   5   8  -1    0.12    0.41    0.33 <
  -9   5   8   0   51.76   54.70    3.13 o
  -8   5   8  -1    0.22    0.27    0.30 <
  -8   5   8   0    8.72    9.82    0.84 o
  -8  -5   8   0    8.72    8.35    1.01 o
  -7   5   8  -1    0.21    0.68    0.36 <
  -8  -5   7   1    0.21    0.12    0.60 <
  -7   5   8   0   34.85   38.30    1.69 o
  -7  -5   8   0   34.85   38.09    2.21 o
  -6   5   8  -1    0.64    0.54    0.37 <
  -7  -5   7   1    0.64    0.92    0.55 <
  -6   5   8   0  118.70  125.71    4.84 o
  -6  -5   8   0  118.69  128.77    6.35 o
  -5   5   8  -1    0.26    0.32    0.31 <
  -6  -5   7   1    0.26   -0.31    0.44 <
  -5   5   8   0   60.27   64.94    2.58 o
  -5  -5   8   0   60.27   64.72    3.36 o
  -4   5   8  -1    0.09    0.16    0.28 <
  -5  -5   7   1    0.09    0.26    0.18 <
  -4   5   8   0   27.72   27.50    1.22 o
  -4  -5   8   0   27.72   26.78    1.54 o
  -3   5   8  -1    0.27    0.02    0.17 <
  -4  -5   7   1    0.27    0.02    0.15 <
  -3   5   8   0  144.46  158.79    5.98 o
  -3  -5   8   0  144.46  159.75    7.82 o
  -2   5   8  -1    0.94    0.63    0.16 o
  -3  -5   7   1    0.94    0.76    0.19 o
  -2   5   8   0   11.33   10.85    0.61 o
  -2  -5   8   0   11.33   11.31    0.81 o
  -1   5   8  -1    0.28    0.22    0.15 <
  -2  -5   7   1    0.28    0.33    0.17 <
  -1   5   8   0   59.55   61.42    2.43 o
  -1  -5   8   0   59.55   62.20    3.19 o
   0   5   8  -1    0.49    0.12    0.15 <
  -1  -5   7   1    0.49    0.20    0.17 <
   0   5   8   0    0.36    0.54    0.27 <
   0  -5   8   0    0.36    0.58    0.32 <
   1   5   8  -1    0.04   -0.21    0.13 <
   0  -5   7   1    0.04   -0.02    0.16 <
   1   5   8   0    8.45   10.02    0.61 o
   1  -5   8   0    8.45    9.55    0.75 o
   2   5   8  -1    0.06   -0.01    0.15 <
   1  -5   7   1    0.06   -0.02    0.16 <
   2   5   8   0   14.54   16.67    0.84 o
   2  -5   8   0   14.54   15.37    1.05 o
   3   5   8  -1    0.46    0.50    0.29 <
   2  -5   7   1    0.46    0.50    0.19 <
   3   5   8   0   42.89   48.22    1.99 o
   3  -5   8   0   42.89   48.25    2.54 o
   4   5   8  -1    0.07    0.35    0.36 <
   3  -5   7   1    0.07    0.35    0.27 <
   4   5   8   0    3.00    2.69    0.63 o
   4  -5   8   0    3.00    2.78    0.46 o
   5   5   8  -1    0.11    0.03    0.39 <
   4  -5   7   1    0.11    0.06    0.24 <
   5   5   8   0   39.98   42.78    1.84 o
   5  -5   8   0   39.98   42.47    2.30 o
   6   5   8  -1    0.08    0.57    0.44 <
   5  -5   7   1    0.08    0.01    0.25 <
   6   5   8   0    7.42    7.44    0.72 o
   6  -5   8   0    7.42    7.31    0.63 o
   7   5   8  -1    0.12   -0.01    0.28 <
   6  -5   7   1    0.12   -0.08    0.24 <
   7   5   8   0   83.71   86.39    4.52 o
   7  -5   8   0   83.71   77.05    4.20 o
   8   5   8  -1    0.19    0.23    0.31 <
  -8   6   8  -1    0.00   -0.14    0.32 <
  -8   6   8   0   57.86   48.73    2.88 o
  -7   6   8  -1    0.23    0.11    0.36 <
  -8  -6   7   1    0.23    0.06    0.76 <
  -7   6   8   0  162.39  158.46    8.49 o
  -6   6   8  -1    0.30    0.35    0.51 <
  -7  -6   7   1    0.30   -0.46    0.64 <
  -6   6   8   0    0.64   -0.52    0.54 <
  -6  -6   8   0    0.64    0.49    0.89 <
  -5   6   8  -1    0.56    0.11    0.43 <
  -6  -6   7   1    0.56    0.17    0.60 <
  -5   6   8   0    7.00    4.38    0.58 o
  -5  -6   8   0    7.00    4.35    0.65 o
  -4   6   8  -1    0.02   -0.07    0.35 <
  -5  -6   7   1    0.02   -0.03    0.38 <
  -4   6   8   0    1.31    1.45    0.40 o
  -4  -6   8   0    1.31    1.73    0.50 o
  -3   6   8  -1    0.23    0.29    0.30 <
  -4  -6   7   1    0.23    0.26    0.37 <
  -3   6   8   0   12.04   14.24    0.80 o
  -3  -6   8   0   12.04   12.91    0.99 o
  -2   6   8  -1    0.26    0.22    0.31 <
  -3  -6   7   1    0.26    0.34    0.42 <
  -2   6   8   0    1.94    1.09    0.34 o
  -2  -6   8   0    1.94    1.39    0.41 o
  -1   6   8  -1    0.44    0.48    0.29 <
  -2  -6   7   1    0.44    0.43    0.33 <
  -1   6   8   0   60.05   65.58    2.60 o
  -1  -6   8   0   60.05   65.07    3.39 o
   0   6   8  -1    0.09    0.19    0.27 <
  -1  -6   7   1    0.09   -0.05    0.26 <
   0   6   8   0   55.31   58.33    2.35 o
   0  -6   8   0   55.31   58.35    3.06 o
   1   6   8  -1    0.08   -0.25    0.26 <
   0  -6   7   1    0.08   -0.12    0.29 <
   1   6   8   0    4.21    4.74    0.47 o
   1  -6   8   0    4.21    3.80    0.53 o
   2   6   8  -1    0.06    0.35    0.31 <
   1  -6   7   1    0.06   -0.06    0.29 <
   2   6   8   0   83.16   86.31    3.39 o
   2  -6   8   0   83.16   88.03    4.42 o
   3   6   8  -1    0.54    0.05    0.32 <
   2  -6   7   1    0.54    0.00    0.30 <
   3   6   8   0   23.94   26.99    1.30 o
   3  -6   8   0   23.94   27.50    1.61 o
   4   6   8  -1    0.47   -0.01    0.41 <
   3  -6   7   1    0.47    0.26    0.32 <
   4   6   8   0    6.42    8.24    0.75 o
   4  -6   8   0    6.42    8.01    0.74 o
   5   6   8  -1    0.17    0.19    0.51 <
   4  -6   7   1    0.17    0.22    0.36 <
   5   6   8   0    4.70    3.34    0.58 o
   5  -6   8   0    4.70    5.04    0.58 o
   6   6   8  -1    0.07   -0.23    0.54 <
   5  -6   7   1    0.07   -0.12    0.29 <
   6   6   8   0   36.75   32.46    2.02 o
   7   6   8  -1    0.37    0.02    0.34 <
   6  -6   7   1    0.37    0.03    0.33 <
  -6   7   8  -1    0.06    0.07    0.37 <
  -5   7   8  -1    0.28    1.42    0.65 <
  -4   7   8  -1    0.04    0.03    0.37 <
  -3   7   8  -1    0.18    0.32    0.33 <
  -3   7   8   0    4.84    3.96    0.63 o
  -2   7   8  -1    0.06    0.44    0.41 <
  -2   7   8   0    3.14    3.14    0.44 o
  -1   7   8  -1    0.02    0.11    0.29 <
  -2  -7   7   1    0.02    0.20    0.33 <
  -1   7   8   0    0.93    0.79    0.38 <
   0   7   8  -1    0.03    0.58    0.37 <
  -1  -7   7   1    0.03    0.74    0.47 <
   0   7   8   0    0.69    0.39    0.31 <
   1   7   8  -1    0.09    0.07    0.31 <
   0  -7   7   1    0.09   -0.13    0.31 <
   1   7   8   0   31.49   23.73    1.66 o
   2   7   8  -1    0.20   -0.30    0.32 <
   1  -7   7   1    0.20    0.14    0.34 <
   2   7   8   0    4.81    3.33    0.58 o
   3   7   8  -1    0.04    0.01    0.34 <
   2  -7   7   1    0.04    0.26    0.32 <
   4   7   8  -1    0.08    1.27    0.52 <
   3  -7   7   1    0.08   -0.31    0.30 <
   5   7   8  -1    0.04    0.49    0.42 <
   4  -7   7   1    0.04    0.45    0.33 <
  -7   6   8   1    0.01    0.44    0.41 <
  -6   6   8   1    0.09    0.08    0.52 <
  -5   6   8   1    0.05   -0.25    0.39 <
  -3  -6   9  -1    0.13   -0.68    0.31 <
  -4   6   8   1    0.13   -0.06    0.31 <
  -2  -6   9  -1    0.14    0.26    0.37 <
  -3   6   8   1    0.14   -0.13    0.30 <
  -1  -6   9  -1    0.02   -0.09    0.46 <
  -2   6   8   1    0.02   -0.28    0.32 <
   0  -6   9  -1    0.08   -0.67    0.27 <
  -1   6   8   1    0.08   -0.06    0.35 <
   1  -6   9  -1    0.33   -0.19    0.30 <
   0   6   8   1    0.33    0.25    0.33 <
   2  -6   9  -1    0.09   -0.31    0.30 <
   1   6   8   1    0.09   -0.07    0.31 <
   3  -6   9  -1    0.08   -0.23    0.28 <
   2   6   8   1    0.08   -0.01    0.35 <
   4  -6   9  -1    0.04   -0.17    0.30 <
   3   6   8   1    0.04    0.45    0.41 <
   4   6   8   1    0.36    0.26    0.37 <
  -9   5   8   1    0.99    0.39    0.38 <
  -7  -5   9  -1    0.36    0.62    0.77 <
  -8   5   8   1    0.36    0.32    0.39 <
  -6  -5   9  -1    0.78    1.39    0.69 <
  -7   5   8   1    0.78    1.09    0.50 <
  -5  -5   9  -1    0.27    0.45    0.57 <
  -6   5   8   1    0.27    0.85    0.44 <
  -4  -5   9  -1    0.05   -0.75    0.44 <
  -5   5   8   1    0.05    0.32    0.40 <
  -3  -5   9  -1    0.05    0.13    0.44 <
  -4   5   8   1    0.05   -0.20    0.28 <
  -2  -5   9  -1    0.09    0.39    0.34 <
  -3   5   8   1    0.09    0.25    0.28 <
  -1  -5   9  -1    0.16    0.22    0.32 <
  -2   5   8   1    0.16   -0.25    0.24 <
   0  -5   9  -1    0.14    0.17    0.30 <
  -1   5   8   1    0.14   -0.30    0.24 <
   1  -5   9  -1    0.28    0.10    0.33 <
   0   5   8   1    0.28    0.19    0.31 <
   2  -5   9  -1    0.68   -0.05    0.29 <
   1   5   8   1    0.68    0.46    0.31 <
   3  -5   9  -1    0.19   -0.02    0.27 <
   2   5   8   1    0.19    0.27    0.34 <
   4  -5   9  -1    0.19    0.99    0.39 <
   3   5   8   1    0.19    0.64    0.47 <
   5  -5   9  -1    0.04    0.22    0.32 <
   4   5   8   1    0.04    0.23    0.50 <
   6  -5   9  -1    0.05   -0.14    0.36 <
   5   5   8   1    0.05    0.26    0.37 <
   6   5   8   1    0.13    0.55    0.40 <
 -10   4   8   1    0.02    0.02    0.31 <
  -8  -4   9  -1    0.24   -0.31    0.54 <
  -9   4   8   1    0.24   -0.12    0.28 <
  -7  -4   9  -1    0.71    0.28    0.60 <
  -8   4   8   1    0.71    0.91    0.38 <
  -7   4   8   1    0.52    0.47    0.47 <
  -5  -4   9  -1    0.70    0.36    0.48 <
  -6   4   8   1    0.70    0.70    0.34 <
  -4  -4   9  -1    0.52    0.47    0.23 <
  -5   4   8   1    0.52    0.62    0.30 <
  -3  -4   9  -1    0.28    0.18    0.16 <
  -4   4   8   1    0.28    0.33    0.17 <
  -2  -4   9  -1    0.47    0.38    0.17 <
  -3   4   8   1    0.47    0.14    0.14 <
  -1  -4   9  -1    0.06   -0.22    0.14 <
  -2   4   8   1    0.06    0.01    0.14 <
   0  -4   9  -1    0.09    0.13    0.18 <
  -1   4   8   1    0.09   -0.23    0.14 <
   1  -4   9  -1    0.21   -0.01    0.16 <
   0   4   8   1    0.21    0.10    0.15 <
   2  -4   9  -1    0.19    0.87    0.19 o
   1   4   8   1    0.19    0.14    0.21 <
   3  -4   9  -1    0.24    0.28    0.28 <
   2   4   8   1    0.24    0.56    0.31 <
   4  -4   9  -1    0.20    0.05    0.23 <
   3   4   8   1    0.20    0.07    0.36 <
   5  -4   9  -1    0.08    0.06    0.26 <
   4   4   8   1    0.08    0.02    0.40 <
   6  -4   9  -1    0.29    0.39    0.29 <
   5   4   8   1    0.29    0.14    0.44 <
   7  -4   9  -1    0.09    0.44    0.30 <
   6   4   8   1    0.09   -0.01    0.32 <
   7   4   8   1    0.03   -0.17    0.39 <
  -9   3   8   1    0.44    0.26    0.16 <
  -7  -3   9  -1    2.26    1.64    0.25 o
  -8   3   8   1    2.26    1.95    0.22 o
  -6  -3   9  -1    0.78    1.19    0.19 o
  -7   3   8   1    0.78    1.08    0.17 o
  -5  -3   9  -1    0.01   -0.08    0.15 <
  -6   3   8   1    0.01    0.06    0.15 <
  -4  -3   9  -1    0.22    0.04    0.14 <
  -5   3   8   1    0.22    0.10    0.15 <
  -3  -3   9  -1    0.04    0.18    0.15 <
  -4   3   8   1    0.04    0.16    0.14 <
  -2  -3   9  -1    0.54    0.55    0.14 o
  -3   3   8   1    0.54    0.58    0.13 o
  -1  -3   9  -1    0.57    0.49    0.15 o
  -2   3   8   1    0.57    0.43    0.13 o
   0  -3   9  -1    0.19    0.04    0.13 <
  -1   3   8   1    0.19    0.18    0.11 <
   1  -3   9  -1    0.32    0.40    0.15 <
   0   3   8   1    0.32    0.23    0.12 <
   2  -3   9  -1    0.02    0.09    0.14 <
   1   3   8   1    0.02   -0.10    0.11 <
   3  -3   9  -1    0.09    0.14    0.17 <
   2   3   8   1    0.09    0.06    0.14 <
   4  -3   9  -1    0.07   -0.06    0.21 <
   3   3   8   1    0.07    0.01    0.19 <
   5  -3   9  -1    0.40   -0.25    0.29 <
   4   3   8   1    0.40    0.12    0.19 <
   6  -3   9  -1    0.40    0.12    0.13 <
   5   3   8   1    0.40    0.21    0.27 <
   7  -3   9  -1    0.39   -0.17    0.21 <
   6   3   8   1    0.39    0.26    0.32 <
   8  -3   9  -1    0.70    0.78    0.34 <
   7   3   8   1    0.70    0.47    0.22 <
 -12   2   8   1    0.61    3.29    0.36 o
 -11   2   8   1    0.10    0.31    0.23 <
 -10   2   8   1    0.11    0.12    0.18 <
  -8  -2   9  -1    0.77    0.90    0.20 o
  -9   2   8   1    0.77    0.47    0.13 o
  -7  -2   9  -1    1.07    1.54    0.16 o
  -8   2   8   1    1.07    0.75    0.14 o
  -6  -2   9  -1    0.71    0.83    0.15 o
  -7   2   8   1    0.71    0.77    0.15 o
  -5  -2   9  -1    0.35    0.41    0.13 o
  -6   2   8   1    0.35    0.24    0.12 <
  -4  -2   9  -1    0.36    0.38    0.11 o
  -5   2   8   1    0.36    0.25    0.12 <
  -3  -2   9  -1    0.83    1.04    0.14 o
  -4   2   8   1    0.83    0.77    0.11 o
  -2  -2   9  -1    0.47    0.47    0.12 o
  -3   2   8   1    0.47    0.46    0.10 o
  -1  -2   9  -1    0.68    0.63    0.12 o
  -2   2   8   1    0.68    0.68    0.11 o
   0  -2   9  -1    0.42    0.53    0.12 o
  -1   2   8   1    0.42    0.38    0.10 o
   1  -2   9  -1    0.56    0.47    0.12 o
   0   2   8   1    0.56    0.45    0.10 o
   2  -2   9  -1    0.63    0.49    0.13 o
   1   2   8   1    0.63    0.62    0.11 o
   3  -2   9  -1    0.23    0.26    0.13 <
   2   2   8   1    0.23    0.02    0.09 <
   4  -2   9  -1    0.02   -0.12    0.10 <
   3   2   8   1    0.02    0.01    0.10 <
   5  -2   9  -1    0.30    0.11    0.12 <
   4   2   8   1    0.30    0.05    0.14 <
   6  -2   9  -1    0.19    0.16    0.18 <
   5   2   8   1    0.19    0.02    0.14 <
   7  -2   9  -1    0.45    0.44    0.17 <
   6   2   8   1    0.45    0.50    0.17 <
   8  -2   9  -1    0.06   -0.22    0.20 <
   7   2   8   1    0.06    0.13    0.28 <
   9  -2   9  -1    0.24    0.22    0.24 <
   8   2   8   1    0.24    0.22    0.34 <
  10  -2   9  -1    0.51    0.16    0.26 <
   9   2   8   1    0.51    1.13    0.44 <
  11  -2   9  -1    0.06    0.68    0.24 <
 -13  -1   9  -1    1.03    0.08    0.57 <
 -14   1   8   1    1.03    0.22    0.28 <
 -12  -1   9  -1    0.55    1.18    2.75 <
 -11  -1   9  -1    2.50    6.06    3.05 <
 -10  -1   9  -1    1.21   -2.66    1.89 <
 -11   1   8   1    1.21    2.06    0.29 o
  -9  -1   9  -1    0.88   -0.60    1.75 <
  -8  -1   9  -1    0.08    0.17    0.11 <
  -9   1   8   1    0.08    0.06    0.14 <
  -7  -1   9  -1    0.93    0.94    0.12 o
  -8   1   8   1    0.93    1.12    0.11 o
  -6  -1   9  -1    2.83    3.06    0.17 o
  -7   1   8   1    2.83    2.83    0.14 o
  -5  -1   9  -1    0.32    0.31    0.13 <
  -6   1   8   1    0.32    0.40    0.43 <
  -4  -1   9  -1    0.99    1.52    0.15 o
  -5   1   8   1    0.99    0.90    0.10 o
  -3  -1   9  -1    0.41    0.44    0.15 <
  -4   1   8   1    0.41    0.42    0.43 <
  -2  -1   9  -1    0.29    0.30    0.11 <
  -3   1   8   1    0.29    0.22    0.09 <
  -1  -1   9  -1    0.60    0.47    0.12 o
  -2   1   8   1    0.60    0.55    0.12 o
   0  -1   9  -1    0.55    0.56    0.12 o
  -1   1   8   1    0.55    0.56    0.11 o
   1  -1   9  -1    0.09   -0.07    0.09 <
   0   1   8   1    0.09    0.13    0.10 <
   2  -1   9  -1    0.45    0.46    0.16 <
   1   1   8   1    0.45    0.05    0.47 <
   3  -1   9  -1    0.25    0.30    0.13 <
   2   1   8   1    0.25    0.30    0.12 <
   4  -1   9  -1    0.21    0.21    0.12 <
   3   1   8   1    0.21    0.36    0.12 o
   5  -1   9  -1    0.19    0.46    0.16 <
   6  -1   9  -1    0.09    0.17    0.13 <
   5   1   8   1    0.09   -0.03    0.10 <
   7  -1   9  -1    0.57    0.11    0.11 <
   6   1   8   1    0.57    1.41    0.33 o
   8  -1   9  -1    0.34    0.55    0.24 <
   7   1   8   1    0.34   -0.01    0.34 <
   9  -1   9  -1    0.23   -6.06    1.62 <
   8   1   8   1    0.23   -0.30    0.39 <
  10  -1   9  -1    0.87    0.80    0.27 o
  11  -1   9  -1    0.08    1.06    1.67 <
  12  -1   9  -1    0.96    2.22    1.71 <
  -8   0   9  -1    0.61    0.46    0.11 o
  -9   0   8   1    0.61    0.56    0.10 o
  -8   0   9   0   94.36   80.76    3.99 o
  -7   0   9  -1    0.95    0.92    0.10 o
  -8   0   8   1    0.95    1.01    0.09 o
  -7   0   9   0 3127.29 3106.25  189.36 o
  -6   0   9  -1    0.59    0.58    0.09 o
  -7   0   8   1    0.59    0.45    0.08 o
  -6   0   9   0    8.05    7.35    0.30 o
  -5   0   9  -1    2.35    2.74    0.19 o
  -6   0   8   1    2.35    2.50    0.19 o
  -5   0   9   0  151.26  137.48    4.30 o
  -4   0   9  -1    1.29    1.39    0.11 o
  -5   0   8   1    1.29    1.39    0.10 o
  -4   0   9   0   31.98   30.89    1.01 o
  -3   0   9  -1    0.41    0.35    0.12 <
  -4   0   8   1    0.41    0.67    0.13 o
  -3   0   9   0 2747.80 2764.13  168.47 o
  -2   0   9  -1    3.33    3.97    0.16 o
  -3   0   8   1    3.33    4.17    0.16 o
  -2   0   9   0   12.06   12.88    0.48 o
  -1   0   9  -1    1.28    1.45    0.17 o
  -2   0   8   1    1.28    1.57    0.12 o
  -1   0   9   0  787.36  779.85   23.92 o
   0   0   9  -1    0.50    0.52    0.10 o
  -1   0   8   1    0.50    0.42    0.10 o
   0   0   9   0   13.74   16.71    0.59 o
   1   0   9  -1    0.37    0.54    0.11 o
   0   0   8   1    0.37    0.61    0.11 o
   1   0   9   0 1136.30 1199.50   36.70 o
   2   0   9  -1    0.67    0.60    0.11 o
   1   0   8   1    0.67    0.52    0.10 o
   2   0   9   0    0.46    0.31    0.08 o
   3   0   9  -1    0.07    0.03    0.12 <
   2   0   8   1    0.07    0.06    0.07 <
   3   0   9   0  442.88  409.51   10.56 o
   4   0   9  -1    0.30    0.11    0.08 <
   3   0   8   1    0.30    0.22    0.08 <
   4   0   9   0    0.17    0.30    0.07 o
   5   0   9  -1    0.13    0.04    0.08 <
   4   0   8   1    0.13   -0.02    0.08 <
   5   0   9   0  169.37  163.43    4.30 o
   6   0   9  -1    1.55    1.40    0.15 o
   5   0   8   1    1.55    1.56    0.13 o
   6   0   9   0    0.80    0.67    0.11 o
   7   0   9  -1    0.66    0.27    0.10 <
   6   0   8   1    0.66    0.57    0.11 o
   7   0   9   0    0.20    0.38    0.11 o
   8   0   9  -1    0.17    0.10    0.16 <
   7   0   8   1    0.17    0.18    0.15 <
   8   0   9   0    0.01    0.04    0.15 <
   9   0   9  -1    0.12   -2.96    1.28 <
   8   0   8   1    0.12    0.35    0.18 <
   9   0   9   0   45.33   45.78    1.93 o
  10   0   9  -1    0.06    0.29    0.21 <
   9   0   8   1    0.06   -0.07    0.18 <
  10   0   9   0    0.07    1.93    1.82 <
  11   0   9  -1    1.05    0.75    0.24 o
  12   0   9  -1    1.23   -1.00    1.72 <
 -11   1   9   0  338.69  380.07   13.58 o
 -10   1   9   0  115.42  139.13    5.19 o
  -9   1   9   0 1044.33 1038.02   28.81 o
  -8   1   9  -1    0.71    0.63    0.07 o
  -9  -1   8   1    0.71    0.80    0.13 o
  -8   1   9   0   16.56   18.35    0.56 o
  -8  -1   9   0   16.57   15.55    0.64 o
  -7   1   9  -1    2.12    1.97    0.11 o
  -8  -1   8   1    2.12    1.90    0.11 o
  -7   1   9   0  409.69  386.49   11.10 o
  -7  -1   9   0  409.69  385.26   11.71 o
  -6   1   9  -1    0.99    1.03    0.09 o
  -7  -1   8   1    0.99    1.03    0.09 o
  -6   1   9   0  174.88  165.92    4.86 o
  -6  -1   9   0  174.88  167.05    5.17 o
  -5   1   9  -1    1.86    2.02    0.18 o
  -6  -1   8   1    1.86    1.90    0.16 o
  -5   1   9   0  888.58  901.47   22.10 o
  -5  -1   9   0  888.58  902.37   27.43 o
  -4   1   9  -1    0.20    0.34    0.07 o
  -5  -1   8   1    0.20    0.33    0.08 o
  -4   1   9   0  451.68  439.63   13.53 o
  -4  -1   9   0  451.68  441.84   13.52 o
  -3   1   9  -1    2.21    2.64    0.18 o
  -4  -1   8   1    2.21    2.47    0.17 o
  -3   1   9   0 2582.66 2648.70  160.21 o
  -3  -1   9   0 2582.65 2604.01  152.67 o
  -2   1   9  -1    0.10    0.12    0.08 <
  -3  -1   8   1    0.10    0.06    0.08 <
  -2   1   9   0  710.10  683.17   21.03 o
  -2  -1   9   0  710.10  694.95   21.03 o
  -1   1   9  -1    0.06    0.05    0.08 <
  -2  -1   8   1    0.06    0.19    0.09 <
  -1   1   9   0  185.46  213.66    6.59 o
  -1  -1   9   0  185.46  214.11    6.60 o
   0   1   9  -1    0.77    0.57    0.10 o
  -1  -1   8   1    0.77    0.65    0.11 o
   0   1   9   0   17.00   19.67    0.68 o
   0  -1   9   0   17.00   19.58    0.69 o
   1   1   9  -1    0.07    0.02    0.08 <
   0  -1   8   1    0.07    0.07    0.08 <
   1   1   9   0 1998.00 1905.52  119.39 o
   1  -1   9   0 1998.00 1976.77   74.18 o
   2   1   9  -1    0.01   -0.06    0.05 <
   1  -1   8   1    0.01    0.08    0.09 <
   2   1   9   0   10.76   14.98    1.07 o
   2  -1   9   0   10.76   15.07    0.56 o
   3   1   9  -1    0.20    0.11    0.07 <
   2  -1   8   1    0.20   -0.03    0.10 <
   3   1   9   0    1.91    2.67    0.18 o
   3  -1   9   0    1.91    2.44    0.19 o
   4   1   9  -1    0.28    0.32    0.08 o
   3  -1   8   1    0.28    0.25    0.09 <
   4   1   9   0   14.67    9.94    0.36 o
   4  -1   9   0   14.67   10.22    0.37 o
   5   1   9  -1    0.02   -0.01    0.07 <
   4  -1   8   1    0.02    0.10    0.07 <
   5   1   9   0 1598.50 1585.72   42.68 o
   5  -1   9   0 1598.50 1555.06   42.73 o
   6   1   9  -1    0.18    0.47    0.13 o
   5  -1   8   1    0.18    0.49    0.16 o
   6   1   9   0  401.68  387.26   10.33 o
   6  -1   9   0  401.68  393.75   10.75 o
   7   1   9  -1    0.27    0.31    0.10 o
   6  -1   8   1    0.27    0.50    0.11 o
   7   1   9   0    2.04    2.25    0.23 o
   7  -1   9   0    2.04    2.05    0.18 o
   8   1   9  -1    0.69    0.37    0.16 <
   7  -1   8   1    0.69    0.68    0.18 o
   8   1   9   0    9.99   10.54    0.75 o
   8  -1   9   0    9.99    9.60    0.59 o
   9   1   9  -1    0.69    0.78    0.19 o
   8  -1   8   1    0.69   -0.30    1.55 <
   9   1   9   0  117.58  114.55    4.65 o
   9  -1   9   0  117.58  120.49    4.66 o
  10   1   9  -1    0.32    0.18    0.21 <
   9  -1   8   1    0.32   -0.16    0.18 <
  10   1   9   0   78.72   59.92    2.75 o
  10  -1   9   0   78.72   64.60    2.68 o
  10  -1   8   1    0.21   -0.29    0.22 <
  11  -1   9   0   12.46    8.84    0.61 o
  11  -1   8   1    0.05    3.51    2.45 <
 -13   2   9  -1    0.46    0.51    0.28 <
 -14  -2   8   1    0.46    0.31    0.58 <
 -13   2   9   0  120.47  112.71    4.38 o
 -13  -2   8   1    0.78   -0.10    2.93 <
 -12   2   9   0  526.80  538.43   19.16 o
 -12  -2   8   1    2.52   -1.26    2.19 <
 -11   2   9   0  548.64  536.31   19.21 o
 -10   2   9  -1    1.91    0.73    0.23 o
 -11  -2   8   1    1.91    1.08    2.04 <
 -10   2   9   0   26.24   25.63    1.15 o
 -10  -2   9   0   26.24   21.72    1.24 o
 -10  -2   8   1    1.79    3.01    2.04 <
  -9   2   9   0   45.01   38.71    1.13 o
  -9  -2   9   0   45.01   35.52    1.98 o
  -8   2   9  -1    0.16    0.27    0.09 o
  -9  -2   8   1    0.16    0.20    0.14 <
  -8   2   9   0    7.18    4.69    0.22 o
  -8  -2   9   0    7.18    4.90    0.27 o
  -7   2   9  -1    0.52    0.63    0.09 o
  -8  -2   8   1    0.52    0.53    0.11 o
  -7   2   9   0  437.67  438.86    9.96 o
  -7  -2   9   0  437.67  455.15   13.61 o
  -6   2   9  -1    1.44    1.48    0.11 o
  -7  -2   8   1    1.44    1.37    0.12 o
  -6   2   9   0  363.29  349.68    9.18 o
  -6  -2   9   0  363.29  356.98    9.08 o
  -5   2   9  -1    1.30    1.74    0.13 o
  -6  -2   8   1    1.30    1.92    0.15 o
  -5   2   9   0  136.79  150.71    4.04 o
  -5  -2   9   0  136.79  150.54    3.99 o
  -4   2   9  -1    0.61    0.80    0.11 o
  -5  -2   8   1    0.61    0.70    0.11 o
  -4   2   9   0   15.38   16.32    0.56 o
  -4  -2   9   0   15.38   16.36    0.56 o
  -3   2   9  -1    2.67    3.10    0.15 o
  -4  -2   8   1    2.67    2.84    0.16 o
  -3   2   9   0    1.32    1.13    0.12 o
  -3  -2   9   0    1.32    1.16    0.13 o
  -2   2   9  -1    0.67    0.47    0.11 o
  -3  -2   8   1    0.67    0.32    0.11 <
  -2   2   9   0  755.42  706.54   20.28 o
  -2  -2   9   0  755.42  706.24   17.92 o
  -1   2   9  -1    0.39    0.54    0.11 o
  -2  -2   8   1    0.39    0.39    0.11 o
  -1   2   9   0 1337.85 1284.74   30.95 o
  -1  -2   9   0 1337.85 1249.46   25.62 o
   0   2   9  -1    0.52    0.77    0.12 o
  -1  -2   8   1    0.52    0.61    0.12 o
   0   2   9   0   96.57   98.66    2.67 o
   0  -2   9   0   96.57   98.25    2.46 o
   1   2   9  -1    0.06    0.03    0.10 <
   0  -2   8   1    0.06    0.00    0.10 <
   1   2   9   0   52.04   61.96    1.68 o
   1  -2   9   0   52.04   59.24    1.63 o
   2   2   9  -1    0.48    0.57    0.12 o
   1  -2   8   1    0.48    0.58    0.13 o
   2   2   9   0  320.10  324.55    8.57 o
   2  -2   9   0  320.10  323.68    9.13 o
   3   2   9  -1    0.51    0.29    0.11 <
   2  -2   8   1    0.51    0.42    0.13 o
   3   2   9   0   61.56   51.58    1.45 o
   3  -2   9   0   61.56   52.47    1.70 o
   4   2   9  -1    0.32    0.50    0.11 o
   3  -2   8   1    0.32    0.48    0.12 o
   4   2   9   0  190.72  198.51    5.80 o
   4  -2   9   0  190.72  197.86    6.16 o
   5   2   9  -1    0.06    0.34    0.17 <
   4  -2   8   1    0.06    0.29    0.16 <
   5   2   9   0  223.49  233.42    6.80 o
   5  -2   9   0  223.49  229.10    8.79 o
   6   2   9  -1    0.91    0.85    0.12 o
   5  -2   8   1    0.91    0.70    0.15 o
   6   2   9   0   12.71   17.87    0.65 o
   6  -2   9   0   12.71   16.47    0.62 o
   7   2   9  -1    1.23   -0.13    0.31 <
   6  -2   8   1    1.23    0.71    0.14 o
   7   2   9   0  490.97  489.73   12.38 o
   7  -2   9   0  490.97  463.21   12.51 o
   8   2   9  -1    0.10    0.15    0.35 <
   7  -2   8   1    0.10    0.19    0.16 <
   8   2   9   0  180.09  167.26    6.43 o
   8  -2   9   0  180.09  167.51    6.52 o
   9   2   9  -1    0.06   -0.16    0.39 <
   8  -2   8   1    0.06    0.66    1.41 <
   9   2   9   0  283.52  247.08    9.55 o
   9  -2   9   0  283.52  262.88    9.76 o
   9  -2   8   1    1.26    1.11    0.27 o
  10   2   9   0    1.82    1.51    0.52 <
  10  -2   9   0    1.82    0.96    0.29 o
  10  -2   8   1    0.49   -0.23    1.56 <
  11  -2   8   1    0.24   -1.45    1.82 <
 -11   3   9  -1    1.70    0.63    0.27 <
 -10   3   9  -1    0.15   -0.08    0.17 <
  -9   3   9  -1    0.52    0.16    0.17 <
  -9   3   9   0   78.27   67.33    2.75 o
  -8   3   9  -1    0.30    0.45    0.13 o
  -9  -3   8   1    0.30    0.26    0.18 <
  -8   3   9   0  732.72  696.67   24.11 o
  -8  -3   9   0  732.72  650.29   16.63 o
  -7   3   9  -1    0.02    0.02    0.11 <
  -8  -3   8   1    0.02   -0.02    0.11 <
  -7   3   9   0  122.04  102.96    2.66 o
  -7  -3   9   0  122.04  105.99    2.85 o
  -6   3   9  -1    0.62    0.77    0.15 o
  -7  -3   8   1    0.62    0.46    0.13 o
  -6   3   9   0  138.91  131.64    3.33 o
  -6  -3   9   0  138.91  136.65    3.64 o
  -5   3   9  -1    0.60    0.56    0.14 o
  -6  -3   8   1    0.60    0.35    0.12 <
  -5   3   9   0   36.34   36.55    0.90 o
  -5  -3   9   0   36.34   37.14    1.02 o
  -4   3   9  -1    0.04    0.11    0.11 <
  -5  -3   8   1    0.04    0.05    0.10 <
  -4   3   9   0  571.31  570.62   12.21 o
  -4  -3   9   0  571.31  582.18   13.26 o
  -3   3   9  -1    0.05    0.13    0.09 <
  -4  -3   8   1    0.05    0.19    0.10 <
  -3   3   9   0   19.96   18.13    0.50 o
  -3  -3   9   0   19.96   18.54    0.57 o
  -2   3   9  -1    1.44    1.53    0.12 o
  -3  -3   8   1    1.44    1.84    0.15 o
  -2   3   9   0  396.14  421.81    9.00 o
  -2  -3   9   0  396.14  423.10    9.79 o
  -1   3   9  -1    1.86    1.81    0.12 o
  -2  -3   8   1    1.86    1.95    0.16 o
  -1   3   9   0  120.36  118.15    2.43 o
  -1  -3   9   0  120.36  118.76    2.90 o
   0   3   9  -1    0.76    0.71    0.10 o
  -1  -3   8   1    0.76    0.89    0.13 o
   0   3   9   0   67.86   70.66    1.50 o
   0  -3   9   0   67.86   69.68    1.80 o
   1   3   9  -1    0.13    0.05    0.09 <
   0  -3   8   1    0.13    0.10    0.11 <
   1   3   9   0   70.80   76.27    1.62 o
   1  -3   9   0   70.80   78.08    1.97 o
   2   3   9  -1    0.40    0.14    0.10 <
   1  -3   8   1    0.40    0.09    0.12 <
   2   3   9   0  263.73  267.40    5.35 o
   2  -3   9   0  263.72  268.41    6.30 o
   3   3   9  -1    0.44    0.09    0.09 <
   2  -3   8   1    0.44    0.28    0.13 <
   3   3   9   0  159.92  156.50    3.20 o
   3  -3   9   0  159.92  157.45    3.78 o
   4   3   9  -1    0.67    0.56    0.11 o
   3  -3   8   1    0.67    0.80    0.12 o
   4   3   9   0   32.59   32.17    0.75 o
   4  -3   9   0   32.59   31.63    0.92 o
   5   3   9  -1    0.22    0.19    0.14 <
   4  -3   8   1    0.22    0.09    0.12 <
   5   3   9   0   54.43   48.21    1.17 o
   5  -3   9   0   54.43   49.39    1.08 o
   6   3   9  -1    0.01   -0.10    0.13 <
   5  -3   8   1    0.01    0.18    0.18 <
   6   3   9   0   45.97   42.29    1.43 o
   6  -3   9   0   45.97   37.80    1.34 o
   7   3   9  -1    0.21    0.36    0.18 <
   6  -3   8   1    0.21    0.15    0.15 <
   7   3   9   0   90.67   80.85    2.76 o
   7  -3   9   0   90.66   91.01    3.64 o
   8   3   9  -1    0.73    0.17    0.31 <
   7  -3   8   1    0.73   -0.21    0.20 <
   8   3   9   0   38.36   29.96    1.58 o
   8  -3   9   0   38.36   34.01    1.61 o
   9   3   9  -1    0.37    0.41    0.36 <
   8  -3   8   1    0.37    0.31    0.26 <
   9  -3   9   0   85.65   63.63    2.86 o
  10   3   9  -1    0.22    0.48    0.50 <
   9  -3   8   1    0.22    0.33    0.25 <
  10  -3   8   1    0.10    0.47    0.25 <
  -9   4   9   0    4.52    4.66    0.57 o
  -8   4   9  -1    1.36    1.08    0.21 o
  -8   4   9   0   61.54   58.04    3.02 o
  -8  -4   9   0   61.54   49.77    2.85 o
  -7   4   9  -1    2.05    2.06    0.21 o
  -8  -4   8   1    2.05    1.09    0.24 o
  -7   4   9   0    5.98    5.93    0.43 o
  -7  -4   9   0    5.98    6.66    0.70 o
  -6   4   9  -1    0.55    0.67    0.16 o
  -7  -4   8   1    0.55    0.48    0.17 <
  -6   4   9   0  147.86  147.85    4.35 o
  -6  -4   9   0  147.86  135.77    3.44 o
  -5   4   9  -1    0.60    0.57    0.15 o
  -6  -4   8   1    0.60    0.85    0.18 o
  -5   4   9   0   14.45   15.13    0.48 o
  -5  -4   9   0   14.45   14.95    0.55 o
  -4   4   9  -1    0.03   -0.10    0.17 <
  -5  -4   8   1    0.03    0.20    0.18 <
  -4   4   9   0  220.06  218.02    4.75 o
  -4  -4   9   0  220.06  215.20    5.15 o
  -3   4   9  -1    0.93    0.67    0.17 o
  -4  -4   8   1    0.93    0.73    0.19 o
  -3   4   9   0    3.30    2.66    0.20 o
  -3  -4   9   0    3.30    2.76    0.24 o
  -2   4   9  -1    0.13    0.12    0.12 <
  -3  -4   8   1    0.13    0.25    0.13 <
  -2   4   9   0  538.95  528.28   11.29 o
  -2  -4   9   0  538.95  528.07   12.12 o
  -1   4   9  -1    1.17    1.29    0.15 o
  -2  -4   8   1    1.17    1.31    0.17 o
  -1   4   9   0   17.38   17.71    0.51 o
  -1  -4   9   0   17.38   16.74    0.58 o
   0   4   9  -1    0.05   -0.05    0.12 <
  -1  -4   8   1    0.05    0.10    0.14 <
   0   4   9   0  323.18  318.28    6.83 o
   0  -4   9   0  323.18  314.37    7.37 o
   1   4   9  -1    0.59    0.59    0.13 o
   0  -4   8   1    0.59    0.48    0.14 o
   1   4   9   0   10.07    9.76    0.35 o
   1  -4   9   0   10.07    9.62    0.41 o
   2   4   9  -1    0.09    0.11    0.12 <
   1  -4   8   1    0.09   -0.07    0.14 <
   2   4   9   0  436.21  422.48    9.10 o
   2  -4   9   0  436.21  426.19    9.82 o
   3   4   9  -1    0.07    0.04    0.14 <
   2  -4   8   1    0.07    0.22    0.18 <
   3   4   9   0    0.27    0.41    0.21 <
   3  -4   9   0    0.27    0.50    0.25 <
   4   4   9  -1    0.26    0.05    0.16 <
   3  -4   8   1    0.26    0.39    0.21 <
   4   4   9   0   55.70   59.26    1.93 o
   4  -4   9   0   55.70   58.09    2.58 o
   5   4   9  -1    0.04    0.12    0.18 <
   4  -4   8   1    0.04   -0.40    0.21 <
   5   4   9   0   45.05   46.99    1.93 o
   5  -4   9   0   45.05   46.23    2.45 o
   6   4   9  -1    0.50    0.28    0.28 <
   5  -4   8   1    0.50    0.08    0.16 <
   6   4   9   0   36.79   34.23    1.53 o
   6  -4   9   0   36.79   38.27    1.96 o
   7   4   9  -1    0.11   -0.01    0.26 <
   6  -4   8   1    0.11   -0.17    0.20 <
   7   4   9   0    0.79    1.03    0.36 <
   7  -4   9   0    0.79    0.87    0.32 <
   8   4   9  -1    0.16    0.15    0.21 <
   7  -4   8   1    0.16    0.07    0.36 <
  -9   5   9  -1    0.01   -0.15    0.31 <
  -9   5   9   0   14.19   15.04    1.12 o
  -8   5   9  -1    0.35    0.49    0.31 <
  -9  -5   8   1    0.35    0.80    0.58 <
  -8   5   9   0   72.81   76.12    3.99 o
  -8  -5   9   0   72.81   66.42    3.82 o
  -7   5   9  -1    0.04    0.22    0.35 <
  -8  -5   8   1    0.04    0.63    0.61 <
  -7   5   9   0  150.75  149.28    5.75 o
  -7  -5   9   0  150.75  155.68    7.54 o
  -6   5   9  -1    0.30    0.68    0.48 <
  -6   5   9   0    2.51    3.57    0.51 o
  -6  -5   9   0    2.51    3.00    0.67 o
  -5   5   9  -1    0.28    0.14    0.32 <
  -6  -5   8   1    0.28    0.33    0.48 <
  -5   5   9   0  137.29  139.70    5.30 o
  -5  -5   9   0  137.29  141.06    6.95 o
  -4   5   9  -1    0.27   -0.23    0.27 <
  -5  -5   8   1    0.27    0.25    0.23 <
  -4   5   9   0  243.63  262.12    9.81 o
  -4  -5   9   0  243.63  267.05   12.82 o
  -3   5   9  -1    0.15    0.32    0.18 <
  -4  -5   8   1    0.15   -0.17    0.15 <
  -3   5   9   0   26.03   28.48    1.26 o
  -3  -5   9   0   26.03   28.35    1.60 o
  -2   5   9  -1    0.38    0.28    0.17 <
  -3  -5   8   1    0.38    0.31    0.18 <
  -2   5   9   0   16.37   18.04    0.88 o
  -2  -5   9   0   16.37   17.03    1.11 o
  -1   5   9  -1    0.36    0.23    0.15 <
  -2  -5   8   1    0.36    0.07    0.15 <
  -1   5   9   0   25.28   27.92    1.19 o
  -1  -5   9   0   25.28   25.81    1.55 o
   0   5   9  -1    0.14    0.20    0.15 <
  -1  -5   8   1    0.14    0.12    0.16 <
   0   5   9   0   71.78   81.59    3.15 o
   0  -5   9   0   71.78   80.02    4.09 o
   1   5   9  -1    0.14   -0.08    0.13 <
   0  -5   8   1    0.14    0.27    0.16 <
   1   5   9   0   23.16   26.50    1.18 o
   1  -5   9   0   23.16   26.00    1.52 o
   2   5   9  -1    0.66    0.55    0.23 <
   1  -5   8   1    0.66    0.48    0.22 <
   2   5   9   0  139.24  153.16    5.73 o
   2  -5   9   0  139.24  149.74    7.48 o
   3   5   9  -1    0.42    0.69    0.31 <
   2  -5   8   1    0.42    0.40    0.28 <
   3   5   9   0    0.58    0.70    0.42 <
   3  -5   9   0    0.58    0.65    0.33 <
   4   5   9  -1    0.00   -0.20    0.36 <
   3  -5   8   1    0.00    0.10    0.27 <
   4   5   9   0   36.13   42.01    1.80 o
   4  -5   9   0   36.13   42.07    2.25 o
   5   5   9  -1    0.20   -0.12    0.41 <
   4  -5   8   1    0.20    0.43    0.33 <
   5   5   9   0   12.72   12.02    0.83 o
   5  -5   9   0   12.72   11.74    0.89 o
   6   5   9  -1    0.41   -0.13    0.43 <
   5  -5   8   1    0.41    0.20    0.28 <
   6   5   9   0  107.09  108.84    5.87 o
   6  -5   9   0  107.09  108.69    5.46 o
   7   5   9  -1    0.05    0.11    0.39 <
   6  -5   8   1    0.05    0.05    0.27 <
   7   5   9   0   41.40   38.26    2.27 o
   8   5   9  -1    0.29   -0.05    0.38 <
  -8   6   9  -1    0.18    0.43    0.40 <
  -8   6   9   0    5.88    3.33    0.62 o
  -7   6   9  -1    0.20    0.62    0.41 <
  -8  -6   8   1    0.20    0.31    0.75 <
  -7   6   9   0   81.77   74.50    4.12 o
  -7  -6   9   0   81.77   72.67    3.94 o
  -6   6   9  -1    0.40   -0.14    0.45 <
  -7  -6   8   1    0.40   -0.41    0.63 <
  -6   6   9   0  113.15  108.54    4.22 o
  -6  -6   9   0  113.15  108.06    5.52 o
  -5   6   9  -1    0.45    0.16    0.42 <
  -6  -6   8   1    0.45    0.76    0.57 <
  -5   6   9   0    2.49    2.30    0.50 o
  -5  -6   9   0    2.49    2.75    0.56 o
  -4   6   9  -1    0.20    0.24    0.38 <
  -5  -6   8   1    0.20    0.05    0.38 <
  -4   6   9   0    7.58    7.50    0.63 o
  -4  -6   9   0    7.58    8.95    0.80 o
  -3   6   9  -1    0.14   -0.03    0.29 <
  -4  -6   8   1    0.14    0.60    0.38 <
  -3   6   9   0   14.35   14.88    0.83 o
  -3  -6   9   0   14.35   15.46    1.05 o
  -2   6   9  -1    0.11   -0.08    0.28 <
  -3  -6   8   1    0.11    0.62    0.38 <
  -2   6   9   0   31.88   34.78    1.50 o
  -2  -6   9   0   31.88   34.42    1.95 o
  -1   6   9  -1    0.00   -0.02    0.26 <
  -2  -6   8   1    0.00    0.31    0.32 <
  -1   6   9   0    6.96    7.79    0.56 o
  -1  -6   9   0    6.96    7.49    0.73 o
   0   6   9  -1    0.55    0.33    0.31 <
  -1  -6   8   1    0.55    0.82    0.45 <
   0   6   9   0   26.78   28.65    1.27 o
   0  -6   9   0   26.78   27.54    1.63 o
   1   6   9  -1    0.11   -0.06    0.27 <
   0  -6   8   1    0.11    0.25    0.32 <
   1   6   9   0    8.15    8.08    0.61 o
   1  -6   9   0    8.15    8.48    0.73 o
   2   6   9  -1    0.07    0.21    0.30 <
   1  -6   8   1    0.07    0.63    0.34 <
   2   6   9   0   71.40   73.67    2.93 o
   2  -6   9   0   71.40   74.69    3.81 o
   3   6   9  -1    0.20    0.42    0.34 <
   2  -6   8   1    0.20    0.26    0.31 <
   3   6   9   0   10.96   10.93    0.78 o
   3  -6   9   0   10.96   11.39    0.86 o
   4   6   9  -1    0.34    0.24    0.44 <
   3  -6   8   1    0.34    0.06    0.30 <
   4   6   9   0   20.45   20.30    1.15 o
   4  -6   9   0   20.45   22.80    1.37 o
   5   6   9  -1    0.10   -0.49    0.47 <
   4  -6   8   1    0.10    0.59    0.36 <
   5   6   9   0    4.92    4.12    0.61 o
   5  -6   9   0    4.92    4.82    0.59 o
   6   6   9  -1    0.16    0.85    0.55 <
   5  -6   8   1    0.16   -0.29    0.30 <
   6   6   9   0    4.00    3.84    0.60 o
   7   6   9  -1    0.09    0.21    0.33 <
   6  -6   8   1    0.09    0.18    0.29 <
  -6   7   9  -1    0.78    0.22    0.48 <
  -5   7   9  -1    0.45   -0.52    0.31 <
  -4   7   9  -1    0.27   -0.62    0.44 <
  -5  -7   8   1    0.27    0.38    0.46 <
  -4   7   9   0    4.31    2.53    0.53 o
  -3   7   9  -1    0.00   -0.02    0.42 <
  -4  -7   8   1    0.00    0.22    0.55 <
  -3   7   9   0   20.16   16.73    1.29 o
  -2   7   9  -1    0.13   -0.18    0.27 <
  -3  -7   8   1    0.13   -0.31    0.33 <
  -2   7   9   0    2.05    2.12    0.39 o
  -1   7   9  -1    0.07    0.10    0.29 <
  -2  -7   8   1    0.07    0.12    0.29 <
  -1   7   9   0    0.42    0.10    0.30 <
   0   7   9  -1    0.07   -0.13    0.28 <
  -1  -7   8   1    0.07   -0.43    0.30 <
   0   7   9   0    1.15    1.29    0.33 o
   1   7   9  -1    0.10    0.48    0.33 <
   0  -7   8   1    0.10    0.17    0.33 <
   1   7   9   0    6.76    4.13    0.63 o
   2   7   9  -1    0.34   -0.22    0.31 <
   1  -7   8   1    0.34    0.34    0.36 <
   3   7   9  -1    0.04   -0.02    0.34 <
   2  -7   8   1    0.04   -0.05    0.32 <
   4   7   9  -1    0.14    0.10    0.37 <
   3  -7   8   1    0.14    0.31    0.32 <
   5   7   9  -1    0.05    0.19    0.35 <
  -7   6   9   1    0.03   -0.19    0.35 <
  -5  -6  10  -1    0.05   -0.36    0.46 <
  -6   6   9   1    0.05    0.00    0.39 <
  -4  -6  10  -1    0.19    0.30    0.43 <
  -5   6   9   1    0.19    0.20    0.36 <
  -3  -6  10  -1    0.18    0.20    0.37 <
  -4   6   9   1    0.18    0.21    0.32 <
  -2  -6  10  -1    0.08    0.19    0.40 <
  -3   6   9   1    0.08    0.51    0.36 <
  -1  -6  10  -1    0.01    0.34    0.37 <
  -2   6   9   1    0.01    0.16    0.30 <
   0  -6  10  -1    0.16   -0.06    0.32 <
  -1   6   9   1    0.16    0.37    0.31 <
   1  -6  10  -1    0.16   -0.24    0.31 <
   0   6   9   1    0.16    0.15    0.33 <
   2  -6  10  -1    0.12   -0.03    0.31 <
   1   6   9   1    0.12    0.04    0.31 <
   3  -6  10  -1    0.02    0.25    0.37 <
   2   6   9   1    0.02   -0.15    0.40 <
   4  -6  10  -1    0.09   -0.19    0.29 <
   3   6   9   1    0.09    0.30    0.38 <
  -9   5   9   1    0.11    0.17    0.40 <
  -7  -5  10  -1    0.39    0.77    0.77 <
  -8   5   9   1    0.39    0.85    0.46 <
  -6  -5  10  -1    0.17   -0.07    0.64 <
  -7   5   9   1    0.17    0.29    0.60 <
  -5  -5  10  -1    0.96   -0.13    0.50 <
  -6   5   9   1    0.96    0.82    0.44 <
  -4  -5  10  -1    0.09   -0.32    0.34 <
  -5   5   9   1    0.09    0.37    0.34 <
  -3  -5  10  -1    0.04   -0.03    0.34 <
  -4   5   9   1    0.04   -0.09    0.27 <
  -2  -5  10  -1    0.29   -0.20    0.28 <
  -3   5   9   1    0.29    0.46    0.30 <
  -1  -5  10  -1    0.27    0.23    0.31 <
  -2   5   9   1    0.27    0.51    0.29 <
   0  -5  10  -1    0.10   -0.16    0.28 <
  -1   5   9   1    0.10    0.06    0.25 <
   1  -5  10  -1    0.83    0.44    0.32 <
   0   5   9   1    0.83    0.77    0.31 <
   2  -5  10  -1    0.14    0.14    0.31 <
   1   5   9   1    0.14    0.01    0.30 <
   3  -5  10  -1    0.01    0.11    0.30 <
   2   5   9   1    0.01   -0.26    0.32 <
   4  -5  10  -1    0.08    0.44    0.34 <
   3   5   9   1    0.08    0.34    0.45 <
   5  -5  10  -1    0.34    0.51    0.35 <
   4   5   9   1    0.34    0.28    0.53 <
   6  -5  10  -1    0.11    0.46    0.33 <
   5   5   9   1    0.11   -0.06    0.33 <
   6   5   9   1    0.07    0.34    0.38 <
 -10   4   9   1    0.18    0.37    0.33 <
  -8  -4  10  -1    0.18    0.51    0.61 <
  -9   4   9   1    0.18    0.12    0.29 <
  -7  -4  10  -1    0.06   -0.59    0.57 <
  -8   4   9   1    0.06    0.36    0.38 <
  -6  -4  10  -1    0.85    0.44    0.55 <
  -7   4   9   1    0.85    0.67    0.37 <
  -5  -4  10  -1    0.44    0.20    0.47 <
  -6   4   9   1    0.44    1.26    0.37 o
  -4  -4  10  -1    1.23    1.70    0.39 o
  -5   4   9   1    1.23    1.33    0.31 o
  -3  -4  10  -1    1.62    1.04    0.17 o
  -4   4   9   1    1.62    1.52    0.26 o
  -2  -4  10  -1    0.56    0.33    0.17 <
  -3   4   9   1    0.56    0.41    0.16 <
  -1  -4  10  -1    0.36    0.17    0.16 <
  -2   4   9   1    0.36    0.60    0.17 o
   0  -4  10  -1    0.00   -0.02    0.16 <
  -1   4   9   1    0.00    0.03    0.16 <
   1  -4  10  -1    0.04    0.30    0.16 <
   0   4   9   1    0.04    0.00    0.20 <
   2  -4  10  -1    0.28   -0.04    0.26 <
   1   4   9   1    0.28    0.61    0.29 <
   3  -4  10  -1    0.34    0.02    0.25 <
   2   4   9   1    0.34    0.48    0.32 <
   4  -4  10  -1    0.05    0.11    0.30 <
   3   4   9   1    0.05    0.11    0.40 <
   5  -4  10  -1    0.17    0.39    0.28 <
   4   4   9   1    0.17   -0.01    0.40 <
   6  -4  10  -1    0.19    0.05    0.31 <
   5   4   9   1    0.19    0.17    0.55 <
   7  -4  10  -1    0.40    0.25    0.32 <
   6   4   9   1    0.40    0.83    0.34 <
   7   4   9   1    0.00    0.20    0.31 <
  -9   3   9   1    2.07    0.57    0.28 <
  -7  -3  10  -1    0.52    0.38    0.23 <
  -8   3   9   1    0.52    0.53    0.18 o
  -6  -3  10  -1    0.03    0.09    0.17 <
  -7   3   9   1    0.03    0.09    0.16 <
  -5  -3  10  -1    0.15    0.23    0.16 <
  -6   3   9   1    0.15   -0.01    0.15 <
  -4  -3  10  -1    0.85    1.06    0.16 o
  -5   3   9   1    0.85    0.88    0.17 o
  -3  -3  10  -1    1.48    1.44    0.18 o
  -4   3   9   1    1.48    1.19    0.15 o
  -2  -3  10  -1    0.56    0.63    0.15 o
  -3   3   9   1    0.56    0.48    0.13 o
  -1  -3  10  -1    0.44    0.36    0.16 <
  -2   3   9   1    0.44    0.09    0.13 <
   0  -3  10  -1    0.07    0.09    0.15 <
  -1   3   9   1    0.07    0.08    0.13 <
   1  -3  10  -1    0.47    0.10    0.13 <
   0   3   9   1    0.47    0.50    0.14 o
   2  -3  10  -1    0.62    0.41    0.16 <
   1   3   9   1    0.62    0.31    0.14 <
   3  -3  10  -1    0.22    0.14    0.21 <
   2   3   9   1    0.22    0.39    0.18 <
   4  -3  10  -1    0.04   -0.11    0.21 <
   3   3   9   1    0.04   -0.07    0.17 <
   5  -3  10  -1    0.24    0.48    0.26 <
   4   3   9   1    0.24    0.39    0.29 <
   6  -3  10  -1    0.05   -0.05    0.33 <
   5   3   9   1    0.05   -0.04    0.28 <
   7  -3  10  -1    0.15    0.54    0.31 <
   6   3   9   1    0.15    0.41    0.29 <
   7   3   9   1    0.36    0.57    0.33 <
  -8  -2  10  -1    1.19    1.81    0.26 o
  -9   2   9   1    1.19    1.55    0.24 o
  -7  -2  10  -1    2.33    2.31    0.19 o
  -8   2   9   1    2.33    2.14    0.20 o
  -6  -2  10  -1    1.30    1.36    0.17 o
  -7   2   9   1    1.30    1.04    0.15 o
  -5  -2  10  -1    0.04    0.02    0.11 <
  -6   2   9   1    0.04   -0.10    0.11 <
  -4  -2  10  -1    0.74    0.65    0.13 o
  -5   2   9   1    0.74    0.66    0.10 o
  -3  -2  10  -1    0.91    1.15    0.14 o
  -4   2   9   1    0.91    1.03    0.11 o
  -2  -2  10  -1    2.56    2.87    0.19 o
  -3   2   9   1    2.56    2.44    0.15 o
  -1  -2  10  -1    0.50    0.48    0.12 o
  -2   2   9   1    0.50    0.38    0.10 o
   0  -2  10  -1    0.24    0.16    0.11 <
  -1   2   9   1    0.24    0.17    0.09 <
   1  -2  10  -1    0.79    0.51    0.13 o
   0   2   9   1    0.79    0.40    0.10 o
   2  -2  10  -1    0.20    0.24    0.10 <
   1   2   9   1    0.20    0.28    0.10 <
   3  -2  10  -1    0.56    0.46    0.15 o
   2   2   9   1    0.56    0.41    0.13 o
   4  -2  10  -1    0.38    0.09    0.12 <
   3   2   9   1    0.38    0.09    0.11 <
   5  -2  10  -1    0.01    0.02    0.13 <
   4   2   9   1    0.01   -0.13    0.14 <
   6  -2  10  -1    0.76    0.63    0.21 o
   5   2   9   1    0.76    0.58    0.20 <
   7  -2  10  -1    0.13   -0.29    0.11 <
   6   2   9   1    0.13   -0.01    0.17 <
   8  -2  10  -1    0.04    0.22    0.25 <
   7   2   9   1    0.04   -0.26    0.37 <
   9  -2  10  -1    0.58    0.52    0.26 <
   8   2   9   1    0.58    1.06    0.49 <
  10  -2  10  -1    0.02    0.19    0.23 <
 -12  -1  10  -1    2.15    0.88    2.67 <
 -13   1   9   1    2.15    0.14    0.22 <
 -11  -1  10  -1    1.12   -1.53    2.24 <
 -12   1   9   1    1.12    0.69    0.24 <
 -10  -1  10  -1    2.28    1.31    2.56 <
 -11   1   9   1    2.28    0.09    0.17 <
  -9  -1  10  -1    0.12   -0.76    1.82 <
 -10   1   9   1    0.12    0.53    0.15 o
  -8  -1  10  -1    0.04   -0.03    0.14 <
  -9   1   9   1    0.04    0.24    0.10 <
  -7  -1  10  -1    0.75    1.20    0.13 o
  -8   1   9   1    0.75    0.60    0.11 o
  -6  -1  10  -1    0.11    0.04    0.12 <
  -7   1   9   1    0.11    0.34    0.08 o
  -5  -1  10  -1    0.24    0.38    0.17 <
  -6   1   9   1    0.24    0.60    0.14 o
  -4  -1  10  -1    0.15    0.20    0.11 <
  -5   1   9   1    0.15    0.26    0.10 <
  -3  -1  10  -1    0.36    0.25    0.15 <
  -4   1   9   1    0.36    0.66    0.49 <
  -2  -1  10  -1    0.94    0.85    0.17 o
  -3   1   9   1    0.94    0.70    0.15 o
  -1  -1  10  -1    0.20    0.42    0.13 o
  -2   1   9   1    0.20    0.17    0.10 <
   0  -1  10  -1    1.80    1.97    0.17 o
  -1   1   9   1    1.80    1.71    0.14 o
   1  -1  10  -1    0.41    0.34    0.11 o
   0   1   9   1    0.41    0.47    0.10 o
   2  -1  10  -1    0.42    0.51    0.12 o
   1   1   9   1    0.42    0.48    0.11 o
   3  -1  10  -1    0.25    0.14    0.15 <
   2   1   9   1    0.25    0.37    0.12 o
   4  -1  10  -1    0.57    0.70    0.20 o
   3   1   9   1    0.57    0.45    0.18 <
   5  -1  10  -1    0.79   -0.90    1.12 <
   6  -1  10  -1    0.35    0.41    0.13 o
   5   1   9   1    0.35    0.22    0.12 <
   7  -1  10  -1    0.38    0.45    0.22 <
   6   1   9   1    0.38    0.71    0.32 <
   8  -1  10  -1    0.02    0.14    0.19 <
   7   1   9   1    0.02   -0.45    0.38 <
   9  -1  10  -1    0.06    0.55    0.23 <
   8   1   9   1    0.06   -0.50    0.42 <
  10  -1  10  -1    0.20   -0.05    0.22 <
  11  -1  10  -1    0.80   -1.78    1.62 <
  -9   0  10   0   53.96   40.33    2.05 o
  -9   0   9   1    0.39    0.71    0.12 o
  -8   0  10   0  217.55  175.19    5.25 o
  -7   0  10  -1    1.42    1.52    0.12 o
  -8   0   9   1    1.42    1.37    0.11 o
  -7   0  10   0   13.52   12.27    0.45 o
  -6   0  10  -1    0.77    0.53    0.12 o
  -7   0   9   1    0.77    0.51    0.15 o
  -6   0  10   0  130.05  121.51    3.77 o
  -5   0  10  -1    1.29    1.53    0.16 o
  -6   0   9   1    1.29    0.94    0.16 o
  -5   0  10   0    5.72    5.44    0.25 o
  -4   0  10  -1    0.78    0.78    0.10 o
  -5   0   9   1    0.78    0.72    0.10 o
  -4   0  10   0  474.76  531.92   16.39 o
  -3   0  10  -1    0.13    0.50    0.11 o
  -4   0   9   1    0.13    0.41    0.14 <
  -3   0  10   0    2.33    2.37    0.16 o
  -3   0   9   1    0.67    0.51    0.16 o
  -2   0  10   0  110.29  117.54    3.70 o
  -1   0  10  -1    0.10    0.24    0.11 <
  -2   0   9   1    0.10    0.07    0.09 <
  -1   0  10   0    0.04    0.22    0.10 <
   0   0  10   0  102.04   94.55    3.00 o
   1   0  10   0    2.18    2.46    0.18 o
   2   0  10  -1    0.50    0.59    0.17 o
   1   0   9   1    0.50    0.52    0.16 o
   2   0  10   0  974.66  972.87   26.36 o
   3   0  10  -1    0.02   -0.09    0.12 <
   2   0   9   1    0.02    0.10    0.08 <
   3   0  10   0    0.01    0.07    0.08 <
   4   0  10  -1    0.02    0.05    0.08 <
   3   0   9   1    0.02    0.09    0.08 <
   4   0  10   0  815.65  763.66   19.47 o
   5   0  10  -1    0.04    0.06    0.11 <
   4   0   9   1    0.04    0.04    0.09 <
   5   0  10   0    4.83    3.91    0.20 o
   6   0  10  -1    0.54    0.62    0.15 o
   5   0   9   1    0.54    0.52    0.15 o
   6   0  10   0   60.19   57.59    1.64 o
   7   0  10  -1    0.13    0.18    0.11 <
   6   0   9   1    0.13    0.08    0.10 <
   7   0  10   0    0.41    0.42    0.13 o
   8   0  10  -1    0.06    0.04    0.16 <
   7   0   9   1    0.06    0.06    0.16 <
   8   0  10   0  466.10  431.69   15.85 o
   9   0  10  -1    0.35    2.12    1.60 <
   8   0   9   1    0.35    0.85    0.46 <
   9   0  10   0    2.07   -2.12    1.45 <
  10   0  10  -1    0.16    2.79    1.61 <
  11   0  10  -1    1.29   -2.60    1.61 <
  -9   1  10   0  291.35  260.94   11.49 o
  -9  -1  10   0  291.35  257.21   12.71 o
  -8   1  10  -1    3.90    3.06    0.18 o
  -8   1  10   0   15.70   14.94    0.53 o
  -8  -1  10   0   15.70   15.66    0.56 o
  -7   1  10  -1    3.35    3.17    0.15 o
  -8  -1   9   1    3.35    3.35    0.14 o
  -7   1  10   0  437.59  430.89   12.59 o
  -7  -1  10   0  437.59  435.87   13.28 o
  -6   1  10  -1    4.89    4.90    0.24 o
  -7  -1   9   1    4.89    5.45    0.25 o
  -6   1  10   0  245.02  243.97    6.19 o
  -6  -1  10   0  245.02  250.75    7.60 o
  -5   1  10  -1    1.07    1.12    0.16 o
  -6  -1   9   1    1.07    1.00    0.15 o
  -5   1  10   0  135.90  146.32    4.59 o
  -5  -1  10   0  135.90  146.95    4.58 o
  -4   1  10  -1    1.07    1.10    0.11 o
  -5  -1   9   1    1.07    1.29    0.12 o
  -4   1  10   0  351.53  326.97   13.09 o
  -4  -1  10   0  351.53  326.91   10.05 o
  -3   1  10  -1    0.31    0.49    0.10 o
  -4  -1   9   1    0.31    0.46    0.10 o
  -3   1  10   0    4.06    6.92    0.30 o
  -3  -1  10   0    4.06    6.66    0.31 o
  -2   1  10  -1    2.81    3.31    0.23 o
  -2   1  10   0    6.50   13.34    0.49 o
  -2  -1  10   0    6.50   13.16    0.51 o
  -1   1  10  -1    0.33    0.59    0.16 o
  -2  -1   9   1    0.33   -0.02    0.46 <
  -1   1  10   0   88.65   91.48    2.89 o
  -1  -1  10   0   88.65   92.39    2.88 o
   0   1  10   0 1327.91 1367.50   41.46 o
   0  -1  10   0 1327.91 1358.49   41.20 o
   1   1  10   0  349.06  341.53   10.42 o
   1  -1  10   0  349.06  339.18   10.36 o
   2   1  10  -1    0.53    0.48    0.16 o
   1  -1   9   1    0.53    0.42    0.16 <
   2   1  10   0   11.74   12.79    0.48 o
   2  -1  10   0   11.74   11.50    0.47 o
   3   1  10  -1    0.14   -0.05    0.07 <
   2  -1   9   1    0.14   -0.12    0.12 <
   3   1  10   0    5.20    4.67    0.25 o
   3  -1  10   0    5.20    4.33    0.25 o
   4   1  10  -1    0.03    0.08    0.08 <
   3  -1   9   1    0.03   -0.01    0.08 <
   4   1  10   0 1133.52 1117.23   30.13 o
   4  -1  10   0 1133.52 1111.62   30.17 o
   5   1  10  -1    0.29    0.26    0.10 <
   4  -1   9   1    0.29    0.14    0.12 <
   5   1  10   0  101.39  120.71    3.46 o
   5  -1  10   0  101.39  120.62    3.46 o
   6   1  10  -1    0.95    0.63    0.15 o
   5  -1   9   1    0.95    0.77    0.15 o
   6   1  10   0   47.89   34.04    1.23 o
   6  -1  10   0   47.89   35.59    1.11 o
   7   1  10  -1    0.13    0.01    0.09 <
   6  -1   9   1    0.13    0.17    0.12 <
   7   1  10   0   39.72   42.98    1.36 o
   7  -1  10   0   39.72   42.36    1.32 o
   8   1  10  -1    0.09    0.31    0.17 <
   7  -1   9   1    0.09    0.24    0.21 <
   8   1  10   0    0.11    0.17    0.52 <
   8  -1  10   0    0.11    0.30    1.35 <
   9   1  10  -1    1.91    0.70    0.20 o
   8  -1   9   1    1.91   -0.17    1.38 <
   9   1  10   0  264.08  203.67    8.47 o
   9  -1  10   0  264.08  248.93    8.63 o
   9  -1   9   1    1.01    0.35    1.51 <
  10  -1  10   0  426.28  383.09   14.24 o
  10  -1   9   1    0.21    1.48    1.70 <
 -12   2  10  -1    0.60    2.69    0.35 o
 -13  -2   9   1    0.60    1.01    2.60 <
 -12   2  10   0   89.03   86.80    3.50 o
 -11   2  10  -1    2.14    3.49    0.35 o
 -12  -2   9   1    2.14   -0.63    2.32 <
 -11   2  10   0   29.61   29.39    1.38 o
 -10   2  10  -1    1.08    2.64    0.29 o
 -11  -2   9   1    1.08    0.47    2.12 <
 -10   2  10   0    6.48    5.35    0.42 o
 -10  -2   9   1    2.59    0.92    0.52 <
  -9   2  10   0    0.04    0.01    0.10 <
  -9  -2  10   0    0.04   -0.12    0.15 <
  -8   2  10  -1    0.17    0.14    0.13 <
  -9  -2   9   1    0.17    0.18    0.14 <
  -8   2  10   0   13.55   13.18    0.44 o
  -8  -2  10   0   13.55   15.09    0.57 o
  -7   2  10  -1    0.07    0.23    0.47 <
  -8  -2   9   1    0.07    0.29    0.16 <
  -7   2  10   0  570.69  546.99   14.09 o
  -7  -2  10   0  570.69  542.06   16.68 o
  -6   2  10  -1    0.75    0.49    0.09 o
  -7  -2   9   1    0.75    0.73    0.12 o
  -6   2  10   0   37.27   36.15    1.10 o
  -6  -2  10   0   37.27   37.90    1.27 o
  -5   2  10  -1    2.14    2.65    0.16 o
  -6  -2   9   1    2.14    2.58    0.17 o
  -5   2  10   0    1.60    1.22    0.15 o
  -5  -2  10   0    1.60    1.14    0.16 o
  -4   2  10  -1    1.22    1.28    0.12 o
  -5  -2   9   1    1.22    1.18    0.14 o
  -4   2  10   0   91.59   95.79    2.85 o
  -4  -2  10   0   91.59   94.80    3.04 o
  -3   2  10  -1    0.70    0.81    0.12 o
  -4  -2   9   1    0.70    0.92    0.19 o
  -3   2  10   0  700.45  690.36   16.65 o
  -3  -2  10   0  700.44  665.45   15.25 o
  -2   2  10  -1    0.81    1.08    0.59 <
  -3  -2   9   1    0.81    0.92    0.18 o
  -2   2  10   0  663.52  589.58   13.01 o
  -2  -2  10   0  663.52  581.89   13.22 o
  -1   2  10  -1    0.45    0.50    0.12 o
  -2  -2   9   1    0.45    0.55    0.12 o
  -1   2  10   0  533.03  526.57   11.68 o
  -1  -2  10   0  533.03  526.04   11.89 o
   0   2  10  -1    0.98    1.12    0.15 o
  -1  -2   9   1    0.98    0.88    0.14 o
   0   2  10   0  400.38  424.16    9.43 o
   0  -2  10   0  400.38  423.52    9.60 o
   1   2  10  -1    0.40    0.38    0.10 o
   0  -2   9   1    0.40    0.40    0.11 o
   1   2  10   0  141.62  121.48    2.75 o
   1  -2  10   0  141.62  120.37    2.81 o
   2   2  10  -1    0.51    0.37    0.09 o
   1  -2   9   1    0.51    0.09    0.46 <
   2   2  10   0  536.37  478.67   10.61 o
   2  -2  10   0  536.37  476.75   10.79 o
   3   2  10  -1    0.00    0.10    0.11 <
   2  -2   9   1    0.00    0.05    0.15 <
   3   2  10   0    1.13    2.11    0.14 o
   3  -2  10   0    1.13    1.75    0.15 o
   3  -2   9   1    0.01    0.80    0.99 <
   4   2  10   0    2.22    6.60    0.29 o
   4  -2  10   0    2.22    6.20    0.26 o
   4  -2   9   1    0.10    1.40    1.28 <
   5   2  10   0  177.81  153.17    4.57 o
   5  -2  10   0  177.81  153.77    4.69 o
   6   2  10  -1    0.16    0.30    0.12 <
   5  -2   9   1    0.16    0.37    0.12 o
   6   2  10   0  285.04  308.00    7.85 o
   6  -2  10   0  285.04  283.22    8.32 o
   7   2  10  -1    0.58    0.58    0.33 <
   6  -2   9   1    0.58    0.41    0.25 <
   7   2  10   0  228.84  227.71    6.17 o
   7  -2  10   0  228.84  234.57    8.78 o
   8   2  10  -1    0.23   -0.20    0.38 <
   7  -2   9   1    0.23    0.05    0.18 <
   8   2  10   0  337.73  323.55   12.21 o
   8  -2  10   0  337.73  334.59   12.45 o
   9   2  10  -1    0.06    0.30    0.45 <
   8  -2   9   1    0.06    2.02    1.71 <
   9   2  10   0    7.28    6.43    0.72 o
   9  -2  10   0    7.28    8.22    0.58 o
   9  -2   9   1    1.13    0.59    0.25 <
  10  -2  10   0   99.78   75.29    3.18 o
  10  -2   9   1    0.64    3.35    1.84 <
  -9   3  10  -1    0.09    0.13    0.16 <
  -9   3  10   0  183.27  132.99    5.19 o
  -8   3  10  -1    0.39    0.43    0.18 <
  -9  -3   9   1    0.39    0.31    0.18 <
  -8   3  10   0  139.02  115.72    3.57 o
  -8  -3  10   0  139.02  114.91    2.78 o
  -7   3  10  -1    1.56    0.95    0.16 o
  -8  -3   9   1    1.56    1.45    0.17 o
  -7   3  10   0  140.66  124.98    3.23 o
  -7  -3  10   0  140.66  127.50    3.44 o
  -6   3  10  -1    3.11    2.93    0.20 o
  -7  -3   9   1    3.11    3.66    0.22 o
  -6   3  10   0   44.12   40.23    1.12 o
  -6  -3  10   0   44.12   39.60    1.08 o
  -5   3  10  -1    0.05    0.11    0.12 <
  -6  -3   9   1    0.05    0.00    0.10 <
  -5   3  10   0   77.01   71.61    1.65 o
  -5  -3  10   0   77.01   74.06    1.85 o
  -4   3  10  -1    0.50    0.30    0.12 <
  -5  -3   9   1    0.50    0.28    0.13 <
  -4   3  10   0  204.26  201.31    4.08 o
  -4  -3  10   0  204.26  205.78    4.82 o
  -3   3  10  -1    1.06    1.02    0.12 o
  -4  -3   9   1    1.06    1.45    0.15 o
  -3   3  10   0  160.93  164.49    3.35 o
  -3  -3  10   0  160.93  167.13    3.97 o
  -2   3  10  -1    1.28    1.23    0.11 o
  -3  -3   9   1    1.28    1.22    0.14 o
  -2   3  10   0  388.75  387.35    8.19 o
  -2  -3  10   0  388.75  389.42    9.03 o
  -1   3  10  -1    1.55    1.40    0.12 o
  -2  -3   9   1    1.55    1.44    0.15 o
  -1   3  10   0    4.84    6.23    0.24 o
  -1  -3  10   0    4.84    5.92    0.28 o
   0   3  10  -1    0.94    0.84    0.11 o
  -1  -3   9   1    0.94    0.95    0.14 o
   0   3  10   0    9.69    8.80    0.29 o
   0  -3  10   0    9.69    9.01    0.35 o
   1   3  10  -1    0.12    0.01    0.08 <
   0  -3   9   1    0.12    0.14    0.11 <
   1   3  10   0    4.98    5.26    0.23 o
   1  -3  10   0    4.98    5.49    0.28 o
   2   3  10  -1    1.21    1.14    0.12 o
   1  -3   9   1    1.21    1.37    0.12 o
   2   3  10   0    1.11    0.38    0.13 o
   2  -3  10   0    1.11    0.50    0.16 o
   3   3  10  -1    0.17    0.23    0.10 <
   2  -3   9   1    0.17    0.19    0.11 <
   3   3  10   0   49.52   44.96    1.11 o
   3  -3  10   0   49.52   44.89    1.08 o
   4   3  10  -1    0.25    0.08    0.13 <
   3  -3   9   1    0.25    0.35    0.14 <
   4   3  10   0   36.52   42.98    1.04 o
   4  -3  10   0   36.52   42.31    1.11 o
   5   3  10  -1    0.10    0.20    0.16 <
   4  -3   9   1    0.10    0.04    0.13 <
   5   3  10   0  465.47  427.05   12.62 o
   5  -3  10   0  465.47  441.22   10.05 o
   6   3  10  -1    0.16    0.30    0.17 <
   5  -3   9   1    0.16   -0.15    0.21 <
   6   3  10   0   22.70   21.95    0.86 o
   6  -3  10   0   22.70   21.10    0.93 o
   7   3  10  -1    0.39    0.19    0.18 <
   6  -3   9   1    0.39    0.29    0.15 <
   7   3  10   0    2.41    1.28    0.38 o
   7  -3  10   0    2.41   -0.78    1.77 <
   8   3  10  -1    0.23   -0.33    0.35 <
   7  -3   9   1    0.23   -0.06    0.20 <
   8  -3  10   0    9.90    7.74    0.64 o
   9   3  10  -1    1.29    0.71    0.48 <
   8  -3   9   1    1.29    0.66    0.27 <
   9  -3   9   1    0.20    0.37    0.26 <
  -9   4  10   0    1.34    1.27    0.37 o
  -8   4  10  -1    0.58    0.66    0.31 <
  -8   4  10   0   58.39   56.27    3.04 o
  -8  -4  10   0   58.39   51.37    2.89 o
  -7   4  10  -1    0.21    0.15    0.16 <
  -8  -4   9   1    0.21    0.22    0.22 <
  -7   4  10   0  306.76  282.68    9.05 o
  -7  -4  10   0  306.76  311.49   14.05 o
  -6   4  10  -1    1.02    0.92    0.20 o
  -7  -4   9   1    1.02    0.88    0.20 o
  -6   4  10   0  184.15  174.22    5.06 o
  -6  -4  10   0  184.15  156.93    3.97 o
  -5   4  10  -1    0.35    0.22    0.15 <
  -6  -4   9   1    0.35    0.07    0.15 <
  -5   4  10   0   83.65   76.01    1.80 o
  -5  -4  10   0   83.65   75.84    1.99 o
  -4   4  10  -1    0.68    0.57    0.16 o
  -5  -4   9   1    0.68    0.80    0.15 o
  -4   4  10   0  265.32  248.03    5.42 o
  -4  -4  10   0  265.32  249.22    5.87 o
  -3   4  10  -1    0.39    0.36    0.14 <
  -4  -4   9   1    0.39    0.28    0.14 <
  -3   4  10   0  235.51  228.19    4.99 o
  -3  -4  10   0  235.51  228.51    5.42 o
  -2   4  10  -1    1.39    1.45    0.16 o
  -3  -4   9   1    1.39    1.30    0.18 o
  -2   4  10   0   29.53   28.02    0.75 o
  -2  -4  10   0   29.53   27.19    0.85 o
  -1   4  10  -1    0.19    0.02    0.11 <
  -2  -4   9   1    0.19    0.28    0.14 <
  -1   4  10   0   66.54   70.37    1.66 o
  -1  -4  10   0   66.54   68.82    1.82 o
   0   4  10  -1    0.08    0.05    0.11 <
  -1  -4   9   1    0.08    0.14    0.13 <
   0   4  10   0   36.80   37.18    0.94 o
   0  -4  10   0   36.80   35.70    1.05 o
   1   4  10  -1    0.04    0.25    0.12 <
   0  -4   9   1    0.04   -0.10    0.13 <
   1   4  10   0   47.88   51.61    1.24 o
   1  -4  10   0   47.88   49.35    1.39 o
   2   4  10  -1    0.09    0.20    0.13 <
   1  -4   9   1    0.09    0.15    0.15 <
   2   4  10   0    6.23    6.32    0.31 o
   2  -4  10   0    6.23    6.31    0.33 o
   3   4  10  -1    0.03    0.07    0.16 <
   2  -4   9   1    0.03   -0.09    0.17 <
   3   4  10   0   26.18   27.49    1.01 o
   3  -4  10   0   26.18   24.83    0.95 o
   4   4  10  -1    0.09    0.09    0.17 <
   3  -4   9   1    0.09    0.58    0.23 <
   4   4  10   0   21.07   23.53    1.10 o
   4  -4  10   0   21.07   23.32    1.34 o
   5   4  10  -1    0.01    0.18    0.29 <
   4  -4   9   1    0.01   -0.08    0.24 <
   5   4  10   0    6.41    8.67    0.66 o
   5  -4  10   0    6.41    7.69    0.63 o
   6   4  10  -1    0.21   -0.05    0.27 <
   5  -4   9   1    0.21    0.18    0.31 <
   6   4  10   0    0.66    0.83    0.38 <
   6  -4  10   0    0.66    0.55    0.40 <
   7   4  10  -1    0.08   -0.08    0.23 <
   6  -4   9   1    0.08   -0.06    0.24 <
   7   4  10   0  342.88  346.54   16.99 o
   7  -4  10   0  342.88  301.43   15.72 o
   8   4  10  -1    0.12    0.35    0.30 <
   7  -4   9   1    0.12    0.24    0.23 <
  -9   5  10  -1    0.07    0.37    0.33 <
  -9   5  10   0   83.07   87.22    4.80 o
  -8   5  10  -1    0.42    0.22    0.31 <
  -9  -5   9   1    0.42   -0.19    0.59 <
  -8   5  10   0   78.95   69.14    3.77 o
  -8  -5  10   0   78.95   65.80    3.60 o
  -7   5  10  -1    1.04    1.39    0.40 o
  -8  -5   9   1    1.04    1.13    0.64 <
  -7   5  10   0   43.44   41.24    1.83 o
  -7  -5  10   0   43.44   46.90    2.46 o
  -6   5  10  -1    1.06    0.75    0.38 <
  -7  -5   9   1    1.06    1.38    0.58 <
  -6   5  10   0  105.60  105.46    4.07 o
  -6  -5  10   0  105.60  106.41    5.34 o
  -5   5  10  -1    0.95    0.92    0.35 <
  -6  -5   9   1    0.95    0.57    0.51 <
  -5   5  10   0    1.03    2.44    0.42 o
  -5  -5  10   0    1.03    2.12    0.49 o
  -4   5  10  -1    0.61    0.80    0.31 <
  -5  -5   9   1    0.61    0.32    0.20 <
  -4   5  10   0    2.82    2.96    0.37 o
  -4  -5  10   0    2.82    2.98    0.49 o
  -3   5  10  -1    0.16    0.05    0.20 <
  -4  -5   9   1    0.16    0.16    0.16 <
  -3   5  10   0   67.89   68.73    2.69 o
  -3  -5  10   0   67.89   68.14    3.50 o
  -2   5  10  -1    0.48    0.42    0.17 <
  -3  -5   9   1    0.48    0.20    0.17 <
  -2   5  10   0    5.16    4.31    0.42 o
  -2  -5  10   0    5.16    5.19    0.56 o
  -1   5  10  -1    0.08   -0.03    0.14 <
  -2  -5   9   1    0.08   -0.11    0.15 <
  -1   5  10   0   50.69   57.47    2.30 o
  -1  -5  10   0   50.69   59.12    3.01 o
   0   5  10  -1    0.13    0.15    0.15 <
  -1  -5   9   1    0.13    0.01    0.16 <
   0   5  10   0   10.96   13.57    0.72 o
   0  -5  10   0   10.96   13.24    0.93 o
   1   5  10  -1    0.04    0.19    0.14 <
   0  -5   9   1    0.04   -0.04    0.15 <
   1   5  10   0  185.18  200.09    7.56 o
   1  -5  10   0  185.18  205.69    9.88 o
   2   5  10  -1    0.28    0.77    0.25 o
   1  -5   9   1    0.28    0.71    0.31 <
   2   5  10   0   18.84   20.23    0.96 o
   2  -5  10   0   18.84   18.41    1.23 o
   3   5  10  -1    0.51    0.00    0.30 <
   2  -5   9   1    0.51    0.36    0.29 <
   3   5  10   0   47.25   55.36    2.25 o
   3  -5  10   0   47.25   55.00    2.89 o
   4   5  10  -1    0.11    0.50    0.38 <
   3  -5   9   1    0.11   -0.11    0.24 <
   4   5  10   0    0.83    1.55    0.48 o
   4  -5  10   0    0.83    1.90    0.42 o
   5   5  10  -1    0.05   -0.07    0.42 <
   4  -5   9   1    0.05    0.35    0.29 <
   5   5  10   0  117.71  123.21    4.79 o
   5  -5  10   0  117.71  125.65    6.19 o
   6   5  10  -1    0.28   -0.05    0.46 <
   5  -5   9   1    0.28    0.42    0.31 <
   6   5  10   0    5.83    6.15    0.68 o
   6  -5  10   0    5.83    6.47    0.65 o
   7   5  10  -1    0.69    0.10    0.29 <
   6  -5   9   1    0.69    0.08    0.29 <
   7   5  10   0    2.14    0.91    0.39 <
   8   5  10  -1    0.17   -0.17    0.31 <
  -8   6  10  -1    0.99    1.35    0.47 <
  -8   6  10   0    3.64    1.71    0.51 o
  -7   6  10  -1    0.30    1.64    0.54 o
  -8  -6   9   1    0.30    0.37    0.74 <
  -7   6  10   0    2.76    3.19    0.55 o
  -7  -6  10   0    2.76    2.26    0.83 <
  -6   6  10  -1    0.38   -0.40    0.51 <
  -7  -6   9   1    0.38    0.59    0.66 <
  -6   6  10   0    9.46    7.50    0.71 o
  -6  -6  10   0    9.46    8.32    0.93 o
  -5   6  10  -1    0.49    0.53    0.44 <
  -6  -6   9   1    0.49    0.72    0.71 <
  -5   6  10   0   23.12   21.95    1.13 o
  -5  -6  10   0   23.12   22.87    1.43 o
  -4   6  10  -1    0.14    0.39    0.35 <
  -5  -6   9   1    0.14   -0.09    0.39 <
  -4   6  10   0    2.40    1.85    0.35 o
  -4  -6  10   0    2.40    2.62    0.53 o
  -3   6  10  -1    0.01    0.19    0.32 <
  -4  -6   9   1    0.01   -0.09    0.44 <
  -3   6  10   0   26.47   27.51    1.26 o
  -3  -6  10   0   26.47   27.75    1.61 o
  -2   6  10  -1    0.22    0.31    0.30 <
  -3  -6   9   1    0.22    0.03    0.31 <
  -2   6  10   0    2.39    2.55    0.38 o
  -2  -6  10   0    2.39    2.90    0.50 o
  -1   6  10  -1    0.37    0.30    0.29 <
  -2  -6   9   1    0.37    0.41    0.33 <
  -1   6  10   0    6.60    7.18    0.54 o
  -1  -6  10   0    6.60    7.53    0.71 o
   0   6  10  -1    0.15   -0.01    0.25 <
  -1  -6   9   1    0.15   -0.08    0.31 <
   0   6  10   0    5.75    6.55    0.52 o
   0  -6  10   0    5.75    5.77    0.63 o
   1   6  10  -1    0.11    0.16    0.33 <
   0  -6   9   1    0.11   -0.15    0.36 <
   1   6  10   0   58.15   62.40    2.53 o
   1  -6  10   0   58.15   64.48    3.28 o
   2   6  10  -1    0.09    0.24    0.31 <
   1  -6   9   1    0.09    0.36    0.37 <
   2   6  10   0    0.99    0.64    0.34 <
   2  -6  10   0    0.99    0.84    0.39 <
   3   6  10  -1    0.70    0.90    0.46 <
   2  -6   9   1    0.70    0.15    0.39 <
   3   6  10   0   15.84   17.41    0.98 o
   3  -6  10   0   15.84   17.03    1.14 o
   4   6  10  -1    0.03   -0.01    0.43 <
   3  -6   9   1    0.03    0.33    0.33 <
   4   6  10   0    0.17   -0.18    0.50 <
   4  -6  10   0    0.17    0.44    0.37 <
   5   6  10  -1    0.17   -0.23    0.49 <
   4  -6   9   1    0.17   -0.15    0.29 <
   5   6  10   0    0.56    0.62    0.39 <
   5  -6  10   0    0.56    0.52    0.37 <
   6   6  10  -1    0.02    0.28    0.37 <
   5  -6   9   1    0.02   -0.21    0.29 <
   7   6  10  -1    0.03    0.31    0.34 <
  -6   7  10  -1    0.13    0.14    0.38 <
  -5   7  10  -1    0.00   -0.22    0.37 <
  -6  -7   9   1    0.00    0.32    0.51 <
  -4   7  10  -1    0.05    0.24    0.35 <
  -5  -7   9   1    0.05   -0.04    0.42 <
  -3   7  10  -1    0.17    0.05    0.31 <
  -4  -7   9   1    0.17    0.78    0.43 <
  -3   7  10   0   21.22   13.77    1.17 o
  -2   7  10  -1    0.11    0.47    0.33 <
  -3  -7   9   1    0.11    0.31    0.38 <
  -2   7  10   0    0.99    0.00    0.39 <
  -2  -7  10   0    0.99    0.52    0.33 <
  -1   7  10  -1    0.04    0.25    0.30 <
  -2  -7   9   1    0.04    0.24    0.33 <
  -1   7  10   0   12.11    7.52    0.57 o
  -1  -7  10   0   12.11    6.58    0.68 o
   0   7  10  -1    0.03    0.41    0.32 <
  -1  -7   9   1    0.03    0.18    0.34 <
   0  -7  10   0   30.26   24.50    1.50 o
   1   7  10  -1    0.27    0.27    0.31 <
   0  -7   9   1    0.27    0.02    0.33 <
   2   7  10  -1    0.07    0.32    0.34 <
   1  -7   9   1    0.07    0.13    0.32 <
   3   7  10  -1    0.22   -0.61    0.31 <
   2  -7   9   1    0.22    0.07    0.31 <
   4   7  10  -1    0.14    0.12    0.33 <
   3  -7   9   1    0.14    0.31    0.43 <
   5   7  10  -1    0.02    0.74    0.38 <
  -7   6  10   1    0.25   -0.10    0.36 <
  -5  -6  11  -1    0.15    0.13    0.47 <
  -6   6  10   1    0.15    0.23    0.36 <
  -4  -6  11  -1    0.07   -0.12    0.40 <
  -5   6  10   1    0.07    0.28    0.35 <
  -3  -6  11  -1    0.11    0.03    0.39 <
  -4   6  10   1    0.11    0.29    0.32 <
  -2  -6  11  -1    0.10    0.45    0.35 <
  -3   6  10   1    0.10   -0.14    0.29 <
  -1  -6  11  -1    0.01    0.28    0.48 <
  -2   6  10   1    0.01    0.46    0.37 <
   0  -6  11  -1    0.06    0.09    0.33 <
  -1   6  10   1    0.06    0.53    0.32 <
   1  -6  11  -1    0.28   -0.17    0.31 <
   0   6  10   1    0.28   -0.10    0.29 <
   2  -6  11  -1    0.40   -0.05    0.31 <
   1   6  10   1    0.40    0.41    0.34 <
   3  -6  11  -1    0.02    0.07    0.31 <
   2   6  10   1    0.02   -0.39    0.31 <
   3   6  10   1    0.21    0.15    0.36 <
  -9   5  10   1    0.18    0.12    0.32 <
  -7  -5  11  -1    0.33   -0.23    0.76 <
  -8   5  10   1    0.33    1.02    0.52 <
  -6  -5  11  -1    0.03    0.42    0.66 <
  -7   5  10   1    0.03    0.15    0.45 <
  -5  -5  11  -1    0.05   -0.20    0.46 <
  -6   5  10   1    0.05    0.09    0.42 <
  -4  -5  11  -1    0.18    0.30    0.39 <
  -5   5  10   1    0.18    0.01    0.40 <
  -3  -5  11  -1    0.29    0.14    0.35 <
  -4   5  10   1    0.29    0.10    0.29 <
  -2  -5  11  -1    0.23   -0.17    0.31 <
  -3   5  10   1    0.23   -0.01    0.27 <
  -1  -5  11  -1    0.05    0.25    0.34 <
  -2   5  10   1    0.05   -0.25    0.25 <
   0  -5  11  -1    0.25   -0.01    0.31 <
  -1   5  10   1    0.25    0.24    0.28 <
   1  -5  11  -1    0.56    0.01    0.31 <
   0   5  10   1    0.56    0.56    0.30 <
   2  -5  11  -1    0.05    0.21    0.31 <
   1   5  10   1    0.05    0.12    0.31 <
   3  -5  11  -1    0.02    0.01    0.30 <
   2   5  10   1    0.02    0.04    0.33 <
   4  -5  11  -1    0.12    0.65    0.45 <
   3   5  10   1    0.12    0.40    0.62 <
   5  -5  11  -1    0.02   -0.50    0.27 <
   4   5  10   1    0.02   -0.02    0.51 <
   6  -5  11  -1    0.29    0.84    0.40 <
   5   5  10   1    0.29    0.19    0.37 <
   6   5  10   1    0.15   -0.09    0.34 <
 -10   4  10   1    0.30    0.11    0.40 <
  -8  -4  11  -1    0.36    1.46    0.88 <
  -9   4  10   1    0.36    0.08    0.41 <
  -7  -4  11  -1    0.17    0.57    0.64 <
  -8   4  10   1    0.17   -0.08    0.40 <
  -6  -4  11  -1    0.40    0.61    0.56 <
  -7   4  10   1    0.40    0.41    0.37 <
  -5  -4  11  -1    0.40    0.05    0.47 <
  -6   4  10   1    0.40    0.68    0.35 <
  -4  -4  11  -1    0.10   -0.84    0.37 <
  -5   4  10   1    0.10    0.15    0.32 <
  -3  -4  11  -1    0.94    1.27    0.42 <
  -4   4  10   1    0.94    1.04    0.25 o
  -2  -4  11  -1    0.79    1.11    0.25 o
  -3   4  10   1    0.79    0.66    0.22 o
  -1  -4  11  -1    0.19    0.51    0.17 o
  -2   4  10   1    0.19    0.16    0.18 <
   0  -4  11  -1    0.04   -0.21    0.23 <
  -1   4  10   1    0.04   -0.37    0.21 <
   1  -4  11  -1    0.23   -0.07    0.22 <
   0   4  10   1    0.23    0.10    0.24 <
   2  -4  11  -1    0.87    0.04    0.25 <
   1   4  10   1    0.87    0.41    0.28 <
   3  -4  11  -1    0.41    0.12    0.29 <
   2   4  10   1    0.41    0.30    0.36 <
   4  -4  11  -1    0.02    0.07    0.28 <
   3   4  10   1    0.02   -0.06    0.37 <
   5  -4  11  -1    0.04    0.14    0.29 <
   4   4  10   1    0.04    0.15    0.43 <
   6  -4  11  -1    0.11   -0.57    0.39 <
   5   4  10   1    0.11    0.23    0.46 <
   7  -4  11  -1    0.06    0.53    0.45 <
   6   4  10   1    0.06   -0.24    0.28 <
   7   4  10   1    0.93    0.79    0.39 <
  -9   3  10   1    0.77    1.01    0.31 o
  -7  -3  11  -1    0.70    0.60    0.25 <
  -8   3  10   1    0.70    0.91    0.19 o
  -6  -3  11  -1    1.53    0.67    0.19 o
  -7   3  10   1    1.53    0.98    0.20 o
  -5  -3  11  -1    0.22    0.36    0.17 <
  -6   3  10   1    0.22    0.18    0.16 <
  -4  -3  11  -1    0.91    0.82    0.18 o
  -5   3  10   1    0.91    0.82    0.17 o
  -3  -3  11  -1    0.13    0.41    0.15 <
  -4   3  10   1    0.13    0.28    0.14 <
  -2  -3  11  -1    0.41    0.38    0.15 <
  -3   3  10   1    0.41    0.50    0.13 o
  -1  -3  11  -1    0.79    0.27    0.14 <
  -2   3  10   1    0.79    0.57    0.13 o
   0  -3  11  -1    0.57    0.37    0.17 <
  -1   3  10   1    0.57    0.53    0.14 o
   1  -3  11  -1    0.32    0.67    0.17 o
   0   3  10   1    0.32    0.45    0.14 o
   2  -3  11  -1    0.24    0.23    0.17 <
   1   3  10   1    0.24    0.25    0.15 <
   3  -3  11  -1    0.16    0.16    0.20 <
   2   3  10   1    0.16   -0.01    0.17 <
   4  -3  11  -1    0.18    0.22    0.18 <
   3   3  10   1    0.18    0.16    0.21 <
   5  -3  11  -1    0.63    0.63    0.30 <
   4   3  10   1    0.63    0.54    0.31 <
   6  -3  11  -1    0.02    0.37    0.35 <
   5   3  10   1    0.02   -0.22    0.30 <
   7  -3  11  -1    0.06    0.45    0.32 <
   6   3  10   1    0.06    0.25    0.30 <
   7   3  10   1    0.04   -0.07    0.26 <
  -8  -2  11  -1    1.34    1.05    0.28 o
  -9   2  10   1    1.34    1.37    0.23 o
  -7  -2  11  -1    1.36    1.23    0.20 o
  -8   2  10   1    1.36    1.07    0.19 o
  -6  -2  11  -1    0.41    0.42    0.13 o
  -7   2  10   1    0.41    0.53    0.15 o
  -5  -2  11  -1    0.79    0.61    0.11 o
  -6   2  10   1    0.79    0.67    0.11 o
  -4  -2  11  -1    1.79    1.95    0.14 o
  -5   2  10   1    1.79    1.92    0.15 o
  -3  -2  11  -1    1.34    1.32    0.12 o
  -4   2  10   1    1.34    1.06    0.12 o
  -2  -2  11  -1    2.00    1.98    0.13 o
  -3   2  10   1    2.00    2.14    0.13 o
  -1  -2  11  -1    2.55    2.46    0.13 o
  -2   2  10   1    2.55    2.51    0.15 o
   0  -2  11  -1    0.34    0.39    0.10 o
  -1   2  10   1    0.34    0.30    0.09 o
   1  -2  11  -1    0.24    0.20    0.10 <
   0   2  10   1    0.24    0.22    0.10 <
   2  -2  11  -1    0.02    0.01    0.12 <
   1   2  10   1    0.02    0.07    0.12 <
   3  -2  11  -1    0.03   -0.04    0.12 <
   2   2  10   1    0.03   -0.08    0.13 <
   4  -2  11  -1    0.34    0.52    0.16 o
   3   2  10   1    0.34    0.12    0.12 <
   5  -2  11  -1    0.13    0.08    0.15 <
   4   2  10   1    0.13    0.22    0.13 <
   6  -2  11  -1    0.21   -0.09    0.24 <
   5   2  10   1    0.21    0.00    0.20 <
   7  -2  11  -1    0.73    0.20    0.22 <
   6   2  10   1    0.73    0.05    0.15 <
   8  -2  11  -1    0.42    0.47    0.26 <
   7   2  10   1    0.42    0.97    0.50 <
   9  -2  11  -1    0.63    0.68    0.28 <
 -12   1  10   1    0.48    0.80    0.25 o
 -10   1  10   1    0.17    0.47    0.11 o
  -8  -1  11  -1    0.96    0.60    0.17 o
  -9   1  10   1    0.96    1.11    0.12 o
  -7  -1  11  -1    2.86    2.68    0.17 o
  -8   1  10   1    2.86    3.02    0.21 o
  -6  -1  11  -1    3.24    3.82    0.20 o
  -7   1  10   1    3.24    4.07    0.19 o
  -5  -1  11  -1    2.42    2.38    0.17 o
  -6   1  10   1    2.42    2.34    0.16 o
  -4  -1  11  -1    0.34    0.45    0.17 <
  -5   1  10   1    0.34    0.31    0.15 <
  -3  -1  11  -1    0.94    1.46    0.19 o
  -4   1  10   1    0.94    0.86    0.12 o
  -2  -1  11  -1    3.89    3.58    1.24 <
  -3   1  10   1    3.89    2.15    0.22 o
  -1  -1  11  -1    0.12    0.04    0.14 <
  -2   1  10   1    0.12    0.10    0.09 <
   0  -1  11  -1    0.61    0.39    0.12 o
  -1   1  10   1    0.61    0.42    0.11 o
   1  -1  11  -1    0.07    0.17    0.13 <
   0   1  10   1    0.07    0.16    0.12 <
   2  -1  11  -1    0.30    0.28    0.12 <
   1   1  10   1    0.30    0.29    0.12 <
   3  -1  11  -1    0.27    0.31    0.15 <
   2   1  10   1    0.27    0.46    0.13 o
   4  -1  11  -1    0.03    0.12    0.12 <
   3   1  10   1    0.03   -0.02    0.17 <
   5  -1  11  -1    0.15    0.02    0.16 <
   4   1  10   1    0.15    0.38    0.22 <
   6  -1  11  -1    0.45    0.18    0.15 <
   5   1  10   1    0.45    0.33    0.17 <
   7  -1  11  -1    0.41    0.13    0.15 <
   6   1  10   1    0.41   -0.56    0.32 <
   8  -1  11  -1    0.01   -0.12    0.18 <
   7   1  10   1    0.01   -0.02    0.45 <
   9  -1  11  -1    0.47    0.61    1.48 <
   8   1  10   1    0.47    0.31    0.52 <
  10  -1  11  -1    0.32    0.13    0.23 <
  -9   0  11   0 1573.97 1270.22   61.92 o
  -8   0  11  -1    7.48    6.79    0.30 o
  -8   0  11   0    9.67    8.45    0.35 o
  -7   0  11  -1    2.13    1.84    0.19 o
  -8   0  10   1    2.13    1.59    0.20 o
  -7   0  11   0  727.62  671.04   20.64 o
  -6   0  11  -1    3.95    4.90    0.26 o
  -7   0  10   1    3.95    4.28    0.25 o
  -6   0  11   0    7.30    7.59    0.31 o
  -5   0  11  -1    0.18    0.27    0.10 <
  -6   0  10   1    0.18    0.39    0.10 o
  -5   0  11   0  120.80  132.20    4.13 o
  -4   0  11  -1    0.94    1.06    0.18 o
  -5   0  10   1    0.94    1.38    0.14 o
  -4   0  11   0   26.85   26.84    0.92 o
  -3   0  11  -1    0.02    0.00    0.09 <
  -4   0  10   1    0.02   -0.05    0.08 <
  -3   0  11   0 1316.11 1292.10   39.49 o
  -2   0  11  -1    0.10    0.05    0.13 <
  -3   0  10   1    0.10   -0.01    0.11 <
  -2   0  11   0    2.18    2.36    0.17 o
  -1   0  11   0  158.42  127.16    4.01 o
   0   0  11  -1    0.12    0.36    0.12 o
  -1   0  10   1    0.12    0.10    0.10 <
   0   0  11   0   13.92   12.53    0.49 o
   1   0  11   0 1971.68 1863.67   56.83 o
   2   0  11  -1    0.23    0.02    0.13 <
   1   0  10   1    0.23    0.32    0.17 <
   2   0  11   0    8.95    8.95    0.32 o
   3   0  11   0  246.26  226.54    6.17 o
   4   0  11  -1    0.15    0.01    0.10 <
   3   0  10   1    0.15    0.08    0.10 <
   4   0  11   0    0.51    0.63    0.12 o
   5   0  11  -1    0.42    0.51    0.14 o
   4   0  10   1    0.42    0.54    0.14 o
   5   0  11   0  147.19  134.92    3.73 o
   6   0  11  -1    0.29    0.21    0.14 <
   5   0  10   1    0.29    0.18    0.15 <
   6   0  11   0    0.40    0.50    0.13 o
   7   0  11  -1    0.19    0.29    0.12 <
   6   0  10   1    0.19    0.21    0.34 <
   7   0  11   0  999.46  853.96   22.23 o
   8   0  11  -1    0.17    0.28    0.19 <
   9   0  11  -1    1.01   -0.50    1.48 <
  10   0  11  -1    1.30   -2.16    1.53 <
  -9   1  11   0  627.71  572.01   25.18 o
  -9  -1  11   0  627.71  566.77   27.82 o
  -9  -1  10   1    0.74    0.41    0.14 <
  -8   1  11   0  797.77  701.54   20.64 o
  -8  -1  11   0  797.77  733.52   21.79 o
  -7   1  11  -1    0.22    0.34    0.16 <
  -8  -1  10   1    0.22    0.28    0.12 <
  -7   1  11   0 1526.82 1557.19   38.76 o
  -7  -1  11   0 1526.82 1572.84   47.66 o
  -6   1  11  -1    2.28    2.81    0.22 o
  -7  -1  10   1    2.28    2.71    0.20 o
  -6   1  11   0  508.00  506.58   15.67 o
  -6  -1  11   0  508.00  507.45   15.58 o
  -5   1  11  -1    0.16    0.41    0.10 o
  -6  -1  10   1    0.16    0.37    0.10 o
  -5   1  11   0  215.74  184.10    5.80 o
  -5  -1  11   0  215.74  186.64    5.78 o
  -4   1  11  -1    1.58    1.52    0.14 o
  -5  -1  10   1    1.58    1.74    0.20 o
  -4   1  11   0   77.73   69.64    2.23 o
  -4  -1  11   0   77.73   69.58    2.23 o
  -3   1  11  -1    0.94    1.07    0.13 o
  -4  -1  10   1    0.94    1.14    0.13 o
  -3   1  11   0   23.26   25.69    0.89 o
  -3  -1  11   0   23.26   25.61    0.89 o
  -2   1  11  -1    0.68    0.23    0.14 <
  -3  -1  10   1    0.68    0.76    0.17 o
  -2   1  11   0  767.83  723.36   22.33 o
  -2  -1  11   0  767.83  732.41   22.21 o
  -1   1  11   0 1339.11 1285.75   39.21 o
  -1  -1  11   0 1339.11 1285.06   38.96 o
   0   1  11  -1    0.18    0.20    0.10 <
  -1  -1  10   1    0.18    0.22    0.11 <
   0   1  11   0  892.11  883.72   26.93 o
   0  -1  11   0  892.11  882.07   26.76 o
   1   1  11   0  102.31   85.77    2.75 o
   1  -1  11   0  102.31   86.99    2.75 o
   2   1  11  -1    0.52    0.71    0.19 o
   1  -1  10   1    0.52    0.47    0.17 <
   2   1  11   0    3.43    3.98    0.24 o
   2  -1  11   0    3.43    4.48    0.25 o
   2  -1  10   1    0.06    0.92    0.83 <
   3   1  11   0  142.49  133.95    4.17 o
   3  -1  11   0  142.49  132.55    4.17 o
   4   1  11  -1    0.18    0.22    0.11 <
   3  -1  10   1    0.18    0.05    0.09 <
   4   1  11   0  239.77  236.85    6.54 o
   4  -1  11   0  239.77  235.96    6.55 o
   5   1  11  -1    0.26    0.01    0.11 <
   4  -1  10   1    0.26    0.12    0.11 <
   5   1  11   0  299.20  275.55    7.66 o
   5  -1  11   0  299.20  277.23    7.68 o
   6   1  11  -1    0.26    0.13    0.10 <
   5  -1  10   1    0.26    0.21    0.16 <
   6   1  11   0  360.23  282.95    8.17 o
   6  -1  11   0  360.23  286.31    8.20 o
   7   1  11  -1    0.05    0.04    0.31 <
   6  -1  10   1    0.05   -0.13    0.10 <
   7   1  11   0    2.13    0.61    0.20 o
   7  -1  11   0    2.13    0.53    0.14 o
   7  -1  10   1    0.13    0.18    0.21 <
   8  -1  11   0  129.66  123.88    4.86 o
   8  -1  10   1    0.12   -1.03    1.44 <
   9  -1  11   0  484.27  408.39   15.11 o
 -11   2  11  -1    1.13    1.70    0.28 o
  -9   2  11  -1    1.25    0.54    0.13 o
  -9   2  11   0    4.04    3.77    0.31 o
  -9  -2  11   0    4.04    2.69    0.34 o
  -8   2  11  -1    1.01    0.95    0.12 o
  -9  -2  10   1    1.01    1.05    0.20 o
  -8   2  11   0  426.67  367.42    9.68 o
  -8  -2  11   0  426.67  372.70   11.40 o
  -7   2  11  -1    0.31    2.01    0.68 <
  -8  -2  10   1    0.31    0.63    0.19 o
  -7   2  11   0  961.29  928.27   24.04 o
  -7  -2  11   0  961.29  937.91   28.56 o
  -6   2  11  -1    1.27    1.48    0.22 o
  -7  -2  10   1    1.27    0.64    0.46 <
  -6   2  11   0  415.78  444.30   12.84 o
  -6  -2  11   0  415.78  442.84   13.66 o
  -5   2  11  -1    0.04    0.34    0.11 o
  -6  -2  10   1    0.04    0.19    0.11 <
  -5   2  11   0  425.14  435.84   10.67 o
  -5  -2  11   0  425.14  429.65   10.91 o
  -4   2  11  -1    0.14    0.13    0.12 <
  -5  -2  10   1    0.14    0.22    0.15 <
  -4   2  11   0  550.17  534.24   11.92 o
  -4  -2  11   0  550.17  539.22   12.12 o
  -3   2  11  -1    0.33    0.70    0.55 <
  -4  -2  10   1    0.33   -0.06    0.45 <
  -3   2  11   0  954.12  903.23   20.10 o
  -3  -2  11   0  954.11  910.35   20.45 o
  -2   2  11  -1    2.28    1.73    0.16 o
  -3  -2  10   1    2.28    2.39    0.29 o
  -2   2  11   0  132.85  130.21    2.95 o
  -2  -2  11   0  132.85  128.81    3.01 o
  -1   2  11  -1    0.45    0.24    0.09 <
  -2  -2  10   1    0.45    0.41    0.12 o
  -1   2  11   0  112.51  107.85    2.44 o
  -1  -2  11   0  112.51  105.88    2.50 o
   0   2  11  -1    0.46    0.27    0.11 <
  -1  -2  10   1    0.46    0.39    0.12 o
   0   2  11   0  193.45  183.68    4.10 o
   0  -2  11   0  193.45  180.07    4.18 o
   1   2  11  -1    0.74    0.37    0.12 o
   0  -2  10   1    0.74    0.70    0.19 o
   1   2  11   0  613.69  587.90   13.03 o
   1  -2  11   0  613.69  585.97   13.24 o
   2   2  11  -1    0.59    0.39    0.13 o
   1  -2  10   1    0.59    0.15    0.11 <
   2   2  11   0  299.76  298.41    6.69 o
   2  -2  11   0  299.76  301.41    6.81 o
   3   2  11  -1    0.53    0.44    0.13 o
   2  -2  10   1    0.53    0.36    0.16 <
   3   2  11   0  357.73  340.40    7.56 o
   3  -2  11   0  357.73  334.76    7.68 o
   4   2  11  -1    0.94    0.68    0.22 o
   3  -2  10   1    0.94    0.81    0.14 o
   4   2  11   0    2.67    3.30    0.18 o
   4  -2  11   0    2.67    3.08    0.20 o
   5   2  11  -1    0.57    0.22    0.20 <
   4  -2  10   1    0.57    0.32    0.19 <
   5   2  11   0  415.90  392.77   10.44 o
   5  -2  11   0  415.90  392.33   11.13 o
   6   2  11  -1    0.28    0.48    0.18 <
   5  -2  10   1    0.28    0.39    0.17 <
   6   2  11   0  303.20  294.39    7.10 o
   6  -2  11   0  303.20  309.59    8.08 o
   7   2  11  -1    0.12    0.10    0.35 <
   6  -2  10   1    0.12    0.09    0.13 <
   7   2  11   0  111.98  108.50    4.60 o
   7  -2  11   0  111.98  118.99    4.65 o
   8   2  11  -1    0.03   -0.43    0.46 <
   7  -2  10   1    0.03    0.01    0.18 <
   8   2  11   0   32.34   24.24    1.45 o
   8  -2  11   0   32.34   28.90    1.37 o
   9   2  11  -1    0.07    0.60    0.51 <
   8  -2  10   1    0.07   -1.87    1.48 <
   9  -2  11   0  131.16  114.04    4.61 o
   9  -2  10   1    0.08   -1.39    1.58 <
  -9   3  11  -1    1.16    1.03    0.20 o
  -9   3  11   0   19.47   14.34    0.79 o
  -8   3  11  -1    1.20    1.54    0.25 o
  -9  -3  10   1    1.20    1.26    0.28 o
  -8   3  11   0    6.00    5.95    0.34 o
  -8  -3  11   0    6.00    6.09    0.45 o
  -7   3  11  -1    3.54    3.35    0.22 o
  -8  -3  10   1    3.54    3.30    0.24 o
  -7   3  11   0   42.00   35.05    1.01 o
  -7  -3  11   0   42.00   33.83    0.97 o
  -6   3  11  -1    0.65    0.66    0.15 o
  -7  -3  10   1    0.65    0.72    0.14 o
  -6   3  11   0   93.74   88.43    2.04 o
  -6  -3  11   0   93.74   91.51    2.25 o
  -5   3  11  -1    0.19    0.16    0.12 <
  -6  -3  10   1    0.19    0.20    0.11 <
  -5   3  11   0   18.26   19.74    0.50 o
  -5  -3  11   0   18.26   19.59    0.62 o
  -4   3  11  -1    0.07   -0.05    0.09 <
  -5  -3  10   1    0.07    0.02    0.09 <
  -4   3  11   0 1063.77 1061.53   22.27 o
  -4  -3  11   0 1063.76 1080.07   24.41 o
  -3   3  11  -1    0.50    0.37    0.10 o
  -4  -3  10   1    0.50    0.29    0.10 <
  -3   3  11   0  244.30  236.18    5.09 o
  -3  -3  11   0  244.30  239.75    5.65 o
  -2   3  11  -1    0.15    0.11    0.10 <
  -3  -3  10   1    0.15    0.23    0.10 <
  -2   3  11   0  274.24  269.21    5.76 o
  -2  -3  11   0  274.24  273.01    6.37 o
  -1   3  11  -1    0.73    0.83    0.11 o
  -2  -3  10   1    0.73    0.85    0.11 o
  -1   3  11   0  186.55  190.66    4.09 o
  -1  -3  11   0  186.55  189.12    4.55 o
   0   3  11  -1    0.55    0.71    0.11 o
  -1  -3  10   1    0.55    0.58    0.12 o
   0   3  11   0  602.83  617.66   12.90 o
   0  -3  11   0  602.83  614.35   12.62 o
   1   3  11  -1    0.12    0.15    0.10 <
   0  -3  10   1    0.12    0.22    0.11 <
   1   3  11   0   15.77   15.70    0.45 o
   1  -3  11   0   15.77   15.94    0.42 o
   2   3  11  -1    0.04   -0.09    0.09 <
   1  -3  10   1    0.04   -0.10    0.10 <
   2   3  11   0  243.07  246.48    5.26 o
   2  -3  11   0  243.07  246.30    5.66 o
   3   3  11  -1    0.23    0.19    0.11 <
   2  -3  10   1    0.23    0.23    0.12 <
   3   3  11   0   50.70   50.36    1.19 o
   3  -3  11   0   50.70   49.57    1.27 o
   4   3  11  -1    0.10    0.21    0.13 <
   3  -3  10   1    0.10    0.05    0.13 <
   4   3  11   0  402.79  390.85    8.36 o
   4  -3  11   0  402.79  398.32    9.01 o
   5   3  11  -1    0.12   -0.06    0.12 <
   4  -3  10   1    0.12    0.08    0.14 <
   5   3  11   0  206.91  193.37    5.82 o
   5  -3  11   0  206.91  204.91    5.84 o
   6   3  11  -1    1.45    1.20    0.20 o
   5  -3  10   1    1.45    0.91    0.24 o
   6   3  11   0   52.80   48.78    2.55 o
   6  -3  11   0   52.80   42.92    1.68 o
   7   3  11  -1    0.11   -0.03    0.14 <
   6  -3  10   1    0.11    0.02    0.20 <
   7   3  11   0    2.77    1.44    0.31 o
   7  -3  11   0    2.77    2.21    0.37 o
   8   3  11  -1    0.40    0.85    0.64 <
   7  -3  10   1    0.40    0.29    0.30 <
   8  -3  10   1    0.57   -0.01    0.23 <
  -9   4  11   0    5.83    4.12    0.50 o
  -8   4  11  -1    0.07    0.48    0.30 <
  -8   4  11   0  256.98  255.68   12.90 o
  -8  -4  11   0  256.98  235.09   11.96 o
  -7   4  11  -1    0.09   -0.15    0.15 <
  -8  -4  10   1    0.09    0.18    0.25 <
  -7   4  11   0   10.30    9.82    0.62 o
  -7  -4  11   0   10.30   10.22    0.89 o
  -6   4  11  -1    0.11    0.06    0.17 <
  -7  -4  10   1    0.11    0.01    0.18 <
  -6   4  11   0  108.78  100.96    3.04 o
  -6  -4  11   0  108.78   97.41    3.07 o
  -5   4  11  -1    0.04    0.14    0.15 <
  -6  -4  10   1    0.04    0.12    0.16 <
  -5   4  11   0   67.90   58.13    1.71 o
  -5  -4  11   0   67.90   63.86    1.89 o
  -4   4  11  -1    1.81    1.91    0.19 o
  -5  -4  10   1    1.81    1.98    0.20 o
  -4   4  11   0 1068.31 1024.53   21.58 o
  -4  -4  11   0 1068.31 1020.03   23.11 o
  -3   4  11  -1    2.16    2.24    0.18 o
  -4  -4  10   1    2.16    2.14    0.19 o
  -3   4  11   0    5.16    4.99    0.26 o
  -3  -4  11   0    5.16    4.80    0.27 o
  -2   4  11  -1    1.71    1.55    0.16 o
  -3  -4  10   1    1.71    1.71    0.19 o
  -2   4  11   0   11.62   12.81    0.43 o
  -2  -4  11   0   11.62   11.82    0.48 o
  -1   4  11  -1    0.67    0.41    0.13 o
  -2  -4  10   1    0.67    0.58    0.16 o
  -1   4  11   0   11.32   11.26    0.38 o
  -1  -4  11   0   11.32   11.03    0.44 o
   0   4  11  -1    0.56    0.41    0.14 <
  -1  -4  10   1    0.56    0.40    0.16 <
   0   4  11   0    1.98    1.36    0.18 o
   0  -4  11   0    1.98    0.99    0.19 o
   1   4  11  -1    0.04    0.08    0.13 <
   0  -4  10   1    0.04    0.18    0.17 <
   1   4  11   0    4.39    4.52    0.25 o
   1  -4  11   0    4.39    4.44    0.29 o
   2   4  11  -1    1.13    0.94    0.17 o
   1  -4  10   1    1.13    0.81    0.20 o
   2   4  11   0  292.02  269.29    8.14 o
   2  -4  11   0  292.02  256.62    6.26 o
   3   4  11  -1    0.08   -0.10    0.16 <
   2  -4  10   1    0.08    0.18    0.20 <
   3   4  11   0    2.87    3.46    0.44 o
   3  -4  11   0    2.87    3.36    0.42 o
   4   4  11  -1    0.07   -0.03    0.18 <
   3  -4  10   1    0.07    0.09    0.18 <
   4   4  11   0    9.53   10.48    0.69 o
   4  -4  11   0    9.53    9.75    0.66 o
   5   4  11  -1    0.38    0.17    0.29 <
   4  -4  10   1    0.38    0.23    0.28 <
   5   4  11   0   29.71   33.08    1.48 o
   5  -4  11   0   29.71   33.04    1.39 o
   6   4  11  -1    0.28    0.12    0.34 <
   5  -4  10   1    0.28    0.08    0.32 <
   6   4  11   0  213.79  228.04   11.40 o
   6  -4  11   0  213.79  210.52    7.57 o
   7   4  11  -1    0.52    0.43    0.28 <
   6  -4  10   1    0.52    0.36    0.28 <
   7   4  11   0   89.54   85.75    4.33 o
   7  -4  11   0   89.54   72.26    4.03 o
   8   4  11  -1    0.61    0.22    0.30 <
  -9   5  11  -1    0.33    0.10    0.31 <
  -9   5  11   0   13.85   15.17    1.13 o
  -8   5  11  -1    0.16    0.08    0.27 <
  -9  -5  10   1    0.16    0.72    0.64 <
  -8   5  11   0   11.59   11.41    0.92 o
  -8  -5  11   0   11.59    9.78    1.09 o
  -7   5  11  -1    0.05    0.25    0.41 <
  -8  -5  10   1    0.05    0.02    0.76 <
  -7   5  11   0   44.84   45.07    1.92 o
  -7  -5  11   0   44.84   45.52    2.53 o
  -6   5  11  -1    0.67    0.10    0.35 <
  -7  -5  10   1    0.67    0.86    0.57 <
  -6   5  11   0  114.03  125.42    4.82 o
  -6  -5  11   0  114.03  128.27    6.31 o
  -5   5  11  -1    0.67    0.90    0.37 <
  -6  -5  10   1    0.67    0.80    0.62 <
  -5   5  11   0    5.26    5.44    0.52 o
  -5  -5  11   0    5.26    5.50    0.63 o
  -4   5  11  -1    0.66    1.00    0.33 <
  -5  -5  10   1    0.66    0.55    0.34 <
  -4   5  11   0   95.99   97.71    3.75 o
  -4  -5  11   0   95.99   97.15    4.88 o
  -3   5  11  -1    1.16    1.21    0.25 o
  -4  -5  10   1    1.16    1.33    0.24 o
  -3   5  11   0   29.37   29.52    1.30 o
  -3  -5  11   0   29.37   28.29    1.69 o
  -2   5  11  -1    0.01    0.24    0.20 <
  -3  -5  10   1    0.01    0.31    0.17 <
  -2   5  11   0  108.04  114.65    4.38 o
  -2  -5  11   0  108.04  116.61    5.74 o
  -1   5  11  -1    0.06    0.20    0.14 <
  -2  -5  10   1    0.06    0.35    0.18 <
  -1   5  11   0   16.12   18.18    0.88 o
  -1  -5  11   0   16.12   15.95    1.08 o
   0   5  11  -1    0.28    0.29    0.20 <
  -1  -5  10   1    0.28    0.83    0.18 o
   0   5  11   0  207.75  217.19    8.18 o
   0  -5  11   0  207.75  223.22   10.70 o
   1   5  11  -1    0.28    0.26    0.24 <
   0  -5  10   1    0.28    0.34    0.29 <
   1   5  11   0   17.26   20.79    0.99 o
   1  -5  11   0   17.26   21.39    1.29 o
   2   5  11  -1    0.69    0.62    0.29 <
   1  -5  10   1    0.69    0.93    0.33 <
   2   5  11   0   31.83   33.31    1.44 o
   2  -5  11   0   31.83   34.18    1.87 o
   3   5  11  -1    0.15    0.21    0.32 <
   2  -5  10   1    0.15    0.34    0.30 <
   3   5  11   0   18.02   19.49    1.00 o
   3  -5  11   0   18.02   18.06    1.18 o
   4   5  11  -1    0.03   -0.06    0.44 <
   3  -5  10   1    0.03    0.07    0.34 <
   4   5  11   0  113.90  126.91    4.93 o
   4  -5  11   0  113.90  131.09    6.38 o
   5   5  11  -1    0.27    0.68    0.44 <
   4  -5  10   1    0.27    0.10    0.28 <
   5   5  11   0    0.39    1.07    0.54 <
   5  -5  11   0    0.39    1.69    0.49 o
   6   5  11  -1    0.37    0.31    0.48 <
   5  -5  10   1    0.37   -0.01    0.40 <
   6   5  11   0    0.57    0.92    0.43 <
   6  -5  11   0    0.57    0.29    0.56 <
   7   5  11  -1    0.33   -0.17    0.30 <
   6  -5  10   1    0.33   -0.07    0.43 <
   7   5  11   0   34.73   31.05    1.92 o
   8   5  11  -1    0.14    0.72    0.35 <
  -8   6  11  -1    0.72    0.50    0.41 <
  -8   6  11   0   12.24   10.04    0.94 o
  -7   6  11  -1    0.77    1.82    0.54 o
  -8  -6  10   1    0.77   -0.01    0.73 <
  -7   6  11   0   17.95   15.85    1.16 o
  -7  -6  11   0   17.95   14.71    1.33 o
  -6   6  11  -1    0.53    0.17    0.46 <
  -7  -6  10   1    0.53    0.96    0.68 <
  -6   6  11   0    1.05    1.17    0.52 <
  -6  -6  11   0    1.05    0.97    0.63 <
  -5   6  11  -1    0.77    0.53    0.44 <
  -6  -6  10   1    0.77   -0.19    0.48 <
  -5   6  11   0    6.93    7.03    0.62 o
  -5  -6  11   0    6.93    6.25    0.73 o
  -4   6  11  -1    0.12    0.90    0.44 <
  -5  -6  10   1    0.12   -0.18    0.31 <
  -4   6  11   0    0.39    0.62    0.34 <
  -4  -6  11   0    0.39    0.46    0.42 <
  -3   6  11  -1    0.08   -0.33    0.29 <
  -4  -6  10   1    0.08    0.35    0.37 <
  -3   6  11   0   19.10   19.21    0.97 o
  -3  -6  11   0   19.10   20.66    1.31 o
  -2   6  11  -1    0.20    0.26    0.29 <
  -3  -6  10   1    0.20    0.30    0.34 <
  -2   6  11   0   10.51   10.47    0.68 o
  -2  -6  11   0   10.51   12.10    0.89 o
  -1   6  11  -1    0.06   -0.07    0.31 <
  -2  -6  10   1    0.06    0.29    0.41 <
  -1   6  11   0    1.35    2.07    0.38 o
  -1  -6  11   0    1.35    1.52    0.42 o
   0   6  11  -1    0.59    0.36    0.28 <
  -1  -6  10   1    0.59    0.07    0.29 <
   0   6  11   0    1.40    1.87    0.36 o
   0  -6  11   0    1.40    2.10    0.45 o
   1   6  11  -1    0.17    0.43    0.30 <
   0  -6  10   1    0.17    0.55    0.35 <
   1   6  11   0    2.17    1.82    0.38 o
   1  -6  11   0    2.17    2.61    0.46 o
   2   6  11  -1    0.45    0.19    0.29 <
   1  -6  10   1    0.45    0.42    0.34 <
   2   6  11   0   11.20   11.65    0.74 o
   2  -6  11   0   11.20   11.30    0.91 o
   3   6  11  -1    0.02    0.00    0.34 <
   2  -6  10   1    0.02    0.01    0.30 <
   3   6  11   0   40.44   38.67    1.77 o
   3  -6  11   0   40.44   38.50    2.18 o
   4   6  11  -1    0.05    0.50    0.46 <
   3  -6  10   1    0.05   -0.31    0.29 <
   4   6  11   0   13.10   12.33    0.99 o
   4  -6  11   0   13.10   13.31    1.00 o
   5   6  11  -1    0.07    0.34    0.53 <
   4  -6  10   1    0.07    0.26    0.31 <
   5   6  11   0   21.07   16.11    1.18 o
   6   6  11  -1    0.39    0.09    0.35 <
   5  -6  10   1    0.39   -0.08    0.31 <
   7   6  11  -1    0.21    0.21    0.35 <
  -6   7  11  -1    0.02    0.42    0.38 <
  -5   7  11  -1    0.15    0.15    0.41 <
  -6  -7  10   1    0.15    0.11    0.48 <
  -4   7  11  -1    0.02   -0.18    0.32 <
  -5  -7  10   1    0.02    0.05    0.40 <
  -3   7  11  -1    0.01    0.13    0.33 <
  -4  -7  10   1    0.01    0.26    0.39 <
  -2   7  11  -1    0.23    0.30    0.31 <
  -3  -7  10   1    0.23    0.00    0.36 <
  -1   7  11  -1    0.04    0.07    0.30 <
  -2  -7  10   1    0.04    0.31    0.36 <
   0   7  11  -1    0.02    0.14    0.31 <
  -1  -7  10   1    0.02    0.01    0.29 <
   1   7  11  -1    0.21   -0.22    0.33 <
   0  -7  10   1    0.21   -0.25    0.31 <
   2   7  11  -1    0.17    0.41    0.34 <
   1  -7  10   1    0.17    0.33    0.34 <
   3   7  11  -1    0.02   -0.47    0.31 <
   2  -7  10   1    0.02   -0.05    0.31 <
   4   7  11  -1    0.06    0.06    0.33 <
  -7   6  11   1    0.06   -0.32    0.31 <
  -5  -6  12  -1    0.09    0.71    0.48 <
  -6   6  11   1    0.09   -0.26    0.34 <
  -4  -6  12  -1    0.15   -0.10    0.40 <
  -5   6  11   1    0.15   -0.13    0.53 <
  -3  -6  12  -1    0.08   -0.17    0.36 <
  -4   6  11   1    0.08   -0.15    0.30 <
  -2  -6  12  -1    0.00   -0.50    0.34 <
  -3   6  11   1    0.00    0.24    0.33 <
  -1  -6  12  -1    0.11    0.08    0.33 <
  -2   6  11   1    0.11    0.02    0.29 <
   0  -6  12  -1    0.01   -0.09    0.33 <
  -1   6  11   1    0.01   -0.18    0.28 <
   1  -6  12  -1    0.02   -0.18    0.31 <
   0   6  11   1    0.02    0.21    0.31 <
   2  -6  12  -1    0.17    0.13    0.34 <
   1   6  11   1    0.17    0.04    0.34 <
   3  -6  12  -1    0.19    0.31    0.32 <
   2   6  11   1    0.19   -0.50    0.33 <
  -9   5  11   1    0.29    0.63    0.43 <
  -7  -5  12  -1    0.18    0.86    0.79 <
  -8   5  11   1    0.18    0.25    0.40 <
  -6  -5  12  -1    0.02   -0.20    0.64 <
  -7   5  11   1    0.02    0.31    0.46 <
  -5  -5  12  -1    0.18    0.53    0.49 <
  -6   5  11   1    0.18   -0.28    0.39 <
  -4  -5  12  -1    0.07    0.34    0.39 <
  -5   5  11   1    0.07    0.13    0.31 <
  -3  -5  12  -1    0.00   -0.28    0.32 <
  -4   5  11   1    0.00    0.04    0.28 <
  -2  -5  12  -1    0.08    0.64    0.37 <
  -3   5  11   1    0.08    0.11    0.28 <
  -1  -5  12  -1    0.19    0.66    0.34 <
  -2   5  11   1    0.19   -0.07    0.26 <
   0  -5  12  -1    0.71    0.39    0.34 <
  -1   5  11   1    0.71    0.34    0.29 <
   1  -5  12  -1    0.08    0.03    0.31 <
   0   5  11   1    0.08   -0.49    0.22 <
   2  -5  12  -1    0.02   -0.04    0.31 <
   1   5  11   1    0.02   -0.28    0.29 <
   3  -5  12  -1    0.30    0.31    0.34 <
   2   5  11   1    0.30    0.16    0.37 <
   4  -5  12  -1    0.20    0.09    0.33 <
   3   5  11   1    0.20    0.20    0.46 <
   5  -5  12  -1    0.48    0.57    0.46 <
   4   5  11   1    0.48    0.51    0.57 <
   6  -5  12  -1    0.17   -0.09    0.31 <
   5   5  11   1    0.17    0.19    0.35 <
 -10   4  11   1    1.88    1.97    0.48 o
  -8  -4  12  -1    0.06    0.13    0.66 <
  -9   4  11   1    0.06    0.06    0.27 <
  -7  -4  12  -1    0.14    0.05    0.68 <
  -8   4  11   1    0.14    0.18    0.39 <
  -6  -4  12  -1    0.19   -0.26    0.53 <
  -7   4  11   1    0.19    0.57    0.38 <
  -5  -4  12  -1    0.43    0.68    0.50 <
  -6   4  11   1    0.43    0.92    0.44 <
  -4  -4  12  -1    0.20   -0.10    0.33 <
  -5   4  11   1    0.20   -0.33    0.27 <
  -3  -4  12  -1    0.14   -0.16    0.28 <
  -4   4  11   1    0.14    0.07    0.25 <
  -2  -4  12  -1    0.08    0.13    0.31 <
  -3   4  11   1    0.08   -0.02    0.23 <
  -1  -4  12  -1    0.02    0.16    0.30 <
  -2   4  11   1    0.02   -0.02    0.22 <
   0  -4  12  -1    0.58    0.59    0.31 <
  -1   4  11   1    0.58    0.68    0.26 <
   1  -4  12  -1    0.93    0.92    0.33 <
   0   4  11   1    0.93    0.63    0.29 <
   2  -4  12  -1    0.44    0.27    0.30 <
   1   4  11   1    0.44    0.05    0.29 <
   3  -4  12  -1    0.13    0.28    0.29 <
   2   4  11   1    0.13    0.45    0.34 <
   4  -4  12  -1    0.42    0.37    0.34 <
   3   4  11   1    0.42   -0.02    0.38 <
   5  -4  12  -1    0.29    0.27    0.39 <
   4   4  11   1    0.29    0.60    0.45 <
   6  -4  12  -1    0.25    0.41    0.45 <
   5   4  11   1    0.25    0.35    0.52 <
   7  -4  12  -1    0.42    0.13    0.31 <
   6   4  11   1    0.42    0.03    0.33 <
  -9   3  11   1    0.33    0.62    0.28 <
  -7  -3  12  -1    0.67    0.40    0.25 <
  -8   3  11   1    0.67    0.44    0.24 <
  -6  -3  12  -1    0.07    0.18    0.20 <
  -7   3  11   1    0.07    0.27    0.19 <
  -5  -3  12  -1    0.63    0.55    0.18 o
  -6   3  11   1    0.63    0.73    0.18 o
  -4  -3  12  -1    3.47    3.30    0.23 o
  -5   3  11   1    3.47    3.36    0.22 o
  -3  -3  12  -1    0.72    0.79    0.17 o
  -4   3  11   1    0.72    0.65    0.15 o
  -2  -3  12  -1    0.98    0.90    0.18 o
  -3   3  11   1    0.98    0.71    0.14 o
  -1  -3  12  -1    0.08    0.25    0.14 <
  -2   3  11   1    0.08    0.18    0.12 <
   0  -3  12  -1    0.11    0.06    0.16 <
  -1   3  11   1    0.11   -0.08    0.14 <
   1  -3  12  -1    0.91    0.27    0.17 <
   0   3  11   1    0.91    0.62    0.14 o
   2  -3  12  -1    0.40    0.27    0.16 <
   1   3  11   1    0.40    0.51    0.15 o
   3  -3  12  -1    0.23    0.18    0.18 <
   2   3  11   1    0.23    0.26    0.21 <
   4  -3  12  -1    0.23    0.38    0.21 <
   3   3  11   1    0.23    0.07    0.28 <
   5  -3  12  -1    0.62    0.16    0.33 <
   4   3  11   1    0.62    1.07    0.44 <
   6  -3  12  -1    0.03   -0.16    0.40 <
   5   3  11   1    0.03    0.01    0.33 <
   7  -3  12  -1    0.11   -0.21    0.25 <
   6   3  11   1    0.11   -0.28    0.25 <
   7   3  11   1    0.22    0.07    0.29 <
  -8  -2  12  -1    0.88    0.68    0.26 <
  -9   2  11   1    0.88    0.10    0.18 <
  -7  -2  12  -1    0.68    0.69    0.19 o
  -8   2  11   1    0.68    0.78    0.16 o
  -6  -2  12  -1    0.24    0.28    0.13 <
  -7   2  11   1    0.24    0.49    0.16 o
  -5  -2  12  -1    0.76    0.79    0.13 o
  -6   2  11   1    0.76    0.58    0.12 o
  -4  -2  12  -1    0.28    0.45    0.12 o
  -5   2  11   1    0.28    0.72    0.13 o
  -3  -2  12  -1    4.19    4.25    0.18 o
  -4   2  11   1    4.19    4.35    0.17 o
  -2  -2  12  -1    0.88    0.81    0.13 o
  -3   2  11   1    0.88    0.81    0.12 o
  -1  -2  12  -1    0.47    0.50    0.12 o
  -2   2  11   1    0.47    0.56    0.11 o
   0  -2  12  -1    0.84    0.75    0.12 o
  -1   2  11   1    0.84    0.80    0.12 o
   1  -2  12  -1    0.57    0.31    0.12 <
   0   2  11   1    0.57    0.46    0.12 o
   2  -2  12  -1    0.35    0.39    0.13 o
   1   2  11   1    0.35    0.31    0.13 <
   3  -2  12  -1    0.05    0.03    0.13 <
   2   2  11   1    0.05    0.15    0.12 <
   4  -2  12  -1    0.18    0.18    0.15 <
   3   2  11   1    0.18    0.25    0.13 <
   5  -2  12  -1    0.22   -0.09    0.20 <
   4   2  11   1    0.22    0.15    0.15 <
   6  -2  12  -1    0.25    0.38    0.30 <
   5   2  11   1    0.25    0.19    0.19 <
   7  -2  12  -1    0.26    0.09    0.21 <
   6   2  11   1    0.26    0.24    0.20 <
   8  -2  12  -1    0.29    0.18    0.23 <
 -10   1  11   1    1.31    1.11    0.21 o
  -8  -1  12  -1    4.55    1.53    1.17 <
  -7  -1  12  -1    1.22    1.04    1.06 <
  -6  -1  12  -1    2.22    2.87    0.30 o
  -7   1  11   1    2.22    1.98    0.22 o
  -5  -1  12  -1    0.45    0.48    0.24 <
  -6   1  11   1    0.45    0.78    0.23 o
  -4  -1  12  -1    0.52    0.75    0.21 o
  -5   1  11   1    0.52    0.41    0.11 o
  -3  -1  12  -1    2.29    2.41    0.24 o
  -4   1  11   1    2.29    1.92    0.16 o
  -1  -1  12  -1    0.85    0.91    0.11 o
  -2   1  11   1    0.85    1.08    0.11 o
  -1   1  11   1    1.19    0.81    0.20 o
   0   1  11   1    1.08    0.87    0.20 o
   3  -1  12  -1    0.30    0.13    0.09 <
   2   1  11   1    0.30    0.11    0.09 <
   4  -1  12  -1    0.85    0.31    0.14 <
   3   1  11   1    0.85    0.47    0.24 <
   5  -1  12  -1    0.14    0.01    0.13 <
   4   1  11   1    0.14    0.10    0.24 <
   6  -1  12  -1    1.13    1.25    0.17 o
   5   1  11   1    1.13    0.77    0.31 <
   7  -1  12  -1    0.08    0.27    0.20 <
   6   1  11   1    0.08    0.15    0.19 <
   8  -1  12  -1    0.86    0.99    0.27 o
   7   1  11   1    0.86    0.70    0.45 <
   9  -1  12  -1    0.61   -2.63    1.55 <
 -10   0  11   1    2.18    0.92    0.15 o
  -9   0  12   0    0.15    0.16    0.15 <
  -8   0  12  -1    1.42    1.12    0.13 o
  -9   0  11   1    1.42    1.21    0.17 o
  -8   0  12   0  672.82  651.44   20.01 o
  -7   0  12  -1    1.11    0.99    0.13 o
  -8   0  11   1    1.11    0.84    0.12 o
  -7   0  12   0   18.42   17.03    0.62 o
  -6   0  12  -1    1.93    2.21    0.22 o
  -7   0  11   1    1.93    1.92    0.22 o
  -6   0  12   0   11.85   11.79    0.46 o
  -5   0  12   0   12.88   13.22    0.51 o
  -4   0  12  -1    1.81    2.00    0.21 o
  -5   0  11   1    1.81    1.82    0.21 o
  -4   0  12   0 1141.23 1159.34   35.62 o
  -4   0  11   1    0.06   -0.03    0.14 <
  -3   0  12   0    0.04    1.28    1.04 <
  -2   0  12   0  200.00  203.13    6.35 o
  -1   0  12   0    2.20    2.50    0.18 o
   0   0  12  -1    0.24    0.08    0.07 <
  -1   0  11   1    0.24    0.15    0.09 <
   0   0  12   0  359.89  359.61   11.09 o
   1   0  12   0    4.98    4.70    0.25 o
   2   0  12  -1    0.45    0.24    0.12 <
   1   0  11   1    0.45    0.11    0.16 <
   2   0  12   0    9.69    7.83    0.28 o
   3   0  12  -1    0.38    0.65    0.20 o
   2   0  11   1    0.38    0.13    0.10 <
   3   0  12   0    0.85    0.99    0.13 o
   4   0  12  -1    0.05    0.08    0.10 <
   3   0  11   1    0.05    0.09    0.10 <
   4   0  12   0  762.78  659.39   17.69 o
   5   0  12  -1    0.64    0.27    0.13 <
   4   0  11   1    0.64    0.33    0.14 <
   5   0  12   0    4.27    3.44    0.22 o
   6   0  12  -1    0.27    0.16    0.12 <
   5   0  11   1    0.27    0.38    0.23 <
   6   0  12   0   17.21   23.89    0.91 o
   7   0  12  -1    0.12   -0.01    0.12 <
   6   0  11   1    0.12    0.07    0.18 <
   7   0  12   0    2.97   -0.50    1.46 <
   8   0  12  -1    0.10    0.14    0.18 <
  -9   1  12  -1    2.37    1.85    0.19 o
  -9   1  12   0    9.07    7.16    0.46 o
  -9  -1  12   0    9.07    7.17    0.49 o
  -8   1  12  -1    3.43    3.64    0.23 o
  -9  -1  11   1    3.43    3.23    0.17 o
  -8   1  12   0  112.24   90.56    2.37 o
  -8  -1  12   0  112.24   91.34    2.92 o
  -7   1  12  -1    0.43    0.22    0.11 <
  -8  -1  11   1    0.43    0.17    0.14 <
  -7   1  12   0   10.97   10.16    0.41 o
  -7  -1  12   0   10.97   10.15    0.41 o
  -6   1  12  -1    0.77    0.80    0.19 o
  -7  -1  11   1    0.77    0.69    0.17 o
  -6   1  12   0  222.02  230.45    7.12 o
  -6  -1  12   0  222.02  226.68    7.07 o
  -5   1  12   0   21.86   28.32    0.97 o
  -5  -1  12   0   21.86   28.21    0.97 o
  -4   1  12   0  137.72  132.10    4.20 o
  -4  -1  12   0  137.72  134.02    4.19 o
  -3   1  12  -1    0.63    0.97    0.20 o
  -4  -1  11   1    0.63    0.98    0.19 o
  -3   1  12   0  726.64  659.87   17.17 o
  -3  -1  12   0  726.64  701.03   20.66 o
  -2   1  12  -1    0.76    0.78    0.18 o
  -2   1  12   0 1348.49 1230.85   30.53 o
  -2  -1  12   0 1348.49 1185.47   27.11 o
  -1   1  12   0   11.25    7.95    0.26 o
  -1  -1  12   0   11.25    7.75    0.26 o
   0   1  12  -1    0.10    0.07    0.11 <
  -1  -1  11   1    0.10    0.19    0.08 <
   0   1  12   0    0.21    0.18    0.10 <
   0  -1  12   0    0.21    0.22    0.10 <
   1   1  12   0    5.26    4.87    0.21 o
   1  -1  12   0    5.26    4.66    0.21 o
   2   1  12  -1    0.38    0.48    0.18 <
   1  -1  11   1    0.38    0.32    0.12 <
   2   1  12   0   35.74   24.03    0.80 o
   2  -1  12   0   35.74   24.68    0.93 o
   2  -1  11   1    0.48    0.63    0.19 o
   3   1  12   0   22.06   11.63    0.44 o
   3  -1  12   0   22.06   12.42    0.50 o
   4   1  12  -1    0.13    0.09    0.10 <
   3  -1  11   1    0.13    0.18    0.11 <
   4   1  12   0  185.78  217.53    5.75 o
   4  -1  12   0  185.78  223.60    6.01 o
   5   1  12  -1    0.42    0.29    0.14 <
   4  -1  11   1    0.42   -0.01    0.12 <
   5   1  12   0   73.86   55.63    1.70 o
   5  -1  12   0   73.86   59.09    1.72 o
   6   1  12  -1    0.46    0.36    0.16 <
   5  -1  11   1    0.46    0.18    0.18 <
   6   1  12   0   15.04   11.00    0.49 o
   6  -1  12   0   15.04   11.14    0.45 o
   7   1  12  -1    0.63    0.65    0.22 <
   6  -1  11   1    0.63    0.49    0.14 o
   7  -1  12   0   94.61   76.26    3.16 o
   7  -1  11   1    0.69   -0.22    0.17 <
   8  -1  12   0  368.31  297.21   11.25 o
  -9   2  12  -1    0.29    0.38    0.15 <
  -9   2  12   0  423.28  372.82   13.33 o
  -9  -2  12   0  423.28  343.97   17.80 o
  -8   2  12  -1    5.23    5.35    0.31 o
  -9  -2  11   1    5.23    4.08    0.31 o
  -8   2  12   0  230.58  192.52    5.23 o
  -8  -2  12   0  230.58  201.02    6.12 o
  -7   2  12  -1    1.23    1.94    0.22 o
  -8  -2  11   1    1.23    1.34    0.22 o
  -7   2  12   0  411.26  387.90   11.33 o
  -7  -2  12   0  411.26  395.23   12.04 o
  -6   2  12  -1    8.05    8.67    0.89 o
  -7  -2  11   1    8.05    9.14    0.35 o
  -6   2  12   0   32.67   32.95    0.95 o
  -6  -2  12   0   32.67   34.61    1.16 o
  -5   2  12  -1    1.33    1.26    0.21 o
  -6  -2  11   1    1.33    1.62    0.25 o
  -5   2  12   0   14.88   17.04    1.33 o
  -5  -2  12   0   14.88   14.89    0.43 o
  -4   2  12  -1    0.07    0.02    0.09 <
  -5  -2  11   1    0.07   -0.05    0.16 <
  -4   2  12   0 1136.45 1099.11   24.27 o
  -4  -2  12   0 1136.45 1089.41   24.68 o
  -3   2  12   0  302.97  275.12    6.17 o
  -3  -2  12   0  302.97  275.19    6.27 o
  -2   2  12  -1    6.47    5.95    0.22 o
  -3  -2  11   1    6.47    6.86    0.34 o
  -2   2  12   0  469.42  428.82    9.50 o
  -2  -2  12   0  469.42  425.09    9.67 o
  -1   2  12  -1    2.16    2.07    0.11 o
  -2  -2  11   1    2.16    1.82    0.12 o
  -1   2  12   0 1031.40  992.83   22.01 o
  -1  -2  12   0 1031.40  997.96   22.38 o
   0   2  12   0  241.96  253.76    5.64 o
   0  -2  12   0  241.96  249.55    5.74 o
   1   2  12   0  207.74  225.40    5.04 o
   1  -2  12   0  207.74  223.04    5.15 o
   2   2  12   0   83.13   99.60    2.30 o
   2  -2  12   0   83.13  100.07    2.36 o
   3   2  12  -1    0.31    0.27    0.09 o
   2  -2  11   1    0.31    0.19    0.10 <
   3   2  12   0  139.35  123.47    2.83 o
   3  -2  12   0  139.35  124.87    2.90 o
   4   2  12  -1    0.47    0.21    0.22 <
   3  -2  11   1    0.47    0.19    0.13 <
   4   2  12   0    9.88   12.89    0.39 o
   4  -2  12   0    9.88   12.82    0.42 o
   5   2  12  -1    0.38    0.23    0.23 <
   4  -2  11   1    0.38    0.28    0.13 <
   5   2  12   0  506.86  480.05   14.49 o
   5  -2  12   0  506.86  473.86   10.59 o
   6   2  12  -1    0.36    0.61    0.21 <
   5  -2  11   1    0.36    0.19    0.15 <
   6   2  12   0    2.23    2.80    0.23 o
   6  -2  12   0    2.23    2.69    0.25 o
   7   2  12  -1    0.03   -0.18    0.19 <
   6  -2  11   1    0.03   -0.22    0.17 <
   7  -2  12   0   60.88   51.62    2.30 o
   8   2  12  -1    0.51    1.45    0.49 <
   7  -2  11   1    0.51    0.15    0.25 <
   8  -2  12   0   15.54   10.96    0.74 o
   8  -2  11   1    0.67    0.63    0.27 <
  -8   3  12  -1    2.20    2.33    0.26 o
  -9  -3  11   1    2.20    1.98    0.30 o
  -8   3  12   0  121.33  110.64    3.44 o
  -8  -3  12   0  121.33  105.67    3.88 o
  -7   3  12  -1    1.67    1.72    0.19 o
  -8  -3  11   1    1.67    1.82    0.22 o
  -7   3  12   0  326.15  300.84    6.54 o
  -7  -3  12   0  326.15  308.12    6.95 o
  -6   3  12  -1    0.31    0.37    0.16 <
  -7  -3  11   1    0.31    0.32    0.12 <
  -6   3  12   0   66.21   61.66    1.44 o
  -6  -3  12   0   66.21   62.39    1.53 o
  -5   3  12  -1    1.01    1.11    0.13 o
  -6  -3  11   1    1.01    1.04    0.13 o
  -5   3  12   0   45.16   42.64    1.02 o
  -5  -3  12   0   45.16   42.79    1.05 o
  -4   3  12  -1    4.32    4.43    0.18 o
  -5  -3  11   1    4.32    4.30    0.19 o
  -4   3  12   0   17.01   21.54    0.56 o
  -4  -3  12   0   17.01   20.64    0.52 o
  -3   3  12  -1    0.28    0.19    0.12 <
  -4  -3  11   1    0.28    0.20    0.13 <
  -3   3  12   0   91.17   95.03    2.12 o
  -3  -3  12   0   91.17   94.44    2.26 o
  -2   3  12  -1    2.52    2.61    0.15 o
  -3  -3  11   1    2.52    2.41    0.16 o
  -2   3  12   0   19.89   19.91    0.52 o
  -2  -3  12   0   19.89   19.64    0.56 o
  -1   3  12  -1    2.67    2.75    0.15 o
  -2  -3  11   1    2.67    2.67    0.16 o
  -1   3  12   0   86.43   83.02    1.87 o
  -1  -3  12   0   86.43   82.83    1.99 o
   0   3  12  -1    0.24    0.22    0.10 <
  -1  -3  11   1    0.24    0.00    0.09 <
   0   3  12   0  157.21  155.60    3.36 o
   0  -3  12   0  157.21  154.43    3.61 o
   1   3  12  -1    0.45    0.33    0.11 o
   0  -3  11   1    0.45    0.40    0.11 o
   1   3  12   0   10.06   10.46    0.34 o
   1  -3  12   0   10.06   10.35    0.36 o
   2   3  12  -1    0.16    0.13    0.11 <
   1  -3  11   1    0.16   -0.07    0.10 <
   2   3  12   0   50.35   51.16    1.22 o
   2  -3  12   0   50.35   51.49    1.30 o
   3   3  12  -1    0.15    0.03    0.12 <
   2  -3  11   1    0.15    0.04    0.13 <
   3   3  12   0  104.25  112.87    2.53 o
   3  -3  12   0  104.25  114.88    2.71 o
   4   3  12  -1    0.18    0.14    0.13 <
   3  -3  11   1    0.18    0.25    0.15 <
   4   3  12   0  213.76  206.76    4.61 o
   4  -3  12   0  213.76  218.83    4.94 o
   5   3  12  -1    0.61    0.43    0.15 <
   4  -3  11   1    0.61    0.55    0.17 o
   5   3  12   0   94.11   83.22    2.59 o
   5  -3  12   0   94.11   89.98    2.64 o
   6   3  12  -1    0.79    0.51    0.17 o
   5  -3  11   1    0.79    0.31    0.23 <
   6   3  12   0   22.46   23.70    1.34 o
   6  -3  12   0   22.46   20.12    0.93 o
   7   3  12  -1    0.02    0.21    0.20 <
   6  -3  11   1    0.02    0.21    0.23 <
   7   3  12   0   98.76   89.00    4.82 o
   7  -3  11   1    0.24    0.05    0.22 <
  -9   4  12   0   79.08   75.77    4.16 o
  -8   4  12  -1    0.72    1.12    0.30 o
  -8   4  12   0    2.67    2.65    0.38 o
  -8  -4  12   0    2.67    2.06    0.65 o
  -7   4  12  -1    0.83    0.34    0.24 <
  -8  -4  11   1    0.83    0.73    0.26 <
  -7   4  12   0    0.82    0.61    0.39 <
  -7  -4  12   0    0.82    0.76    0.53 <
  -6   4  12  -1    2.52    2.78    0.23 o
  -7  -4  11   1    2.52    2.19    0.22 o
  -6   4  12   0   18.44   20.25    0.92 o
  -6  -4  12   0   18.44   20.90    1.35 o
  -5   4  12  -1    0.86    0.75    0.19 o
  -6  -4  11   1    0.86    0.47    0.18 <
  -5   4  12   0   60.07   57.07    1.88 o
  -5  -4  12   0   60.07   53.41    1.50 o
  -4   4  12  -1    0.48    0.61    0.17 o
  -5  -4  11   1    0.48    0.37    0.16 <
  -4   4  12   0    9.86    9.21    0.35 o
  -4  -4  12   0    9.86    9.21    0.39 o
  -3   4  12  -1    0.03    0.08    0.12 <
  -4  -4  11   1    0.03    0.02    0.13 <
  -3   4  12   0    3.12    3.07    0.22 o
  -3  -4  12   0    3.12    3.52    0.25 o
  -2   4  12  -1    0.43    0.34    0.15 <
  -3  -4  11   1    0.43    0.40    0.16 <
  -2   4  12   0   53.38   48.01    1.18 o
  -2  -4  12   0   53.38   46.40    1.33 o
  -1   4  12  -1    0.20    0.26    0.13 <
  -2  -4  11   1    0.20    0.27    0.15 <
  -1   4  12   0    1.38    1.34    0.17 o
  -1  -4  12   0    1.38    1.26    0.19 o
   0   4  12  -1    0.40    0.03    0.11 <
  -1  -4  11   1    0.40    0.64    0.17 o
   0   4  12   0   37.89   37.07    0.95 o
   0  -4  12   0   37.89   35.36    1.06 o
   1   4  12  -1    0.14    0.36    0.13 <
   0  -4  11   1    0.14    0.31    0.17 <
   1   4  12   0  158.77  135.49    3.79 o
   1  -4  12   0  158.77  132.67    3.72 o
   2   4  12  -1    0.82    0.57    0.14 o
   1  -4  11   1    0.82    0.84    0.14 o
   2   4  12   0  168.17  174.24    8.70 o
   2  -4  12   0  168.17  168.84    4.84 o
   3   4  12  -1    0.23    0.24    0.15 <
   2  -4  11   1    0.23    0.17    0.17 <
   3   4  12   0   85.94   89.33    3.43 o
   3  -4  12   0   85.94   89.06    3.23 o
   4   4  12  -1    0.06   -0.12    0.34 <
   3  -4  11   1    0.06    0.61    0.22 <
   4   4  12   0   14.85   14.54    0.85 o
   4  -4  12   0   14.85   16.04    0.82 o
   5   4  12  -1    0.26    0.25    0.32 <
   4  -4  11   1    0.26    0.10    0.31 <
   5   4  12   0  136.62  147.33    5.57 o
   5  -4  12   0  136.62  146.00    5.20 o
   6   4  12  -1    0.15    0.31    0.34 <
   5  -4  11   1    0.15   -0.23    0.34 <
   6   4  12   0   89.24   93.07    4.77 o
   6  -4  12   0   89.24   85.03    3.24 o
   7   4  12  -1    0.22    0.26    0.30 <
   6  -4  11   1    0.22   -0.02    0.25 <
   7   4  12   0    0.48    0.38    0.32 <
   8   4  12  -1    0.73    0.11    0.30 <
  -9   5  12  -1    0.66    0.19    0.33 <
  -9   5  12   0    9.75    7.33    0.77 o
  -8   5  12  -1    0.87    1.47    0.42 o
  -9  -5  11   1    0.87    0.67    0.67 <
  -8   5  12   0    1.75    1.58    0.49 o
  -8  -5  12   0    1.75    1.99    0.86 <
  -7   5  12  -1    0.17    0.24    0.41 <
  -8  -5  11   1    0.17   -0.15    0.61 <
  -7   5  12   0   85.92   89.60    3.52 o
  -7  -5  12   0   85.92   91.70    4.61 o
  -6   5  12  -1    0.66    0.47    0.38 <
  -7  -5  11   1    0.66    0.45    0.56 <
  -6   5  12   0    6.63    6.25    0.59 o
  -6  -5  12   0    6.63    7.26    0.83 o
  -5   5  12  -1    0.14   -0.01    0.43 <
  -6  -5  11   1    0.14    0.17    0.60 <
  -5   5  12   0   56.47   59.51    2.42 o
  -5  -5  12   0   56.47   61.43    3.17 o
  -4   5  12  -1    0.17    0.02    0.29 <
  -5  -5  11   1    0.17    0.30    0.33 <
  -4   5  12   0   35.19   36.14    1.53 o
  -4  -5  12   0   35.19   36.38    2.03 o
  -3   5  12  -1    1.14    0.32    0.30 <
  -4  -5  11   1    1.14    1.03    0.36 <
  -3   5  12   0   96.46  100.06    3.86 o
  -3  -5  12   0   96.46  102.17    5.05 o
  -2   5  12  -1    0.01   -0.04    0.23 <
  -3  -5  11   1    0.01    0.19    0.31 <
  -2   5  12   0    0.26    0.57    0.28 <
  -2  -5  12   0    0.26    0.57    0.34 <
  -1   5  12  -1    0.60    0.55    0.25 <
  -2  -5  11   1    0.60    0.57    0.32 <
  -1   5  12   0  108.27  119.01    4.47 o
  -1  -5  12   0  108.27  114.51    5.82 o
   0   5  12  -1    0.10    0.25    0.25 <
  -1  -5  11   1    0.10   -0.14    0.27 <
   0   5  12   0    7.69    9.37    0.63 o
   0  -5  12   0    7.69    8.49    0.78 o
   1   5  12  -1    0.25    0.28    0.28 <
   0  -5  11   1    0.25    0.31    0.35 <
   1   5  12   0   96.39  105.49    4.00 o
   1  -5  12   0   96.39  102.30    5.22 o
   2   5  12  -1    0.98    0.71    0.31 <
   1  -5  11   1    0.98    0.57    0.35 <
   2   5  12   0   15.90   16.54    0.90 o
   2  -5  12   0   15.90   15.82    1.10 o
   3   5  12  -1    0.21   -0.01    0.35 <
   2  -5  11   1    0.21   -0.07    0.26 <
   3   5  12   0   18.92   25.63    1.23 o
   3  -5  12   0   18.92   25.93    1.14 o
   4   5  12  -1    0.18    0.77    0.41 <
   3  -5  11   1    0.18    0.54    0.34 <
   4   5  12   0   55.15   54.28    2.28 o
   4  -5  12   0   55.15   56.40    2.15 o
   5   5  12  -1    0.15    0.26    0.49 <
   4  -5  11   1    0.15    0.49    0.40 <
   5   5  12   0    0.10    0.06    0.53 <
   5  -5  12   0    0.10    0.86    0.61 <
   6   5  12  -1    0.06    0.34    0.49 <
   5  -5  11   1    0.06   -0.60    0.40 <
   6   5  12   0   48.88   47.28    2.59 o
   6  -5  12   0   48.88   40.65    2.40 o
   7   5  12  -1    0.03   -0.76    0.26 <
   6  -5  11   1    0.03   -0.10    0.27 <
  -8   6  12  -1    0.08    0.14    0.36 <
  -8   6  12   0    2.16    2.88    0.58 o
  -7   6  12  -1    0.46    1.24    0.52 <
  -8  -6  11   1    0.46    0.02    0.76 <
  -7   6  12   0   11.76   12.70    1.04 o
  -7  -6  12   0   11.76   10.61    1.15 o
  -6   6  12  -1    0.34    0.48    0.46 <
  -7  -6  11   1    0.34    0.62    0.66 <
  -6   6  12   0    3.09    1.69    0.53 o
  -6  -6  12   0    3.09    2.67    0.67 o
  -5   6  12  -1    0.02    0.40    0.41 <
  -6  -6  11   1    0.02   -0.53    0.41 <
  -5   6  12   0    6.48    6.98    0.62 o
  -5  -6  12   0    6.48    6.70    0.75 o
  -4   6  12  -1    0.04   -0.02    0.31 <
  -5  -6  11   1    0.04   -0.39    0.33 <
  -4   6  12   0    3.39    3.96    0.46 o
  -4  -6  12   0    3.39    3.84    0.58 o
  -3   6  12  -1    0.25    0.33    0.30 <
  -4  -6  11   1    0.25   -0.48    0.31 <
  -3   6  12   0   70.34   72.37    2.85 o
  -3  -6  12   0   70.34   71.13    3.73 o
  -2   6  12  -1    0.05    0.10    0.29 <
  -3  -6  11   1    0.05    0.28    0.37 <
  -2   6  12   0    0.24    0.11    0.30 <
  -2  -6  12   0    0.24    0.30    0.35 <
  -1   6  12  -1    0.08    0.12    0.27 <
  -2  -6  11   1    0.08    0.06    0.32 <
  -1   6  12   0    0.47    0.20    0.28 <
  -1  -6  12   0    0.47    0.11    0.33 <
   0   6  12  -1    0.07   -0.08    0.25 <
  -1  -6  11   1    0.07    0.34    0.32 <
   0   6  12   0    6.42    8.00    0.58 o
   0  -6  12   0    6.42    7.95    0.72 o
   1   6  12  -1    0.32    0.52    0.31 <
   0  -6  11   1    0.32    0.30    0.32 <
   1   6  12   0  101.78  104.65    4.07 o
   1  -6  12   0  101.78  106.54    5.30 o
   2   6  12  -1    0.09   -0.08    0.31 <
   1  -6  11   1    0.09   -0.41    0.28 <
   2   6  12   0    5.44    5.33    0.58 o
   2  -6  12   0    5.44    5.48    0.62 o
   3   6  12  -1    0.14   -0.13    0.39 <
   2  -6  11   1    0.14    0.06    0.35 <
   3   6  12   0   38.62   38.18    1.73 o
   3  -6  12   0   38.62   37.17    2.13 o
   4   6  12  -1    0.01   -0.15    0.45 <
   3  -6  11   1    0.01   -0.36    0.29 <
   4   6  12   0    1.85    2.13    0.50 o
   4  -6  12   0    1.85    0.92    0.45 <
   5   6  12  -1    0.00   -0.28    0.51 <
   4  -6  11   1    0.00   -0.45    0.42 <
   5   6  12   0    7.28    6.22    0.70 o
   6   6  12  -1    0.18    0.48    0.40 <
   5  -6  11   1    0.18   -0.15    0.27 <
  -6   7  12  -1    0.09   -0.01    0.40 <
  -5   7  12  -1    0.34    0.06    0.49 <
  -6  -7  11   1    0.34   -0.15    0.52 <
  -4   7  12  -1    0.16    0.07    0.55 <
  -5  -7  11   1    0.16   -0.44    0.35 <
  -3   7  12  -1    0.11    0.23    0.32 <
  -4  -7  11   1    0.11    0.01    0.35 <
  -2   7  12  -1    0.14    0.37    0.31 <
  -3  -7  11   1    0.14    0.20    0.36 <
  -1   7  12  -1    0.11    0.15    0.30 <
  -2  -7  11   1    0.11    0.42    0.36 <
   0   7  12  -1    0.33   -0.13    0.29 <
  -1  -7  11   1    0.33   -0.05    0.31 <
   1   7  12  -1    0.51    0.22    0.38 <
   0  -7  11   1    0.51    0.41    0.46 <
   2   7  12  -1    0.06   -0.17    0.39 <
   1  -7  11   1    0.06    0.21    0.45 <
   3   7  12  -1    0.21   -0.14    0.37 <
   2  -7  11   1    0.21    0.55    0.35 <
  -6   6  12   1    0.06   -0.35    0.34 <
  -4  -6  13  -1    0.15   -0.38    0.39 <
  -5   6  12   1    0.15    0.31    0.32 <
  -3  -6  13  -1    0.33   -0.32    0.31 <
  -4   6  12   1    0.33    0.20    0.32 <
  -2  -6  13  -1    0.23    0.05    0.34 <
  -3   6  12   1    0.23    0.26    0.31 <
  -1  -6  13  -1    0.28   -0.01    0.31 <
  -2   6  12   1    0.28    0.07    0.29 <
   0  -6  13  -1    0.02    0.11    0.31 <
  -1   6  12   1    0.02   -0.43    0.25 <
   1  -6  13  -1    0.04   -0.05    0.36 <
   0   6  12   1    0.04    0.15    0.36 <
   2  -6  13  -1    0.07   -0.09    0.29 <
   1   6  12   1    0.07   -0.20    0.33 <
   2   6  12   1    0.12    0.00    0.32 <
  -9   5  12   1    0.04    0.19    0.43 <
  -7  -5  13  -1    0.13   -1.14    0.68 <
  -8   5  12   1    0.13    0.33    0.42 <
  -6  -5  13  -1    0.21   -0.26    0.65 <
  -7   5  12   1    0.21    0.32    0.46 <
  -5  -5  13  -1    0.09   -0.59    0.58 <
  -6   5  12   1    0.09   -0.27    0.42 <
  -4  -5  13  -1    0.54    0.34    0.47 <
  -5   5  12   1    0.54    0.27    0.33 <
  -3  -5  13  -1    0.70    0.55    0.37 <
  -4   5  12   1    0.70    0.20    0.31 <
  -2  -5  13  -1    0.15    0.63    0.37 <
  -3   5  12   1    0.15    0.25    0.28 <
  -1  -5  13  -1    0.03   -0.23    0.30 <
  -2   5  12   1    0.03    0.36    0.29 <
   0  -5  13  -1    0.22    0.54    0.37 <
  -1   5  12   1    0.22    0.05    0.28 <
   1  -5  13  -1    0.29    0.10    0.31 <
   0   5  12   1    0.29   -0.11    0.29 <
   2  -5  13  -1    0.31    0.19    0.32 <
   1   5  12   1    0.31    0.02    0.30 <
   3  -5  13  -1    0.00    0.16    0.31 <
   2   5  12   1    0.00   -0.02    0.44 <
   4  -5  13  -1    0.11   -0.05    0.36 <
   3   5  12   1    0.11    0.35    0.49 <
   5  -5  13  -1    0.02   -0.23    0.50 <
   4   5  12   1    0.02    0.49    0.42 <
   5   5  12   1    0.20    0.31    0.33 <
 -10   4  12   1    0.24    0.06    0.33 <
  -8  -4  13  -1    0.49    0.31    0.69 <
  -9   4  12   1    0.49    0.65    0.34 <
  -7  -4  13  -1    0.82    1.49    0.71 <
  -8   4  12   1    0.82    1.24    0.44 <
  -6  -4  13  -1    0.25   -0.16    0.55 <
  -7   4  12   1    0.25    0.31    0.41 <
  -5  -4  13  -1    0.15    0.17    0.45 <
  -6   4  12   1    0.15   -0.11    0.33 <
  -4  -4  13  -1    0.20   -0.16    0.31 <
  -5   4  12   1    0.20    0.11    0.27 <
  -3  -4  13  -1    0.47    0.61    0.34 <
  -4   4  12   1    0.47    0.53    0.28 <
  -2  -4  13  -1    0.67    0.46    0.32 <
  -3   4  12   1    0.67    0.51    0.27 <
  -1  -4  13  -1    0.51    0.62    0.32 <
  -2   4  12   1    0.51    0.37    0.24 <
   0  -4  13  -1    0.55    0.33    0.30 <
  -1   4  12   1    0.55    0.35    0.29 <
   1  -4  13  -1    0.62    0.61    0.31 <
   0   4  12   1    0.62    0.68    0.27 <
   2  -4  13  -1    0.40    0.35    0.24 <
   1   4  12   1    0.40    0.10    0.27 <
   3  -4  13  -1    0.21    0.23    0.26 <
   2   4  12   1    0.21    0.08    0.35 <
   4  -4  13  -1    0.01   -0.18    0.39 <
   3   4  12   1    0.01   -0.11    0.40 <
   5  -4  13  -1    0.29    0.70    0.42 <
   4   4  12   1    0.29    0.47    0.48 <
   6  -4  13  -1    0.08    0.26    0.51 <
   5   4  12   1    0.08    0.39    0.51 <
   7  -4  13  -1    0.16    0.22    0.31 <
   6   4  12   1    0.16   -0.02    0.34 <
 -10   3  12   1    0.19    0.34    0.25 <
  -8  -3  13  -1    0.02   -0.10    0.25 <
  -9   3  12   1    0.02   -0.11    0.22 <
  -7  -3  13  -1    0.05    0.40    0.27 <
  -8   3  12   1    0.05    0.01    0.25 <
  -6  -3  13  -1    0.19    0.02    0.17 <
  -7   3  12   1    0.19   -0.16    0.25 <
  -5  -3  13  -1    2.53    2.51    0.21 o
  -6   3  12   1    2.53    2.62    0.23 o
  -4  -3  13  -1    1.56    2.06    0.19 o
  -5   3  12   1    1.56    1.96    0.21 o
  -3  -3  13  -1    0.75    0.54    0.13 o
  -4   3  12   1    0.75    0.70    0.15 o
  -2  -3  13  -1    0.29    0.32    0.13 <
  -3   3  12   1    0.29    0.50    0.14 o
  -1  -3  13  -1    0.08    0.02    0.10 <
  -2   3  12   1    0.08   -0.06    0.11 <
   0  -3  13  -1    0.02    0.04    0.13 <
  -1   3  12   1    0.02    0.19    0.13 <
   1  -3  13  -1    0.48    0.30    0.14 <
   0   3  12   1    0.48    0.31    0.13 <
   2  -3  13  -1    0.18    0.09    0.16 <
   1   3  12   1    0.18    0.15    0.15 <
   3  -3  13  -1    0.15    0.11    0.19 <
   2   3  12   1    0.15    0.06    0.16 <
   4  -3  13  -1    0.34    0.03    0.29 <
   3   3  12   1    0.34    0.11    0.21 <
   5  -3  13  -1    0.12   -0.30    0.32 <
   4   3  12   1    0.12    0.11    0.25 <
   6  -3  13  -1    0.02    0.20    0.40 <
   5   3  12   1    0.02   -0.29    0.35 <
   7  -3  13  -1    0.07    0.34    0.28 <
   6   3  12   1    0.07    0.26    0.29 <
   7   3  12   1    0.39   -0.19    0.35 <
  -8  -2  13  -1    0.50    0.81    0.28 <
  -9   2  12   1    0.50    0.70    0.23 o
  -7  -2  13  -1    3.47    3.52    0.24 o
  -8   2  12   1    3.47    3.29    0.22 o
  -6  -2  13  -1    4.07    4.13    0.21 o
  -7   2  12   1    4.07    3.82    0.19 o
  -5  -2  13  -1    1.79    1.76    0.17 o
  -6   2  12   1    1.79    1.72    0.16 o
  -4  -2  13  -1    0.63    0.80    0.15 o
  -5   2  12   1    0.63    0.80    0.14 o
  -3  -2  13  -1    0.21    0.37    0.14 <
  -4   2  12   1    0.21    0.37    0.13 <
  -2  -2  13  -1    0.76    0.97    0.13 o
  -3   2  12   1    0.76    0.76    0.12 o
  -1  -2  13  -1    0.74    0.65    0.12 o
  -2   2  12   1    0.74    0.71    0.12 o
   0  -2  13  -1    1.05    0.81    0.13 o
  -1   2  12   1    1.05    0.90    0.12 o
   1  -2  13  -1    0.47    0.48    0.13 o
   0   2  12   1    0.47    0.64    0.12 o
   2  -2  13  -1    0.06    0.11    0.12 <
   1   2  12   1    0.06    0.03    0.11 <
   3  -2  13  -1    0.17    0.03    0.14 <
   2   2  12   1    0.17    0.09    0.13 <
   4  -2  13  -1    0.36    0.30    0.17 <
   3   2  12   1    0.36    0.32    0.14 <
   5  -2  13  -1    0.50    0.53    0.21 <
   4   2  12   1    0.50    0.51    0.17 o
   6  -2  13  -1    0.37    0.37    0.26 <
   5   2  12   1    0.37    0.01    0.16 <
   7  -2  13  -1    0.09    0.19    0.24 <
   6   2  12   1    0.09   -0.30    0.26 <
  -9  -1  13  -1    1.32    1.51    0.27 o
 -10   1  12   1    1.32    0.92    0.20 o
  -8  -1  13  -1    7.89    8.33    1.00 o
  -9   1  12   1    7.89    7.40    0.39 o
  -7  -1  13  -1    0.24   -0.19    0.15 <
  -8   1  12   1    0.24    0.20    0.16 <
  -6  -1  13  -1    1.88    2.14    0.20 o
  -7   1  12   1    1.88    2.36    0.19 o
  -5  -1  13  -1    0.05    0.04    0.11 <
  -6   1  12   1    0.05    0.18    0.14 <
  -4  -1  13  -1    1.74    1.72    0.26 o
  -5   1  12   1    1.74    1.41    0.21 o
  -3  -1  13  -1    2.54    2.06    0.19 o
[truncated: 263,850 more chars]
